# Supplementary material for: Simultaneous sulfide and methane oxidation by an extremophile
Source: Nat Commun. 2023 May 23;14:2974. doi: 10.1038/s41467-023-38699-9 (PMC10205796; doi:10.1038/s41467-023-38699-9)
Supplement: Supplementary file 4 — Supplementary Dataset 1 [file 41467_2023_38699_MOESM4_ESM.xlsx]

## Sheet: Downregulated genes
Listed genes have a basemean higher than 4, a downregulation factor higher than 1.5 and an adjusted p-value ≤ 0.05 (all averages of triplicates).
	methane reactor		methane/sulfide reactor		methane/sulfide versus methane only
locus tag	TPM average	TPM stdv	TPM average	TPM stdv	log2 fold change	fold change	adjusted p value	Annotation
Mfumv2_0016	142.678	32.4644	105.443	14.7826	-0.75817	1.69134	4.72213e-06	LSU m5C1962 methyltransferase RlmI
Mfumv2_0060	156.142	20.1552	94.2501	1.62253	-1.05674	2.08023	5.54758e-11	HD Cas3-type domain-containing protein
Mfumv2_0061	185.992	24.3078	126.678	5.22563	-0.88767	1.85019	4.37097e-07	conserved protein of unknown function
Mfumv2_0062	123.934	11.5108	84.2612	5.95283	-0.886612	1.84883	5.78567e-07	conserved protein of unknown function
Mfumv2_0063	89.5032	5.81395	63.2249	6.90955	-0.835281	1.7842	0.000290172	conserved protein of unknown function
Mfumv2_0064	85.8882	7.01879	60.7731	2.05264	-0.821247	1.76693	9.30592e-08	conserved protein of unknown function
Mfumv2_0076	212.802	100.626	131.702	4.46211	-0.982777	1.97627	0.0240625	subunit of E1(0) component of 2-oxoglutarate dehydrogenase	sucA
Mfumv2_0077	163.311	47.8188	123.079	7.40213	-0.715506	1.64206	7.01895e-05	dihydrolipoyltranssuccinylase	sucB
Mfumv2_0078	81.7998	23.9515	54.4699	6.758	-0.898872	1.86461	2.3077e-06	Dihydrolipoyl dehydrogenase 3	lpd
Mfumv2_0109	1201.1	240.104	946.112	31.9881	-0.680839	1.60307	0.000881209	conserved protein of unknown function
Mfumv2_0169	2219.04	190.972	1380.73	49.5616	-1.00937	2.01303	5.17481e-14	conserved protein of unknown function
Mfumv2_0170	29.6523	4.24058	23.9478	5.45332	-0.638214	1.5564	0.00123933	Outer membrane receptor protein, mostly Fe transport	cirA
Mfumv2_0200	188.584	52.5175	108.428	10.3523	-1.10859	2.15635	1.77538e-08	Putative type I restriction enzyme HindVIIP M protein
Mfumv2_0202	99.2452	26.3564	51.0135	3.42859	-1.27489	2.4198	1.53556e-10	Type I restriction-modification system, specificity subunit S
Mfumv2_0203	55.945	11.4816	27.1301	0.182854	-1.36293	2.57207	4.18126e-17	Putative type I restriction enzyme HindVIIP R protein
Mfumv2_0247	73.9667	12.9589	62.0015	7.03021	-0.593018	1.5084	0.0107867	protein of unknown function
Mfumv2_0248	82.3564	16.2106	65.4575	5.37721	-0.668855	1.58981	0.00413007	protein of unknown function
Mfumv2_0252	333.97	48.3769	272.049	23.5034	-0.611814	1.52818	5.97899e-06	Peroxiredoxin	bcp
Mfumv2_0253	136.397	12.8185	113.186	7.24519	-0.587056	1.50218	7.0989e-06	ATP-dependent 6-phosphofructokinase	pfkA
Mfumv2_0274	136.351	60.3488	104.274	4.43183	-0.675627	1.59729	0.0125038	conserved protein of unknown function
Mfumv2_0344	444.463	32.7755	369.498	17.288	-0.59478	1.51024	0.000196267	conserved protein of unknown function
Mfumv2_0358	577.47	126.709	404.516	17.0872	-0.850891	1.80361	8.06794e-05	Ribosome hibernation protein YhbH
Mfumv2_0423	176.058	8.15173	127.969	13.744	-0.772445	1.70816	0.000708832	conserved protein of unknown function
Mfumv2_0424	2057.8	93.4305	1357.91	151.783	-0.926072	1.90009	2.8768e-11	protein of unknown function
Mfumv2_0425	1088.48	144.559	721.489	84.9877	-0.91737	1.88867	2.59051e-10	conserved protein of unknown function
Mfumv2_0426	880.097	85.6808	601.729	68.2465	-0.873698	1.83235	3.36873e-08	conserved protein of unknown function
Mfumv2_0427	908.049	84.0895	619.963	63.4537	-0.876286	1.83564	6.07954e-08	conserved protein of unknown function
Mfumv2_0428	864.228	75.046	700.648	147.482	-0.642621	1.56116	0.000279111	conserved protein of unknown function
Mfumv2_0443	225.027	28.2915	187.006	16.603	-0.603794	1.51971	0.000610773	conserved protein of unknown function
Mfumv2_0525	441.603	281.788	46.2445	4.98768	-3.53985	11.6306	1.23145e-11	Sulfate adenylyltransferase subunit 1
Mfumv2_0526	909.865	369.383	59.8738	6.48697	-4.22076	18.6455	1.01744e-96	sulfate adenylyltransferase subunit 2	cysD
Mfumv2_0527	376.132	128.38	15.4649	3.10831	-4.87704	29.3857	1.52057e-101	phosphoadenosine phosphosulfate reductase	cysH
Mfumv2_0528	29.7745	19.8617	4.13482	1.13965	-3.1023	8.5879	6.21555e-06	Homocitrate synthase 1	nifV
Mfumv2_0564	1017.54	74.2163	837.653	59.3981	-0.610674	1.52697	7.25877e-06	Ysc84 domain-containing protein
Mfumv2_0567	231.722	46.6205	171.96	15.5706	-0.767727	1.70259	0.000776704	conserved protein of unknown function
Mfumv2_0573	28.2094	11.3291	16.4798	2.5874	-1.11584	2.16721	0.000869956	Polysulphide reductase
Mfumv2_0578	453.781	69.8797	336.727	51.3985	-0.772464	1.70818	3.14486e-05	conserved protein of unknown function
Mfumv2_0658	813.38	175.426	514.851	56.2956	-0.973105	1.96306	3.55999e-13	Biopolymer transport protein	tolQ
Mfumv2_0659	383.672	88.5428	254.684	63.5707	-0.913908	1.88414	3.50746e-06	Biopolymer transport protein	exbD
Mfumv2_0660	137.012	49.6071	93.7257	15.9518	-0.866269	1.82294	0.0002989	Periplasmic protein TonB	tonB
Mfumv2_0814	1402.28	59.9898	762.651	39.4913	-1.20652	2.3078	4.97801e-24	Transcriptional regulator, GntR family	phnF
Mfumv2_0815	1374.81	401.815	50.63	5.17669	-5.06159	33.3957	1.72878e-213	Sulfite reductase [NADPH] hemoprotein beta-component	cysI
Mfumv2_0823	629.688	59.8519	514.722	59.0217	-0.617667	1.53439	4.72213e-06	conserved protein of unknown function
Mfumv2_0894	852.434	147.152	687.57	13.6143	-0.64455	1.56325	0.00123704	putative Glutamine synthetase and cystathionine beta-lyase binding protein
Mfumv2_1068	332.518	4.64541	271.656	12.5291	-0.6152	1.53177	1.6868e-06	Epoxyqueuosine reductase QueH	queH
Mfumv2_1191	2120.36	135.865	1752.12	153.391	-0.605383	1.52138	1.64655e-06	3-hydroxyisobutyrate dehydrogenase or related beta-hydroxyacid dehydrogenase	mmsB
Mfumv2_1245	68.7823	28.4638	55.47	2.25757	-0.607035	1.52313	0.0254073	succinyl-CoA synthetase subunit beta	sucC
Mfumv2_1355	485	112.467	397.109	34.2859	-0.603783	1.5197	6.71624e-05	Ribosomal large subunit pseudouridine synthase D	rluD
Mfumv2_1357	4871.29	58.7706	3058.76	134.22	-0.994427	1.99229	9.43725e-19	Ferredoxin
Mfumv2_1464	354.353	41.4721	212.939	34.0483	-1.05889	2.08333	4.41044e-19	PqqA peptide cyclase	pqqE
Mfumv2_1539	403.317	39.6981	99.2036	7.08489	-2.35	5.09825	2.64462e-63	conserved protein of unknown function
Mfumv2_1540	76.4439	7.95037	46.0652	4.28045	-1.05279	2.07453	6.36724e-05	HTH cro/C1-type domain-containing protein
Mfumv2_1601	55.8467	12.0088	23.4692	2.8917	-1.58585	3.00184	3.49846e-10	conserved membrane protein of unknown function
Mfumv2_1602	31.307	4.40217	14.7646	1.72973	-1.40939	2.65625	9.41174e-15	phosphoenolpyruvate synthetase	ppsA
Mfumv2_1603	22.1919	2.21442	8.51074	2.00311	-1.72879	3.31451	7.65489e-06	conserved protein of unknown function
Mfumv2_1604	97.3395	17.7033	35.0592	8.34706	-1.82593	3.54536	8.19854e-18	Methane monooxygenase subunit alpha	pmoB3
Mfumv2_1605	366.984	47.9382	157.352	17.2974	-1.55949	2.94751	2.48062e-22	Methane monooxygenase subunit beta	pmoA3
Mfumv2_1606	1170.47	123.492	513.871	52.2561	-1.5244	2.87667	4.94774e-27	Methane monooxygenase subunit gamma	pmoC3
Mfumv2_1608	144.791	16.5574	106.135	14.8873	-0.787107	1.72561	0.000267223	Lactoylglutathione lyase family protein	gloA
Mfumv2_1609	107.353	12.6039	68.5238	0.655545	-0.960122	1.94547	2.38924e-07	conserved protein of unknown function
Mfumv2_1610	73.9253	5.02617	44.1892	2.54602	-1.06404	2.09077	3.53443e-13	Glucose-methanol-choline (GMC) oxidoreductase:NAD binding subunit
Mfumv2_1616	103.616	11.1394	85.8848	16.4195	-0.615524	1.53211	0.0061584	Ribonuclease HIII
Mfumv2_1668	86.1463	22.7999	66.2741	6.24228	-0.68729	1.61026	4.6693e-05	Outer membrane receptor protein, mostly Fe transport	cirA
Mfumv2_1759	1129.07	152.776	936.444	68.5957	-0.60745	1.52356	0.00049551	conserved protein of unknown function
Mfumv2_1791	33277.4	4505.79	25524.2	641.522	-0.714439	1.64085	9.69808e-06	Methane monooxygenase subunit alpha	pmoB1
Mfumv2_1792	36538.9	3862.35	27028.9	289.899	-0.764521	1.69881	2.50259e-07	Methane monooxygenase subunit beta	pmoA1
Mfumv2_1793	93774.6	5646.44	72542.2	1997.94	-0.695037	1.61893	4.19045e-07	Particulate methane monooxygenase PmoC subunit	pmoC
Mfumv2_1799	625.737	73.8237	521.972	41.2043	-0.59814	1.51376	0.000401014	DNA-binding response regulator, NarL family (REC-HTH domains)	citB
Mfumv2_1945	173.79	23.1622	139.487	9.99228	-0.640869	1.55927	0.00275745	Transcriptional regulator containing HTH domain,ArsR	arsR
Mfumv2_1987	62.1078	28.9523	48.323	6.07003	-0.675582	1.59724	0.0279542	putative membrane transporter protein
Mfumv2_2036	537.883	103.054	379.395	73.9757	-0.851363	1.8042	0.000157078	conserved protein of unknown function
Mfumv2_2043	80.6935	3.68199	47.0336	5.19506	-1.10765	2.15494	5.02077e-18	Acyl-CoA synthetase (AMP-forming)/AMP-acid ligase II	caiC
Mfumv2_2064	92.0442	7.71933	73.012	4.6551	-0.658028	1.57792	4.88665e-07	Succinate dehydrogenase flavoprotein subunit
Mfumv2_2065	44.5362	9.48412	22.4762	3.36576	-1.31647	2.49056	2.4608e-07	Succinate dehydrogenase cytochrome b subunit
Mfumv2_2087	28729.4	1923.36	23517	946.551	-0.619192	1.53601	6.42682e-06	Opacity protein or related surface antigen
Mfumv2_2130	174.115	12.3922	115.527	4.88049	-0.914887	1.88542	4.04194e-08	HNHc domain-containing protein
Mfumv2_2131	84.9754	4.42704	57.5247	5.93106	-0.894249	1.85864	6.01242e-09	Putative DNA modification methylase
Mfumv2_2132	67.4359	5.60225	49.3335	3.34449	-0.776266	1.71269	1.56117e-06	conserved protein of unknown function
Mfumv2_2133	88.5844	3.97133	66.7445	2.2115	-0.728556	1.65698	2.11439e-08	DUF87 domain-containing protein
Mfumv2_2134	65.682	8.57099	43.1797	4.83739	-0.924117	1.89752	1.72764e-07	SIR2_2 domain-containing protein
Mfumv2_2135	59.7228	5.92029	40.946	0.453741	-0.861139	1.81647	3.49846e-10	ATPase-like
Mfumv2_2171	361.138	92.0957	205.583	15.9826	-1.14909	2.21773	3.10568e-07	conserved exported protein of unknown function
Mfumv2_2172	30.3322	5.97202	15.138	2.44254	-1.31421	2.48666	0.00190659	conserved protein of unknown function
Mfumv2_2216	83.2479	36.7614	63.7457	2.07111	-0.678036	1.59996	0.0143688	Ligand-gated ion channel, periplasmic domain	hisJ
Mfumv2_2217	1473	405.741	563.65	31.8233	-1.68198	3.20868	3.71237e-26	conserved protein of unknown function
Mfumv2_2220	731.166	44.626	304.465	16.3822	-1.58936	3.00915	6.67369e-44	O-acetylserine sulfhydrylase A	cysK
Mfumv2_2239	256.721	84.6451	200.666	10.6484	-0.660706	1.58086	0.000619967	NADH-quinone oxidoreductase subunit D	nuoD
Mfumv2_2240	265.47	96.2799	199.544	13.5684	-0.71334	1.6396	0.00102415	NADH-quinone oxidoreductase subunit C	nuoC
Mfumv2_2241	388.572	122.095	301.785	32.978	-0.670623	1.59176	0.00102612	NADH-quinone oxidoreductase subunit B	nuoB
Mfumv2_2249	878.953	86.1373	674.944	38.9056	-0.704265	1.62931	3.66324e-08	Nucleotide excision repair protein, with UvrB/UvrC motif
Mfumv2_2250	108.825	18.2075	87.3439	9.45046	-0.644389	1.56308	0.00431175	conserved protein of unknown function
Mfumv2_2258	1003.75	90.09	785.942	70.8353	-0.683794	1.60636	1.07783e-05	conserved exported protein of unknown function
Mfumv2_2321	469.978	35.5829	381.621	27.0334	-0.622352	1.53938	2.25639e-07	conserved protein of unknown function
Mfumv2_2331	162.851	34.8436	116.01	14.682	-0.806087	1.74846	7.67797e-07	Periplasmic protein TonB	tonB
Mfumv2_2381	1464.03	93.6648	1229.59	93.2739	-0.582293	1.49723	1.18666e-05	Opacity protein or related surface antigen
Mfumv2_2458	720.048	117.805	540.452	59.9214	-0.732145	1.66111	1.09887e-09	ATP synthase F1 complex subunit alpha	atpA
Mfumv2_2459	298.242	85.8313	228.314	28.7358	-0.699494	1.62394	9.08959e-05	ATP synthase gamma chain	atpG
Mfumv2_2460	499.367	59.4871	399.091	33.4693	-0.642773	1.56133	3.88832e-10	ATP synthase F1 complex subunit beta	atpD

## Sheet: Raw DESeq2 data
	methane reactor (counts)			methane-sulfide reactor (counts)			methane reactor (TPM)					methane-sulfide reactor (TPM)					methane-sulfide reactor versus methane reactor
locus tag	counts replicate 1	counts replicate 2	counts replicate 3	counts replicate 1	counts replicate 2	counts replicate 3	TPM replicate 1	TPM replicate 2	TPM replicate 3	average TPM	stdev TPM	TPM replicate 1	TPM replicate 2	TPM replicate 3	average TPM	stdev TPM	log2FoldChange	adjusted p value
Mfumv2_0001	466	720	383	859	840	706	108.142	148.613	110.76	122.505	22.6479	131.594	176.062	145.069	150.908	22.8022	-0.0438556	0.839314
Mfumv2_0002	580	655	520	909	731	725	163.543	164.271	182.719	170.178	10.8669	169.2	186.166	181.01	178.792	8.69767	-0.271599	0.0545921
Mfumv2_0003	125	118	128	228	193	195	101.641	85.3405	129.701	105.561	22.4385	122.384	141.74	140.396	134.84	10.8081	0.0161438	0.955836
Mfumv2_0004	0	0	0	0	0	0	0	0	0	0	0	0	0	0	0	0	NA	NA
Mfumv2_0005	12	16	11	34	22	22	6.84087	8.11269	7.81443	7.58933	0.665118	12.795	11.3274	11.1049	11.7424	0.918332	0.307309	0.609456
Mfumv2_0006	157	248	202	372	337	313	53.2954	74.8783	85.4507	71.2081	16.3888	83.3612	103.323	94.0794	93.5879	9.98994	0.0634953	0.794089
Mfumv2_0007	90	164	89	201	176	165	46.5045	75.3721	57.3082	59.7282	14.5852	68.5614	82.1376	75.4912	75.3968	6.7886	-0.00727958	0.978774
Mfumv2_0008	117	180	109	261	251	212	33.4401	45.7582	38.8225	39.3403	6.17535	49.2441	64.7938	53.6511	55.8963	8.01429	0.16087	0.445523
Mfumv2_0009	488	835	577	1546	1171	1326	119.042	181.168	175.4	158.537	34.3248	248.955	257.997	286.407	264.453	19.543	0.408827	0.000731698
Mfumv2_0010	420	615	382	792	792	664	104.149	135.643	118.044	119.279	15.783	129.648	177.382	145.793	150.941	24.2802	-0.00498684	0.979924
Mfumv2_0011	422	529	330	753	649	613	167.038	186.24	162.776	172.018	12.4995	196.756	232.019	214.844	214.54	17.6335	-0.0283026	0.873798
Mfumv2_0012	97	191	68	200	217	171	34.1432	59.7971	29.8274	41.2559	16.2015	46.4722	68.9873	53.2952	56.2516	11.545	0.095411	0.79842
Mfumv2_0013	47	107	46	127	133	104	22.824	46.216	27.8373	32.2924	12.316	40.7127	58.3342	44.7186	47.9218	9.23716	0.218571	0.495742
Mfumv2_0014	343	409	263	685	517	507	117.577	124.699	112.346	118.207	6.20093	155.006	160.064	153.885	156.318	3.29223	0.061288	0.764489
Mfumv2_0015	1345	1841	1229	2246	2038	1948	373.232	454.386	424.994	417.537	41.0876	411.432	510.785	478.636	466.951	50.6969	-0.182088	0.0506015
Mfumv2_0016	460	768	386	521	505	452	121.234	180.028	126.773	142.678	32.4644	90.643	120.208	105.479	105.443	14.7826	-0.77917	8.89e-09
Mfumv2_0017	2977	2678	2219	3758	2894	3145	384.093	307.314	356.771	349.393	38.9175	320.071	337.236	359.285	338.864	19.6576	-0.400351	0.00618566
Mfumv2_0018	855	1013	788	1394	1212	1209	98.1224	103.401	112.694	104.739	7.37762	105.608	125.627	122.854	118.029	10.8464	-0.172171	0.119363
Mfumv2_0019	709	743	487	1270	1010	1004	253.821	236.583	217.262	235.889	18.2891	300.134	326.572	318.255	314.987	13.5184	0.0664166	0.751047
Mfumv2_0020	15	27	10	35	34	16	17.6787	28.3033	14.687	20.223	7.15583	27.2306	36.1922	16.697	26.7066	9.75813	0.0501899	0.943212
Mfumv2_0021	340	441	322	705	582	538	59.3407	68.4584	70.0332	65.9441	5.77267	81.2259	91.7432	83.1412	85.3701	5.60175	0.0357273	0.840341
Mfumv2_0022	313	413	291	645	513	522	89.4595	104.99	103.645	99.3648	8.60456	121.695	132.427	132.103	128.742	6.1047	0.0359235	0.842541
Mfumv2_0023	50	57	40	90	61	77	28.5036	28.9015	28.4161	28.6071	0.258673	33.8692	31.4078	38.867	34.7147	3.80082	-0.0588942	0.891297
Mfumv2_0024	594	675	486	896	769	680	206.314	208.526	210.355	208.398	2.02354	205.438	241.238	209.127	218.601	19.6905	-0.276386	0.029495
Mfumv2_0025	374	439	318	664	555	543	94.7588	98.9297	100.404	98.0307	2.92784	111.057	127.004	121.817	119.96	8.13407	-0.0521012	0.783934
Mfumv2_0026	530	649	511	760	681	685	67.7144	73.7504	81.358	74.2743	6.83689	64.0988	78.5832	77.4919	73.3913	8.06597	-0.361095	0.00124746
Mfumv2_0027	251	284	197	299	326	292	132.971	133.818	130.054	132.281	1.97475	104.565	155.983	136.97	132.506	25.9982	-0.355635	0.0275216
Mfumv2_0028	44	69	24	64	47	50	23.6683	33.0124	16.0879	24.2562	8.47756	22.7261	22.8344	23.8146	23.125	0.599663	-0.423553	0.255625
Mfumv2_0029	176	302	143	247	192	209	27.0296	41.2524	27.3677	31.8832	8.11568	25.0412	26.6321	28.4207	26.698	1.69067	-0.596299	0.00121594
Mfumv2_0030	106	331	134	195	203	176	19.4044	53.8935	30.5684	34.6221	17.5983	23.5646	33.5635	28.5277	28.5519	4.99949	-0.601493	0.0417866
Mfumv2_0031	135	163	118	267	198	210	18.5106	19.8787	20.1624	19.5173	0.883259	24.1674	24.5205	25.4957	24.7279	0.687996	0.00558977	0.98151
Mfumv2_0032	293	245	206	378	281	250	439.054	326.536	384.673	383.421	56.2695	373.916	380.307	331.704	361.975	26.4098	-0.430687	0.0280858
Mfumv2_0033	91	122	72	198	183	182	59.2876	70.6963	58.456	62.8133	6.83953	85.1567	107.684	104.992	99.2774	12.3027	0.305698	0.103162
Mfumv2_0034	8	15	11	29	27	25	15.833	26.4045	27.1293	23.1223	6.32312	37.888	48.2629	43.81	43.3203	5.20475	0.572381	0.261366
Mfumv2_0035	3	3	5	13	6	7	7.15182	6.36109	14.8539	9.4556	4.69174	20.4583	12.9189	14.7759	16.051	3.92816	0.504983	NA
Mfumv2_0036	216	226	181	291	230	243	100.698	93.7106	105.152	99.8535	5.76736	89.5551	96.8436	100.307	95.5686	5.48831	-0.406535	0.0187202
Mfumv2_0037	154	174	141	239	186	209	34.0793	34.2479	38.8833	35.7368	2.72625	34.914	37.1758	40.9521	37.6806	3.05058	-0.263384	0.214118
Mfumv2_0038	7	9	4	24	9	10	6.86219	7.84732	4.88651	6.53201	1.50777	15.5313	7.96864	8.6801	10.7267	4.17609	0.401989	NA
Mfumv2_0039	419	592	503	894	769	740	254.048	319.255	380.053	317.786	63.0154	357.825	421.12	397.278	392.074	31.9665	-0.0318373	0.90393
Mfumv2_0040	34	82	27	143	108	93	75.8803	162.772	75.0911	104.581	50.3961	210.677	217.696	183.778	204.051	17.9039	0.623514	0.055946
Mfumv2_0041	269	557	147	712	449	337	52.2525	96.233	35.5833	61.3563	31.333	91.299	78.7731	57.9622	76.0114	16.8391	-0.00189453	0.997835
Mfumv2_0042	3	10	4	11	14	10	4.49543	13.328	7.46938	8.43093	4.4941	10.8811	18.9477	13.2682	14.3657	4.14374	0.389048	NA
Mfumv2_0043	448	600	382	664	595	540	220.621	262.805	234.426	239.284	21.5078	215.858	264.645	235.463	238.655	24.5494	-0.348503	0.00235472
Mfumv2_0044	302	400	320	630	489	556	55.7708	65.7014	73.6418	65.038	8.95394	76.8019	81.5617	90.9149	83.0928	7.18001	0.018112	0.928378
Mfumv2_0045	680	1085	680	1655	1329	1207	211.028	299.485	262.975	257.83	44.4526	339.048	372.506	331.665	347.74	21.764	0.0993411	0.507866
Mfumv2_0046	83	84	62	153	152	169	38.5228	34.6764	35.8596	36.3529	1.97009	46.8773	63.7178	69.4523	60.0158	11.734	0.365314	0.113243
Mfumv2_0047	187	320	206	643	448	484	124.146	188.954	170.425	161.175	33.3794	281.795	268.625	284.51	278.31	8.49649	0.460793	0.00138719
Mfumv2_0048	146	219	169	380	280	279	91.1574	121.618	131.492	114.756	21.0248	156.622	157.897	154.242	156.254	1.85506	0.121141	0.537363
Mfumv2_0049	296	423	271	627	457	563	217.122	275.973	247.717	246.937	29.4334	303.607	302.765	365.663	324.012	36.0737	0.0530255	0.792151
Mfumv2_0050	111	145	103	215	189	203	31.639	36.7606	36.5858	34.9951	2.90778	40.4548	48.6563	51.2338	46.7817	5.62872	0.0744415	0.77173
Mfumv2_0051	94	115	76	143	108	143	27.0136	29.3946	27.2172	27.8751	1.31982	27.1283	28.0322	36.3875	30.516	5.1049	-0.216647	0.384722
Mfumv2_0052	185	224	170	352	261	286	239.571	258.004	274.338	257.304	17.394	300.911	305.268	327.936	311.372	14.5101	-0.0600362	0.794089
Mfumv2_0053	208	258	195	457	359	399	85.5601	94.3935	99.9579	93.3038	7.26047	124.095	133.377	145.325	134.266	10.6429	0.187266	0.217391
Mfumv2_0054	287	363	264	582	452	485	590.282	664.047	676.638	643.656	46.6495	790.192	839.641	883.243	837.692	46.5562	0.0422792	0.820405
Mfumv2_0055	31	55	31	98	89	75	31.2663	49.3392	38.9629	39.8561	9.0695	65.2488	81.0741	66.9787	71.1005	8.68058	0.489961	0.0880507
Mfumv2_0056	7	12	5	16	12	14	10.198	15.5493	9.07737	11.6082	3.45878	15.3875	15.7897	18.0594	16.4122	1.44065	0.139987	NA
Mfumv2_0057	3	3	1	4	3	2	2.76035	2.45516	1.14662	2.12071	0.85728	2.4296	2.49311	1.62942	2.18405	0.481366	-0.320403	NA
Mfumv2_0058	0	0	0	0	0	0	0	0	0	0	0	0	0	0	0	0	NA	NA
Mfumv2_0059	1	0	0	0	0	0	2.62234	0	0	0.874112	1.51401	0	0	0	0	0	-1.6613	NA
Mfumv2_0060	1392	1406	861	1149	812	848	175.495	157.661	135.27	156.142	20.1552	95.6261	92.4609	94.6632	94.2501	1.62253	-1.07856	1.35e-13
Mfumv2_0061	528	499	330	453	356	363	213.014	179.056	165.906	185.992	24.3078	120.644	129.719	129.671	126.678	5.22563	-0.909915	7.73e-07
Mfumv2_0062	331	309	242	290	227	249	135.624	112.611	123.566	123.934	11.5108	78.44	84.0062	90.3375	84.2612	5.95283	-0.908242	1.13e-08
Mfumv2_0063	122	128	86	107	94	98	95.5	89.1185	83.8912	89.5032	5.81395	55.2915	66.4582	67.925	63.2249	6.90955	-0.856314	6.25e-05
Mfumv2_0064	372	449	272	392	301	288	86.3282	92.6767	78.6598	85.8882	7.01879	60.052	63.089	59.1783	60.7731	2.05264	-0.842209	1.38e-09
Mfumv2_0065	47	69	37	101	68	65	98.5998	128.748	96.7285	108.026	17.9709	139.872	128.844	120.74	129.819	9.60311	-0.0699434	0.860497
Mfumv2_0066	49	37	36	57	60	55	41.7868	28.0646	38.2578	36.0364	7.12569	32.0885	46.2138	41.5304	39.9442	7.19499	-0.204248	0.596168
Mfumv2_0067	162	218	78	326	171	151	31.468	37.6639	18.8809	29.3376	9.571	41.8026	30.0005	25.9712	32.5914	8.2276	-0.175009	0.8035
Mfumv2_0068	1	8	1	7	14	8	1.61374	11.4826	2.01099	5.03577	5.58663	7.457	20.4052	11.431	13.0977	6.63304	0.962956	NA
Mfumv2_0069	0	0	0	2	1	2	0	0	0	0	0	2.71544	1.85761	3.64224	2.73843	0.892535	2.46845	NA
Mfumv2_0070	26	55	33	83	90	68	9.15177	17.219	14.4751	13.6153	4.10178	19.286	28.6122	21.1934	23.0305	4.92707	0.416014	0.233215
Mfumv2_0071	76	152	122	244	170	183	34.6604	61.6564	69.3353	55.2174	18.2122	73.4584	70.024	73.8979	72.4601	2.12117	0.0778863	0.823877
Mfumv2_0073	19	32	21	69	43	48	5.16315	7.73438	7.11139	6.66964	1.34133	12.3777	10.5537	11.5495	11.4937	0.91328	0.463884	0.209299
Mfumv2_0074	1125	1321	982	1917	1575	1648	430.675	449.795	468.472	449.648	18.8986	484.453	544.572	558.618	529.214	39.396	-0.109753	0.332624
Mfumv2_0075	667	1004	717	1612	1113	1245	109.148	146.13	146.212	133.83	21.3752	174.135	164.499	180.393	173.009	8.0068	0.0410955	0.834802
Mfumv2_0076	1106	3195	1340	1688	1300	1342	125.69	322.947	189.769	212.802	100.626	126.634	133.434	135.039	131.702	4.46211	-1.00061	4.01e-06
Mfumv2_0077	448	903	469	654	539	525	119.573	214.367	155.992	163.311	47.8188	115.23	129.934	124.072	123.079	7.40213	-0.735555	1.18e-06
Mfumv2_0078	266	537	280	328	305	266	59.7466	107.28	78.3725	81.7998	23.9515	48.6336	61.874	52.9022	54.4699	6.758	-0.919146	3.14e-08
Mfumv2_0079	81	165	102	185	179	144	21.7856	39.4714	34.1868	31.8146	9.07841	32.8463	43.4824	34.2931	36.874	5.76866	-0.120734	0.693494
Mfumv2_0080	43	67	58	102	81	103	23.4918	32.5564	39.4866	31.8449	8.02111	36.7857	39.9677	49.8247	42.1927	6.7983	0.0779459	0.848943
Mfumv2_0081	36	49	31	100	75	86	26.5927	32.1937	28.5362	29.1075	2.84386	48.7631	50.0378	56.2495	51.6835	4.00533	0.486625	0.0927843
Mfumv2_0082	109	186	124	294	204	211	36.1816	54.9147	51.2929	47.4631	9.93645	64.4229	61.1602	62.016	62.533	1.69167	0.0734005	0.783603
Mfumv2_0083	60	66	36	107	90	101	24.2062	23.6828	18.0989	21.996	3.38509	28.4964	32.794	36.0792	32.4565	3.80263	0.200415	0.546546
Mfumv2_0084	251	426	254	522	439	437	79.5415	120.073	100.306	99.9735	20.2676	109.2	125.65	122.62	119.157	8.75486	-0.0844719	0.64836
Mfumv2_0085	349	478	353	603	534	581	71.78	87.4421	90.4747	83.2322	10.0332	81.8704	99.1966	105.807	95.6247	12.3616	-0.142065	0.375239
Mfumv2_0086	699	696	511	1038	803	894	648.854	574.637	591.106	604.865	38.9749	636.061	673.229	734.798	681.362	49.8684	-0.179511	0.241339
Mfumv2_0087	485	822	485	1101	950	873	125.304	188.89	156.149	156.781	31.7978	187.776	221.678	199.709	203.054	17.1968	0.0381222	0.846804
Mfumv2_0088	749	1387	692	1481	1407	1301	129.219	212.831	148.773	163.608	43.7356	168.667	219.238	198.739	195.548	25.4359	-0.077986	0.724025
Mfumv2_0089	363	622	383	750	643	583	79.8245	121.656	104.955	102.145	21.057	108.874	127.708	113.516	116.699	9.81233	-0.141707	0.358712
Mfumv2_0090	80	115	64	163	116	116	29.5474	37.7783	29.4567	32.2608	4.77849	39.7419	38.6959	37.9357	38.7912	0.90687	-0.0724173	0.820405
Mfumv2_0091	1337	1410	1164	1673	1510	1536	565.494	530.433	613.513	569.813	41.7084	467.115	576.834	575.239	539.729	62.8907	-0.430482	0.000357296
Mfumv2_0092	401	460	360	589	532	563	221.38	225.874	247.669	231.641	14.0611	214.655	265.267	275.21	251.711	32.4737	-0.228217	0.122886
Mfumv2_0093	811	1044	681	1169	1112	1075	234.349	268.322	245.224	249.298	17.3494	222.991	290.218	275.049	262.753	35.2598	-0.273207	0.0125058
Mfumv2_0094	323	427	256	411	382	327	294.614	346.412	290.981	310.669	31.0076	247.471	314.696	264.094	275.42	35.0146	-0.521633	6.92e-05
Mfumv2_0095	1214	1696	965	2199	1651	1808	234.082	290.864	231.873	252.273	33.4388	279.902	287.524	308.68	292.035	14.9099	-0.12864	0.333931
Mfumv2_0096	46	73	59	162	108	123	10.1155	14.278	16.168	13.5205	3.09653	23.5167	21.4502	23.9494	22.9721	1.33567	0.448754	0.0543909
Mfumv2_0097	0	0	0	0	1	0	0	0	0	0	0	0	1.97371	0	0.657905	1.13952	0.262287	NA
Mfumv2_0098	0	0	0	0	0	0	0	0	0	0	0	0	0	0	0	0	0	NA
Mfumv2_0099	0	2	0	5	6	4	0	1.54208	0	0.514027	0.890321	2.86131	4.69777	3.07032	3.54313	1.00539	2.28373	NA
Mfumv2_0100	0	0	0	0	0	0	0	0	0	0	0	0	0	0	0	0	NA	NA
Mfumv2_0101	19	21	14	65	44	35	12.6941	12.4791	11.656	12.2764	0.547907	28.6677	26.5509	20.7051	25.3079	4.12428	0.717645	0.0579439
Mfumv2_0102	108	153	105	293	207	215	32.4598	40.9005	39.3266	37.5623	4.4884	58.1329	56.1915	57.2166	57.1803	0.971216	0.276855	0.108112
Mfumv2_0104	127	138	82	216	190	195	74.8397	72.3306	60.2166	69.129	7.8196	84.026	101.125	101.747	95.6328	10.0567	0.110553	0.642041
Mfumv2_0105	105	117	100	238	192	202	23.3343	23.1263	27.6937	24.7181	2.57901	34.9152	38.5376	39.7483	37.7337	2.51481	0.27704	0.139574
Mfumv2_0106	269	347	210	541	431	433	26.3704	30.2558	25.6542	27.4268	2.47602	35.0101	38.1609	37.5848	36.9186	1.67775	0.0841014	0.61987
Mfumv2_0107	2	5	4	10	12	4	1.54255	3.43	3.84453	2.93903	1.22702	5.09144	8.35926	2.73168	5.39413	2.82597	0.559318	NA
Mfumv2_0109	1371	1030	1004	1356	1035	1081	1396.2	932.959	1274.15	1201.1	240.104	911.596	951.982	974.759	946.112	31.9881	-0.704932	8.56e-05
Mfumv2_0110	14	20	9	35	20	36	30.5939	38.8733	24.5089	31.3254	7.21008	50.4901	39.4743	69.6578	53.2074	15.2741	0.404463	0.412727
Mfumv2_0111	1015	1522	909	2574	1968	2136	454.986	606.822	507.774	523.194	77.0835	761.68	796.773	847.801	802.085	43.3057	0.279115	0.00238617
Mfumv2_0112	690	1112	649	1726	1409	1410	520.694	746.367	610.313	625.791	113.63	859.816	960.333	942.135	920.761	53.5583	0.220446	0.0379368
Mfumv2_0113	879	1500	1083	2025	1420	1309	970.54	1473.09	1490.14	1311.26	295.194	1475.98	1416.09	1279.75	1390.61	100.568	-0.236843	0.186024
Mfumv2_0114	29	34	22	60	65	57	24.9337	26.0005	23.5714	24.8352	1.21754	34.0542	50.4753	43.3934	42.641	8.23636	0.419808	0.2144
Mfumv2_0115	352	289	236	390	385	351	191.308	139.702	159.837	163.616	26.0097	139.922	188.986	168.911	165.94	24.6663	-0.343453	0.0780755
Mfumv2_0116	41	61	42	118	88	107	36.1397	47.824	46.1344	43.366	6.31491	68.6617	70.0586	83.5113	74.0772	8.19999	0.436495	0.0750141
Mfumv2_0117	39	74	41	126	121	105	19.7625	33.3522	25.8902	26.335	6.80573	42.1483	55.3784	47.1116	48.2128	6.68345	0.52428	0.0313407
Mfumv2_0118	172	219	129	284	259	231	71.3109	80.7581	66.6487	72.9059	7.18867	77.728	96.985	84.8008	86.5046	9.74092	-0.104332	0.621432
Mfumv2_0120	86	145	97	203	180	190	17.4484	26.1662	24.5247	22.7131	4.63263	27.1885	32.9843	34.1328	31.4352	3.72231	0.129254	0.603176
Mfumv2_0121	124	153	117	268	214	234	59.6641	65.4783	70.1539	65.0988	5.25518	85.1252	93	99.6938	92.6063	7.29227	0.170165	0.446632
Mfumv2_0122	92	146	103	207	174	178	40.3774	56.9925	56.3329	51.2342	9.40811	59.9725	68.9726	69.1721	66.0391	5.25475	0.0313273	0.915183
Mfumv2_0123	36	71	32	67	60	49	44.4254	77.9295	49.21	57.1883	18.121	54.5803	66.8741	53.5409	58.3318	7.4161	-0.317026	0.405554
Mfumv2_0124	591	688	444	684	712	660	139.622	144.567	130.714	138.301	7.02008	106.673	151.923	138.061	132.219	23.1838	-0.421677	0.00165369
Mfumv2_0125	28	40	38	76	94	77	14.6851	18.6592	24.8357	19.3933	5.11497	26.3126	44.527	35.7577	35.5324	9.1093	0.536602	0.0892791
Mfumv2_0126	2	0	5	7	4	12	5.11675	0	15.9407	7.01917	8.13887	11.8221	9.24276	27.1835	16.0828	9.69965	0.938113	NA
Mfumv2_0127	255	313	215	462	347	418	193.825	211.606	203.649	203.027	8.90693	231.816	238.219	281.323	250.453	26.9259	-0.0399977	0.85996
Mfumv2_0128	2370	2474	1850	3120	2744	2654	421.351	391.21	409.866	407.476	15.212	366.17	440.613	417.79	408.191	38.1388	-0.350513	0.0017792
Mfumv2_0129	569	827	613	1225	927	963	514.52	665.136	690.757	623.471	95.2197	731.236	757.09	771.04	753.122	20.1962	-0.0591936	0.718712
Mfumv2_0130	1453	2455	1734	3584	2982	3158	1058.4	1590.57	1574.02	1407.66	302.58	1723.4	1961.87	2036.85	1907.37	163.678	0.106591	0.48664
Mfumv2_0131	1507	2057	1626	2851	2479	2381	1170.92	1421.55	1574.38	1388.95	203.695	1462.32	1739.68	1638.08	1613.36	140.319	-0.122614	0.289063
Mfumv2_0132	646	1224	600	1328	1457	1259	195.841	330.041	226.672	250.851	70.2914	265.767	398.941	337.955	334.221	66.6654	0.075643	0.77173
Mfumv2_0133	468	1045	355	739	908	620	121.21	240.727	114.577	158.838	70.9953	126.348	212.401	142.182	160.31	45.8011	-0.3172	0.513075
Mfumv2_0134	353	458	276	578	425	413	124.671	143.87	121.472	130.004	12.1144	134.757	135.568	129.152	133.159	3.49366	-0.304256	0.0254324
Mfumv2_0135	247	414	256	582	413	472	63.5016	94.6679	82.0167	80.0621	15.6748	98.774	95.8993	107.446	100.706	6.01105	-0.000331302	0.99842
Mfumv2_0136	187	273	182	315	268	240	64.1015	83.2346	77.745	75.027	9.85186	71.2802	82.9734	72.8448	75.6995	6.34781	-0.324275	0.0455709
Mfumv2_0137	1	2	0	0	1	0	2.43938	4.33935	0	2.25958	2.17525	0	2.20322	0	0.734405	1.27203	-2.08584	NA
Mfumv2_0138	132	123	93	200	139	187	32.8103	27.1929	28.8067	29.6033	2.89217	32.8169	31.2053	41.1564	35.0595	5.34121	-0.103055	0.71776
Mfumv2_0139	239	237	198	293	229	222	104.893	92.5152	108.29	101.9	8.30276	84.8886	90.7743	86.2708	87.3112	3.07772	-0.564915	0.000697381
Mfumv2_0140	317	344	270	484	448	449	59.9121	57.8267	63.5907	60.4431	2.91846	60.3854	76.4734	75.1384	70.6658	8.92802	-0.124048	0.484016
Mfumv2_0141	264	248	215	449	343	376	135.082	112.865	137.09	128.346	13.4442	151.66	158.513	170.35	160.175	9.455	-0.024661	0.921298
Mfumv2_0142	765	1096	589	1038	944	909	231.249	294.675	221.875	249.266	39.6035	207.132	257.732	243.301	236.055	26.0664	-0.424975	0.000183486
Mfumv2_0143	151	214	130	277	263	270	59.7694	75.3409	64.1239	66.4114	8.03379	72.3792	94.0233	94.6295	87.0107	12.6749	0.0386456	0.884625
Mfumv2_0144	218	284	199	529	335	399	27.2873	31.6182	31.0407	29.9821	2.35153	43.7111	37.8727	44.2219	41.9352	3.52751	0.153086	0.42056
Mfumv2_0145	125	151	96	214	158	223	105.739	113.61	101.198	106.849	6.28016	119.501	120.715	167.029	135.748	27.0966	-0.00437368	0.98689
Mfumv2_0146	2265	2574	1874	3718	3219	3241	273.399	276.345	281.885	277.21	4.30882	296.257	350.935	346.392	331.195	30.3418	-0.0925123	0.447208
Mfumv2_0147	208	227	156	392	293	284	173.157	168.081	161.837	167.692	5.67043	215.425	220.304	209.342	215.024	5.49203	0.0172134	0.941955
Mfumv2_0148	214	295	209	499	417	438	66.4118	81.4269	80.8262	76.2216	8.50088	102.227	116.881	120.356	113.154	9.62196	0.230747	0.0802648
Mfumv2_0149	230	402	264	540	470	474	52.1069	81.0042	74.5325	69.2145	15.1649	80.7593	96.1706	95.0837	90.6712	8.60115	0.0554189	0.82174
Mfumv2_0150	75	103	70	143	130	136	14.0734	17.1905	16.3685	15.8774	1.61554	17.7135	22.0322	22.5962	20.7806	2.67115	0.0416478	0.897109
Mfumv2_0151	223	306	203	555	448	409	76.9448	93.9097	87.2861	86.0469	8.55006	126.415	139.614	124.956	130.329	8.07467	0.261719	0.0654972
Mfumv2_0152	0	0	0	0	0	0	0	0	0	0	0	0	0	0	0	0	NA	NA
Mfumv2_0153	0	1	0	2	1	1	0	1.39248	0	0.464159	0.803947	2.06697	1.414	1.38623	1.6224	0.385262	1.17369	NA
Mfumv2_0155	4	6	3	19	11	20	5.59431	7.46367	5.22857	6.09552	1.19889	17.5417	13.8949	24.7672	18.7346	5.53343	1.26471	NA
Mfumv2_0156	4	10	4	14	14	9	1.63258	3.63019	2.03446	2.43241	1.05659	3.77203	5.16084	3.25251	4.06179	0.986615	0.379185	NA
Mfumv2_0157	14	16	12	23	21	20	4.28136	4.352	4.57309	4.40215	0.152192	4.64316	5.8003	5.41557	5.28635	0.589297	-0.0805082	NA
Mfumv2_0158	16	15	6	36	20	20	4.85056	4.04462	2.26672	3.72063	1.32204	7.20454	5.4762	5.36862	6.01645	1.03032	0.34366	NA
Mfumv2_0159	2	1	2	4	6	1	0.552071	0.245516	0.687969	0.495185	0.226646	0.72888	1.49587	0.244413	0.823054	0.63102	0.424922	NA
Mfumv2_0161	15	26	18	43	31	29	1.64754	2.53999	2.46372	2.21709	0.494713	3.11778	3.07527	2.82035	3.00447	0.160858	0.11708	0.847702
Mfumv2_0162	0	0	0	0	0	0	0	0	0	0	0	0	0	0	0	0	NA	NA
Mfumv2_0163	9	12	5	34	18	22	5.61929	6.66399	3.8903	5.3912	1.40084	14.0136	10.1505	12.1625	12.1089	1.93209	0.822109	0.132344
Mfumv2_0165	3	3	4	5	2	3	7.49239	6.66399	12.449	8.86845	3.12836	8.24329	4.51135	6.63408	6.4629	1.87185	-0.718861	NA
Mfumv2_0166	2	8	5	14	16	15	3.17859	11.3086	9.90259	8.12992	4.34523	14.688	22.9669	21.1084	19.5878	4.34385	0.921021	NA
Mfumv2_0167	228	280	212	546	417	410	105.822	115.588	122.617	114.675	8.43467	167.288	174.805	168.494	170.195	4.03707	0.235685	0.0992509
Mfumv2_0168	58	75	54	119	97	100	20.4842	23.5596	23.7662	22.6033	1.83811	27.7441	30.9415	31.2718	29.9858	1.94837	0.0699689	0.837975
Mfumv2_0169	3414	3402	2879	3121	2233	2442	2266.49	2008.81	2381.81	2219.04	190.972	1367.78	1338.93	1435.48	1380.73	49.5616	-1.03247	1.01e-19
Mfumv2_0170	201	301	186	225	259	207	25.5249	33.9977	29.4344	29.6523	4.24058	18.8618	29.7061	23.2755	23.9478	5.45332	-0.660241	3.76e-05
Mfumv2_0171	6	11	8	19	10	14	4.46355	7.27841	7.41641	6.38612	1.66642	9.3307	6.71903	9.22184	8.42386	1.47743	0.091364	NA
Mfumv2_0172	234	228	181	337	268	277	55.5318	48.1255	53.5277	52.395	3.83088	52.7943	57.4431	58.2058	56.1477	2.92907	-0.245361	0.15139
Mfumv2_0173	190	217	188	447	378	387	58.1042	59.024	71.6451	62.9244	7.5663	90.2388	104.405	104.791	99.8119	8.29279	0.327234	0.0455709
Mfumv2_0174	193	227	196	270	212	212	89.1825	93.2959	112.863	98.4472	12.653	82.3602	88.478	86.7398	85.8594	3.1525	-0.531057	0.00117571
Mfumv2_0175	49	69	48	144	98	103	6.29875	7.88899	7.68907	7.29227	0.866204	12.2195	11.3779	11.7235	11.7736	0.423024	0.365122	0.127091
Mfumv2_0176	48	67	44	112	74	97	13.7942	17.1256	15.7573	15.559	1.67451	21.2474	19.2072	24.6824	21.7123	2.76705	0.145925	0.651965
Mfumv2_0177	39	39	33	97	72	69	20.0531	17.836	21.1449	19.678	1.68607	32.9247	33.437	31.4143	32.592	1.0516	0.400967	0.180802
Mfumv2_0178	2	5	0	6	1	6	2.79716	6.21973	0	3.00563	3.1151	5.53949	1.26318	7.43017	4.74428	3.15946	0.260874	NA
Mfumv2_0179	0	0	1	1	2	5	0	0	1.42081	0.473602	0.820303	0.752648	2.05953	5.04767	2.61995	2.20167	2.22651	NA
Mfumv2_0180	21	19	19	30	18	19	12.9574	10.4272	14.6092	12.6646	2.10634	12.2195	10.0311	10.3804	10.877	1.17566	-0.531376	0.293562
Mfumv2_0181	0	0	0	0	0	0	0	0	0	0	0	0	0	0	0	0	NA	NA
Mfumv2_0182	7	7	7	9	4	13	10.4893	9.32959	13.0714	10.9634	1.91543	8.90275	5.41362	17.2486	10.5217	6.08131	-0.389785	NA
Mfumv2_0183	29	32	15	60	24	30	33.799	33.1719	21.7857	29.5855	6.76212	46.1624	25.2635	30.959	34.1283	10.8039	-0.118071	0.860998
Mfumv2_0184	103	106	89	306	165	217	28.8107	26.3716	31.0228	28.7351	2.32651	56.5028	41.6848	53.7449	50.6442	7.88059	0.487768	0.0635709
Mfumv2_0185	7	16	10	26	19	17	10.959	22.2796	19.5096	17.5827	5.90115	26.8707	26.8661	23.5658	25.7675	1.90672	0.229212	0.751942
Mfumv2_0186	119	105	76	186	125	145	21.5212	16.8898	17.1281	18.513	2.60791	22.2057	20.4177	23.2193	21.9476	1.4185	-0.0989743	0.751942
Mfumv2_0187	205	139	141	238	214	240	156.957	94.6579	134.531	128.715	31.5542	120.292	147.985	162.704	143.661	21.5345	-0.206409	0.46976
Mfumv2_0188	45	46	32	122	74	87	24.5844	22.3521	21.7857	22.9074	1.47967	43.9985	36.5137	42.0849	40.8657	3.88851	0.503649	0.0631745
Mfumv2_0189	19	34	21	45	35	29	45.2949	72.0923	62.3863	59.9245	13.5673	70.8173	75.36	61.2145	69.1306	7.22205	-0.122227	0.825803
Mfumv2_0190	213	230	217	339	276	262	96.303	92.4917	122.263	103.686	16.2006	101.179	112.706	104.887	106.257	5.88424	-0.30074	0.109384
Mfumv2_0191	0	4	0	6	2	3	0	6.54708	0	2.18236	3.77996	7.2888	3.32415	4.88827	5.16707	1.99698	0.857048	NA
Mfumv2_0192	8	24	3	17	10	11	12.5246	33.4194	5.85287	17.2656	14.3818	17.5693	14.14	15.2485	15.6526	1.74997	-0.483431	NA
Mfumv2_0193	6240	6070	5085	8745	5787	6453	6417.01	5552.02	6516.48	6161.84	530.453	5936.62	5375	5875.84	5729.16	308.206	-0.452425	0.00295031
Mfumv2_0194	336	404	288	527	421	437	79.738	85.275	85.1712	83.3947	3.16727	82.5597	90.2371	91.8265	88.2078	4.9555	-0.260325	0.0310376
Mfumv2_0195	56	83	47	159	141	104	17.4822	23.0463	18.2844	19.6043	3.00772	32.7671	39.7562	28.7477	33.757	5.57065	0.440892	0.0766229
Mfumv2_0196	376	670	414	734	770	700	41.7354	66.1463	57.2652	55.049	12.3555	53.7829	77.1942	68.7979	66.5916	11.8606	-0.0647114	0.792274
Mfumv2_0197	128	255	149	371	283	270	103.28	183.004	149.819	145.367	40.0479	197.611	206.238	192.899	198.916	6.76477	0.125224	0.596347
Mfumv2_0198	418	375	298	505	414	442	117.234	93.5454	104.152	104.977	11.8657	93.4974	104.871	109.764	102.711	8.34558	-0.386615	0.0196202
Mfumv2_0199	1235	1443	1130	2286	1686	1907	671.209	697.544	765.321	711.358	48.5529	820.16	827.61	917.703	855.158	54.2936	-0.0766136	0.658035
Mfumv2_0200	902	1404	581	903	624	557	177.512	245.755	142.486	188.584	52.5175	117.311	110.913	97.0592	108.428	10.3523	-1.12783	1.55e-09
Mfumv2_0202	397	593	249	338	239	221	95.7303	127.183	74.8226	99.2452	26.3564	53.8031	52.0516	47.1858	51.0135	3.42859	-1.29425	2.4e-11
Mfumv2_0203	543	774	369	412	305	308	53.8856	68.317	45.6325	55.945	11.4816	26.9899	27.337	27.0635	27.1301	0.182854	-1.38224	1.08e-13
Mfumv2_0204	244	332	173	593	343	393	80.2319	97.098	70.8889	82.7396	13.2833	128.719	101.866	114.422	115.003	13.4361	0.142607	0.654133
Mfumv2_0205	4	7	6	12	14	12	3.8493	5.99148	7.19527	5.67868	1.69478	7.62315	12.1682	10.225	10.0055	2.28047	0.481361	NA
Mfumv2_0206	74	130	68	197	125	152	22.8971	35.7772	26.2199	28.2981	6.6868	40.2389	34.933	41.644	38.9386	3.53942	0.128894	0.715263
Mfumv2_0207	158	173	111	175	167	167	157.84	153.716	138.184	149.913	10.3652	115.406	150.679	147.719	137.935	19.5664	-0.478171	0.0159133
Mfumv2_0208	5	8	6	20	6	15	8.88927	12.6503	13.293	11.6108	2.37875	23.4724	9.6344	23.6128	18.9065	8.03022	0.407179	NA
Mfumv2_0209	96	120	55	131	105	114	223.773	248.789	159.762	210.774	45.915	201.576	221.056	235.289	219.307	16.9243	-0.298928	0.332624
Mfumv2_0210	308	511	300	678	584	612	347.389	512.626	421.659	427.224	82.7591	504.808	594.916	611.191	570.305	57.3027	0.0760577	0.670257
Mfumv2_0211	994	1736	1013	2370	2014	1990	177.32	275.445	225.193	225.986	49.0675	279.094	324.495	314.329	305.973	23.8259	0.10443	0.50736
Mfumv2_0212	2	3	3	6	3	4	3.81431	5.08887	7.12986	5.34435	1.67248	7.55385	5.16754	6.7547	6.49203	1.21464	-0.00364165	NA
Mfumv2_0213	8	14	11	34	22	31	12.7144	19.79	21.7857	18.0967	4.76685	35.671	31.5794	43.6241	36.9582	6.12463	0.711385	0.146438
Mfumv2_0214	252	339	144	454	267	293	46.4554	55.584	33.0806	45.04	11.3183	55.2489	44.4554	47.826	49.1768	5.52206	-0.209335	0.462816
Mfumv2_0215	6	18	8	22	12	21	8.62138	23.0045	14.3248	15.3169	7.24269	20.8679	15.5734	26.7181	21.0531	5.57463	0.117824	0.885071
Mfumv2_0216	207	209	163	417	348	366	96.0749	86.2781	94.2761	92.2097	5.21508	127.764	145.88	150.412	141.352	11.9838	0.270616	0.0752497
Mfumv2_0217	182	332	198	445	324	373	103.753	168.338	140.66	137.584	32.4022	167.464	166.822	188.278	174.188	12.2066	0.00994783	0.9659
Mfumv2_0218	6	10	2	13	16	10	13.6817	20.2817	5.68322	13.2156	7.31041	19.5688	32.9524	20.1907	24.2373	7.55392	0.465804	NA
Mfumv2_0219	793	904	607	2217	2254	2099	212.738	215.702	202.925	210.455	6.68773	392.617	546.138	498.591	479.115	78.592	0.831834	6.85e-14
Mfumv2_0220	252	281	216	681	709	627	326.335	323.656	348.571	332.854	13.677	582.159	829.252	718.938	710.116	123.783	0.742318	6.92e-09
Mfumv2_0221	1209	1033	844	2768	2922	2520	918.957	698.367	799.44	805.588	110.423	1388.89	2005.98	1696.02	1696.96	308.548	0.708562	1.67e-05
Mfumv2_0222	302	352	206	535	470	416	232.925	241.472	197.993	224.13	23.0349	272.392	327.404	284.095	294.63	28.9799	0.0433223	0.853038
Mfumv2_0223	45	56	37	81	83	63	10.6072	11.7406	10.8684	11.0721	0.593527	12.6039	17.6703	13.1489	14.4744	2.78114	0.0364324	0.927882
Mfumv2_0224	162	199	132	310	306	265	33.649	36.7641	34.1669	34.86	1.66925	42.506	57.4058	48.7375	49.5497	7.48303	0.156826	0.46976
Mfumv2_0226	25	42	25	88	73	67	4.42962	6.61897	5.52002	5.52287	1.09468	10.293	11.6823	10.5114	10.8289	0.747069	0.630931	0.0353674
Mfumv2_0227	32	31	37	79	63	68	18.9638	16.34	27.3244	20.8761	5.73648	30.9053	33.7204	35.6816	33.4358	2.40081	0.360488	0.319492
Mfumv2_0228	80	149	67	184	154	127	25.4287	42.1245	26.5389	31.3641	9.33536	38.6086	44.2112	35.7436	39.5211	4.30692	-0.00752942	0.98151
Mfumv2_0229	138	259	172	322	315	302	60.8205	101.528	94.4657	85.6047	21.7522	93.6825	125.389	117.852	112.308	16.5644	0.0553621	0.847702
Mfumv2_0230	404	797	465	1014	1025	1025	129.198	226.698	185.311	180.402	48.9349	214.064	296.057	290.241	266.787	45.7522	0.229185	0.237278
Mfumv2_0231	74	96	63	138	117	104	141.129	162.844	149.727	151.233	10.9353	173.739	201.534	175.622	183.632	15.5326	-0.0613238	0.848943
Mfumv2_0232	586	881	505	1149	951	1025	95.5949	127.828	102.66	108.695	16.9428	123.734	140.118	148.054	137.302	12.4024	-0.00502825	0.975093
Mfumv2_0233	74	128	79	214	189	163	14.0364	21.5947	18.6734	18.1015	3.8115	26.7959	32.3789	27.3761	28.8503	3.06961	0.33424	0.0979919
Mfumv2_0234	389	304	262	556	399	483	133.345	92.6862	111.919	112.65	20.3392	125.815	123.531	146.6	131.982	12.7109	-0.129542	0.651861
Mfumv2_0235	143	171	107	270	245	210	57.9141	61.5969	54.0016	57.8375	3.79825	72.1845	89.6173	75.3058	79.0358	9.29575	0.101194	0.688111
Mfumv2_0236	1140	1263	948	2021	1570	1693	274.893	270.88	284.867	276.88	7.20195	321.704	341.929	361.473	341.702	19.8855	-0.0427957	0.815907
Mfumv2_0239	133	197	127	304	278	297	22.2857	29.3599	26.5187	26.0547	3.55987	33.6263	42.0723	44.0647	39.9211	5.54173	0.269097	0.127764
Mfumv2_0240	101	85	89	175	138	150	63.0609	47.2033	69.2474	59.8372	11.3701	72.1288	77.8207	82.926	77.6252	5.40126	0.0380586	0.912605
Mfumv2_0241	38	81	40	83	86	77	13.0687	24.777	17.1428	18.3295	5.94365	18.8433	26.7131	23.4477	23.0014	3.95381	-0.0255315	0.94628
Mfumv2_0242	66	97	85	162	118	115	25.7359	33.642	41.3037	33.5606	7.78422	41.7006	41.5581	39.7058	40.9882	1.11283	-0.0284405	0.928382
Mfumv2_0243	169	223	153	297	261	268	63.0854	74.0391	71.1718	69.4321	5.68033	73.1863	87.9953	88.5803	83.254	8.72376	-0.0827355	0.691421
Mfumv2_0244	94	172	97	246	195	167	27.6966	45.0756	35.6159	36.1294	8.70086	47.8481	51.8932	43.5688	47.77	4.16275	0.0709209	0.813011
Mfumv2_0245	58	106	60	179	140	129	18.8353	30.6172	24.2813	24.578	5.89655	38.3734	41.063	37.0933	38.8433	2.02613	0.325048	0.174783
Mfumv2_0246	210	236	224	452	338	427	48.4123	48.3909	64.3516	53.7183	9.20873	68.7871	70.377	87.1616	75.4419	10.1806	0.15238	0.505309
Mfumv2_0247	259	204	183	246	222	223	85.9728	60.229	75.6984	73.9667	12.9589	53.9048	66.5566	65.543	62.0015	7.03021	-0.614714	0.00165369
Mfumv2_0248	295	222	204	273	235	227	97.6137	65.3366	84.1189	82.3564	16.2106	59.6325	70.2319	66.5082	65.4575	5.37721	-0.691259	0.000652187
Mfumv2_0249	219	152	156	238	195	206	72.4658	44.735	64.3262	60.509	14.2541	51.9873	58.2775	60.3555	56.8734	4.35718	-0.447561	0.0549365
Mfumv2_0250	1145	1482	1048	2201	2009	1962	1349.47	1553.53	1539.2	1480.73	113.903	1712.42	2138.53	2047.47	1966.14	224.397	0.0638651	0.678177
Mfumv2_0251	5549	7868	4349	9869	9716	8554	819.794	1033.88	800.67	884.78	129.475	962.486	1296.45	1118.97	1125.97	167.09	0.00307166	0.984321
Mfumv2_0252	430	637	442	584	507	471	278.421	366.849	356.64	333.97	48.3769	249.619	296.496	270.032	272.049	23.5034	-0.632843	6.87e-08
Mfumv2_0253	422	563	399	556	462	445	121.607	144.301	143.283	136.397	12.8185	105.768	120.245	113.545	113.186	7.24519	-0.607377	1.41e-10
Mfumv2_0254	482	749	548	1130	823	986	276.277	381.851	391.428	349.852	63.8977	427.57	426.063	500.42	451.351	42.5015	0.0363267	0.861397
Mfumv2_0255	1752	1989	1333	2505	2150	2213	446.052	450.402	422.917	439.79	14.7734	421.008	494.387	498.876	471.424	43.719	-0.250538	0.0215078
Mfumv2_0256	1071	1548	921	1776	1588	1442	234.043	300.879	250.808	261.91	34.7737	256.201	313.426	279.018	282.882	28.8072	-0.230925	0.0223506
Mfumv2_0257	262	392	246	586	522	433	60.6668	80.7329	70.9838	70.7945	10.0344	89.5734	109.169	88.7766	95.8395	11.5502	0.0977629	0.588086
Mfumv2_0258	2133	1898	1789	2928	2245	2532	810.644	641.579	847.274	766.499	109.723	734.584	770.607	852.046	785.746	60.1766	-0.319185	0.063941
Mfumv2_0259	1086	1150	892	1687	1303	1421	476.629	448.913	487.854	471.132	20.0435	488.761	516.502	552.211	519.158	31.8079	-0.207809	0.144486
Mfumv2_0260	178	153	136	230	187	194	120.458	92.0921	114.691	109.08	14.9923	102.749	114.297	116.246	111.097	7.29558	-0.322698	0.142656
Mfumv2_0261	24	44	41	78	78	65	9.08824	14.8196	19.3476	14.4185	5.14142	19.4982	26.6772	21.7943	22.6566	3.66636	0.331217	0.370428
Mfumv2_0262	118	118	117	215	126	160	50.111	44.5705	61.9172	52.1996	8.85994	60.2728	48.328	60.1633	56.2547	6.86492	-0.217554	0.431764
Mfumv2_0263	456	521	426	900	655	793	153.799	156.293	179.049	163.047	13.9142	200.383	199.529	236.822	212.245	21.2885	0.0381185	0.891297
Mfumv2_0264	1343	1547	1238	2403	2057	2147	213.442	218.68	245.188	225.77	17.0192	252.11	295.268	302.132	283.17	27.1169	-0.0199762	0.912828
Mfumv2_0266	648	887	649	1370	1014	1037	407.012	495.53	507.985	470.175	55.0549	568.046	575.237	576.728	573.337	4.64214	-0.0466623	0.768092
Mfumv2_0267	46	160	45	166	199	148	19.6142	60.6803	23.9111	34.7352	22.5716	46.7254	76.6379	55.8773	59.7468	15.3271	0.459504	0.427528
Mfumv2_0268	19	39	15	27	36	32	26.9321	49.1695	26.4961	34.1992	12.9665	25.2646	46.0889	40.1631	37.1722	10.7295	-0.257684	0.644621
Mfumv2_0269	88	127	105	215	167	198	35.6395	45.7474	52.9922	44.793	8.71566	57.4802	61.0861	71.0026	63.1896	7.0023	0.166467	0.510583
Mfumv2_0270	516	537	453	891	689	808	157.34	145.639	172.132	158.371	13.2765	179.349	189.752	218.153	195.751	20.0857	-0.0405608	0.853038
Mfumv2_0271	184	307	186	360	362	342	49.4882	73.4406	62.3406	61.7565	11.9869	63.9172	87.9366	81.4461	77.7666	12.4252	-0.0139444	0.94628
Mfumv2_0272	228	416	264	480	397	404	51.7656	84.0067	74.6938	70.1554	16.5928	71.9414	81.4093	81.2172	78.1893	5.41168	-0.175578	0.315612
Mfumv2_0273	30	36	27	77	48	60	5.89289	6.28961	6.60914	6.26388	0.35882	9.98457	8.5158	10.4356	9.64533	1.00387	0.295534	0.457607
Mfumv2_0274	368	1096	581	783	566	624	72.8316	192.929	143.292	136.351	60.3488	102.298	101.173	109.35	104.274	4.43183	-0.693359	0.0547181
Mfumv2_0275	30	206	104	79	83	81	5.75284	35.1352	24.8524	21.9135	14.91	10.0004	14.3753	13.7533	12.7097	2.36678	-1.0841	0.113505
Mfumv2_0276	2260	2981	1947	3640	2921	3027	582.455	683.33	625.308	630.364	50.6272	619.28	679.928	690.759	663.322	38.5246	-0.268138	0.00153849
Mfumv2_0277	160	183	120	298	220	231	84.7623	86.2281	79.2207	83.4037	3.69598	104.215	105.265	108.357	105.946	2.15302	0.00324102	0.988843
Mfumv2_0280	113	103	83	189	128	183	52.6798	42.7088	48.219	47.8692	4.99469	58.1646	53.8956	75.54	62.5334	11.4645	0.0377438	0.917583
Mfumv2_0281	11	9	7	17	19	23	26.8332	19.5271	21.279	22.5464	3.8144	27.3754	41.8611	49.6784	39.6383	11.3165	0.444412	NA
Mfumv2_0282	131	218	121	328	288	241	18.7208	27.7091	21.5482	22.6594	4.59606	30.9427	37.1725	30.4951	32.8701	3.73273	0.196465	0.348751
Mfumv2_0283	14	28	10	36	25	26	32.6335	58.0508	29.0476	39.9106	15.8118	55.3949	52.6324	53.6623	53.8965	1.39607	0.0806998	0.909624
Mfumv2_0284	1	2	3	5	2	6	1.01838	1.81157	3.80721	2.21239	1.43697	3.36134	1.83958	5.41032	3.53708	1.79184	0.410638	NA
Mfumv2_0285	9	4	4	21	14	9	14.5237	5.74129	8.04395	9.43631	4.55376	22.371	20.4052	12.8599	18.5454	5.0209	0.640381	NA
Mfumv2_0286	310	733	264	617	622	572	28.6999	60.3583	30.4577	39.8386	17.7923	37.7081	52.0099	46.8894	45.5358	7.24633	-0.136575	0.693018
Mfumv2_0287	12	17	6	34	19	16	18.7869	23.6721	11.7057	18.0549	6.01667	35.1386	26.8661	22.1796	28.0614	6.56164	0.297306	NA
Mfumv2_0288	2	4	2	8	9	4	2.33096	4.14649	2.90476	3.1274	0.928013	6.15499	9.47383	4.12787	6.58556	2.69886	0.723859	NA
Mfumv2_0289	2	5	4	16	4	10	4.37056	9.71833	10.8928	8.32724	3.47655	23.0812	7.89486	19.3494	16.7752	7.91368	0.738658	NA
Mfumv2_0290	40	39	23	57	48	33	79.1648	68.6517	56.725	68.1805	11.2273	74.4695	85.8007	57.8291	72.6998	14.0695	-0.257869	0.642041
Mfumv2_0291	0	2	1	1	2	3	0	3.88733	2.72321	2.20351	1.99509	1.44258	3.94743	5.80482	3.73161	2.18912	0.381467	NA
Mfumv2_0292	339	414	256	635	529	530	42.332	45.9816	39.8367	42.7167	3.09045	52.3449	59.6626	58.601	56.8695	3.95421	0.0649695	0.71776
Mfumv2_0293	121	142	98	188	135	143	25.8495	26.9817	26.0896	26.3069	0.596583	26.5128	26.0482	27.0497	26.5369	0.501205	-0.32419	0.0996455
Mfumv2_0294	102	152	104	262	207	201	26.8149	35.5413	34.0709	32.1423	4.67195	45.4682	49.1499	46.7877	47.1353	1.8653	0.219021	0.269777
Mfumv2_0295	370	560	367	744	639	758	60.1714	81.0011	74.3753	71.8493	10.6421	79.8717	93.857	109.149	94.2924	14.6433	0.0501314	0.815907
Mfumv2_0296	97	107	73	120	120	130	52.4467	51.457	49.1862	51.03	1.67165	42.8311	58.601	62.2372	54.5564	10.3159	-0.263123	0.340271
Mfumv2_0297	222	277	180	486	377	415	28.4326	31.5543	28.7284	29.5718	1.72327	41.0896	43.6097	47.0623	43.9205	2.99843	0.226986	0.130574
Mfumv2_0298	197	281	200	445	374	342	29.4779	37.3982	37.2936	34.7232	4.54291	43.9564	50.5451	45.3124	46.6046	3.47927	0.0893706	0.653216
Mfumv2_0299	210	341	227	543	441	537	69.0521	99.7301	93.016	87.2661	16.1271	117.866	130.97	156.348	135.062	19.5644	0.292159	0.0581036
Mfumv2_0300	43	77	42	128	72	91	5.44736	8.67607	6.63043	6.91795	1.63345	10.7043	8.23811	10.2075	9.71665	1.30432	0.163809	0.631546
Mfumv2_0302	5	6	1	19	20	8	3.80049	4.05634	0.947204	2.93468	1.72595	9.53354	13.7302	5.38418	9.5493	4.17303	1.30152	NA
Mfumv2_0303	45	69	31	140	132	91	13.6422	18.6053	11.7114	14.6529	3.55634	28.0176	36.1429	24.4272	29.5293	6.00235	0.65652	0.0146041
Mfumv2_0304	54	75	56	151	142	135	18.6324	23.0171	24.0789	21.9095	2.88727	34.394	44.2528	41.2448	39.9638	5.05264	0.526912	0.0280858
Mfumv2_0306	284	284	234	513	416	479	102.723	91.3657	105.473	99.8539	7.47846	122.49	135.9	153.407	137.266	15.504	0.11111	0.58893
Mfumv2_0307	255	349	200	422	422	365	74.0937	90.1947	72.4178	78.9021	9.81553	80.9441	110.747	93.9062	95.199	14.9433	-0.0818635	0.678175
Mfumv2_0308	55	81	62	114	101	112	37.9548	49.7169	53.3176	46.9965	8.03457	51.9327	62.9511	68.4358	61.1065	8.40473	0.040657	0.911261
Mfumv2_0309	161	168	176	377	228	346	86.6043	80.378	117.978	94.9867	20.1528	133.871	110.771	164.797	136.48	27.1075	0.189136	0.507866
Mfumv2_0310	199	188	194	333	232	333	44.0375	37.0034	53.499	44.8467	8.27751	48.6458	46.3698	65.2491	53.4216	10.306	-0.0919406	0.786327
Mfumv2_0311	128	140	103	188	200	178	12.478	12.1389	12.5126	12.3765	0.206513	12.0983	17.6093	15.3644	15.024	2.77123	-0.0754959	0.794089
Mfumv2_0312	11	9	6	16	9	24	23.0765	16.7933	15.6857	18.5185	3.98604	22.158	17.0529	44.581	27.9306	14.6438	0.227193	0.794089
Mfumv2_0313	0	1	1	4	5	0	0	1.904	2.66764	1.52388	1.37384	5.65254	9.66717	0	5.10657	4.85666	1.47981	NA
Mfumv2_0314	20	44	33	50	60	61	4.8338	9.45857	9.93909	8.07715	2.81909	7.97738	13.0975	13.0542	11.3763	2.94366	0.152217	0.769056
Mfumv2_0315	81	126	77	180	154	183	19.3981	26.8386	22.9794	23.072	3.72109	28.4563	33.3098	38.8048	33.5236	5.17758	0.191255	0.420641
Mfumv2_0316	273	294	264	604	432	545	44.7436	42.8578	53.9196	47.1737	5.91774	65.3487	63.9483	79.0907	69.4626	8.36753	0.219239	0.229456
Mfumv2_0317	622	611	647	959	774	804	236.39	206.536	306.42	249.782	51.2714	240.596	265.679	270.555	258.944	16.075	-0.293558	0.102302
Mfumv2_0318	159	184	131	351	256	253	76.5048	78.7452	78.5484	77.9328	1.24058	111.489	111.252	107.789	110.176	2.07137	0.1632	0.426888
Mfumv2_0319	663	812	589	1102	940	922	170.871	186.133	189.166	182.057	9.80544	187.485	218.806	210.4	205.564	16.2107	-0.167726	0.0975241
Mfumv2_0320	7	8	5	11	15	9	14.9848	15.232	13.3382	14.5183	1.02947	15.5445	29.0015	17.0591	20.535	7.3712	0.131293	NA
Mfumv2_0321	6	19	3	21	18	20	10.851	30.5625	6.76108	16.0582	12.7264	25.071	29.4015	32.0266	28.833	3.51249	0.446861	0.530368
Mfumv2_0323	219	214	197	435	362	356	110.441	95.9872	123.801	110.076	13.9107	144.812	164.881	158.963	156.219	10.3119	0.16341	0.42056
Mfumv2_0324	163	208	152	386	319	333	86.3516	98.0078	100.346	94.9019	7.49648	134.99	152.634	156.202	147.942	11.3578	0.301129	0.0439819
Mfumv2_0325	81	134	106	227	164	176	50.5736	74.4146	82.4744	69.1542	16.5882	93.5613	92.4826	97.2998	94.4479	2.52803	0.127114	0.711724
Mfumv2_0326	267	317	226	420	345	379	72.7443	76.8177	76.7309	75.4309	2.32715	75.5385	84.8953	91.4297	83.9545	7.98726	-0.190382	0.209299
Mfumv2_0327	5	6	7	10	11	12	6.81126	7.26981	11.8831	8.65473	2.80524	8.99268	13.534	14.4744	12.3337	2.93135	0.183574	NA
Mfumv2_0328	199	198	139	313	266	270	54.931	48.6121	47.8139	50.4523	3.89915	57.0349	66.3168	65.9916	63.1144	5.26756	-0.0288474	0.912605
Mfumv2_0329	972	942	804	1404	1359	1360	124.035	106.916	127.852	119.601	11.15	118.27	156.629	153.665	142.855	21.3426	-0.101827	0.651965
Mfumv2_0330	74	89	77	156	118	124	28.9631	30.9826	37.5559	32.5005	4.49302	40.306	41.7131	42.973	41.664	1.33418	0.0316835	0.921546
Mfumv2_0331	759	928	629	1394	1056	1119	97.5663	106.101	100.759	101.475	4.31238	118.291	122.602	127.365	122.753	4.53855	-0.0669139	0.621432
Mfumv2_0332	248	435	264	466	487	474	189.88	296.232	251.887	246	53.4197	235.529	336.77	321.341	297.88	54.5458	-0.0668466	0.794089
Mfumv2_0333	4070	1732	2301	5957	4638	4797	1259.34	476.662	887.237	874.413	391.496	1216.77	1296.15	1314.25	1275.72	51.8539	0.159001	0.802694
Mfumv2_0334	786	508	494	1659	1404	1397	232.243	133.505	181.895	182.548	49.3721	323.592	374.683	365.491	354.589	27.2346	0.587199	0.00734021
Mfumv2_0335	111	81	99	168	118	112	62.936	40.8485	69.9497	57.9114	15.1874	62.8807	60.4277	56.2283	59.8456	3.36418	-0.288978	0.370428
Mfumv2_0336	118	115	92	167	131	127	95.949	83.1708	93.2225	90.7808	6.72995	89.641	96.2071	91.4371	92.4284	3.39345	-0.31325	0.134736
Mfumv2_0337	64	118	65	196	113	142	29.0614	47.6577	36.781	37.8334	9.3427	58.7522	46.3438	57.0933	54.0631	6.73633	0.189108	0.484256
Mfumv2_0338	197	246	134	256	227	196	61.1361	67.9018	51.8216	60.2865	8.07369	52.4449	63.626	53.8577	56.6429	6.0887	-0.441656	0.00684218
Mfumv2_0339	119	168	98	208	214	191	37.4844	47.0682	38.4684	41.007	5.27215	43.2513	60.8829	53.2718	52.4687	8.8432	0.000369194	0.99842
Mfumv2_0340	26	47	23	71	83	73	5.69359	9.1543	6.27646	7.04145	1.85284	10.2637	16.416	14.1545	13.6114	3.11193	0.58647	0.081021
Mfumv2_0341	477	392	327	532	474	450	151.161	110.489	129.135	130.262	20.359	111.292	135.668	126.268	124.409	12.2937	-0.426734	0.015505
Mfumv2_0342	85	103	80	169	132	125	16.8862	18.1998	19.8052	18.2971	1.46189	22.1632	23.6846	21.9879	22.6119	0.933077	-0.0259255	0.928382
Mfumv2_0343	264	445	279	450	391	374	41.6419	62.4311	54.841	52.9713	10.52	46.8566	55.7033	52.2346	51.5982	4.45755	-0.374055	0.00951564
Mfumv2_0344	666	646	504	749	601	583	475.231	409.994	448.163	444.463	32.7755	352.813	387.331	368.349	369.498	17.288	-0.616413	2.15e-06
Mfumv2_0345	84	121	87	182	174	167	68.8363	88.1938	88.8448	81.9583	11.3686	98.4558	128.785	121.176	116.139	15.7794	0.160606	0.56518
Mfumv2_0346	272	431	266	605	520	551	144.096	203.084	175.606	174.262	29.5167	211.578	248.808	258.461	239.615	24.7565	0.119073	0.517845
Mfumv2_0347	210	272	214	527	373	505	66.3482	76.4352	84.2555	75.6797	8.97751	109.914	106.438	141.274	119.209	19.188	0.318556	0.0828563
Mfumv2_0348	19	25	22	31	33	36	11.0109	12.8862	15.8879	13.2617	2.46008	11.8594	17.2727	18.4728	15.8683	3.52328	-0.0849176	0.885361
Mfumv2_0349	42	68	32	66	64	52	20.1165	28.9686	19.0998	22.7283	5.42811	20.8679	27.6861	22.053	23.5357	3.64286	-0.307728	0.346019
Mfumv2_0350	19	49	31	71	57	69	11.0109	25.2569	22.3875	19.5518	7.53446	27.1619	29.8347	35.4062	30.8009	4.20623	0.326393	0.433872
Mfumv2_0351	26	45	20	66	54	58	17.0452	26.2395	16.3393	19.8746	5.5234	28.563	31.9742	33.6679	31.4017	2.60018	0.297331	0.38875
Mfumv2_0352	2	9	5	8	6	7	5.11675	20.4796	15.9407	13.8457	7.89279	13.5109	13.8641	15.8571	14.4107	1.26496	-0.268946	NA
Mfumv2_0353	636	871	607	1431	1210	1149	162.317	197.715	193.05	184.36	19.2323	241.089	278.913	259.649	259.884	18.9131	0.156399	0.132222
Mfumv2_0354	101	163	89	198	208	166	43.7778	62.8398	48.0726	51.5634	9.99897	56.6539	81.4279	63.7091	67.2636	12.7638	0.0326794	0.917292
Mfumv2_0355	43	85	36	138	127	102	18.0417	31.7206	18.8228	22.8617	7.68198	38.2225	48.127	37.8939	41.4145	5.81559	0.505362	0.060065
Mfumv2_0356	301	602	341	861	779	709	39.221	69.7691	55.3708	54.787	15.2824	74.0606	91.6784	81.8011	82.5134	8.8305	0.259556	0.130115
Mfumv2_0357	495	685	430	975	831	815	89.9865	110.759	97.4126	99.3859	10.5257	117.006	136.443	131.187	128.212	10.0541	0.0239604	0.879304
Mfumv2_0358	771	553	524	667	519	489	697.179	444.764	590.467	577.47	126.709	398.151	423.872	391.525	404.516	17.0872	-0.874862	8.45e-06
Mfumv2_0359	2085	2253	1522	3043	2530	2509	412.647	396.596	375.372	394.871	18.6973	397.563	452.241	439.677	429.827	28.639	-0.228803	0.0647941
Mfumv2_0360	3776	4338	3273	4878	3701	3707	6713.18	6859.62	7251.31	6941.37	278.225	5724.92	5942.82	5835.52	5834.42	108.954	-0.593962	9.31e-11
Mfumv2_0361	84	154	77	228	169	188	31.468	51.3128	35.9464	39.5757	10.4083	56.3841	57.1813	62.3603	58.6419	3.24483	0.226498	0.33177
Mfumv2_0363	1096	1230	851	1764	1436	1448	186.629	186.289	180.581	184.499	3.39791	198.289	220.851	218.321	212.487	12.3611	-0.143967	0.252994
Mfumv2_0364	1269	1469	1063	2544	2057	2142	646.164	665.3	674.51	661.991	14.46	855.125	946.003	965.741	922.29	58.9978	0.132924	0.216334
Mfumv2_0365	1884	2106	1538	2725	2360	2386	1633.22	1623.81	1661.47	1639.5	19.6018	1559.41	1847.79	1831.44	1746.21	161.982	-0.258889	0.00839916
Mfumv2_0366	1221	1795	1186	2305	2122	1889	332.662	434.977	402.667	390.102	52.3021	414.562	522.168	455.701	464.144	54.2973	-0.0890224	0.512475
Mfumv2_0367	1174	1275	961	1783	1536	1472	257.087	248.335	262.247	255.89	7.03304	257.748	303.795	285.418	282.32	23.1794	-0.207275	0.0908143
Mfumv2_0368	1400	1722	1109	2029	1754	1731	251.027	274.625	247.798	257.817	14.6456	240.163	284.053	274.821	266.346	23.1399	-0.300359	0.00266978
Mfumv2_0369	635	744	385	1085	689	707	213.485	222.475	161.298	199.086	33.0327	240.799	209.214	210.462	220.158	17.8864	-0.195544	0.502631
Mfumv2_0370	8	4	5	13	12	15	6.99289	3.10986	5.44642	5.18306	1.95487	7.50139	9.47383	11.6096	9.52829	2.05466	0.531428	NA
Mfumv2_0371	657	743	497	851	683	612	749.076	753.466	706.141	736.227	26.1483	640.503	703.329	617.835	653.889	44.291	-0.515606	3.78e-06
Mfumv2_0372	967	1341	1054	1475	1253	1282	301.881	372.351	410.038	361.423	54.9004	303.971	353.295	354.37	337.212	28.7925	-0.438206	5.63e-05
Mfumv2_0373	262	308	228	412	335	335	219.857	229.881	238.423	229.387	9.29288	228.227	253.899	248.911	243.679	13.6121	-0.254158	0.102232
Mfumv2_0374	151	145	144	213	213	203	74.0136	63.2145	87.9572	75.0618	12.4046	68.92	94.2956	88.103	83.7729	13.2303	-0.189813	0.449037
Mfumv2_0375	1	1	2	5	5	4	1.94247	1.7277	4.84126	2.83715	1.73894	6.41145	8.77206	6.87979	7.35443	1.24984	1.09724	NA
Mfumv2_0376	3	4	3	12	8	7	6.1702	7.31733	7.68907	7.05886	0.791733	16.2926	14.8609	12.7478	14.6338	1.78327	0.738139	NA
Mfumv2_0377	110	172	110	285	209	247	52.6862	73.2735	65.6555	63.8717	10.4089	90.1116	90.4123	104.752	95.0919	8.36707	0.237971	0.209015
Mfumv2_0378	666	956	628	1284	1157	1141	66.7868	85.2686	78.4785	76.8446	9.34857	84.9989	104.792	101.312	97.0343	10.5672	-0.00583472	0.970527
Mfumv2_0379	199	247	175	358	286	314	43.3966	47.9087	47.5571	46.2875	2.50971	51.5368	56.3309	60.6308	56.1662	4.54922	-0.0626968	0.783603
Mfumv2_0380	82	96	60	150	138	118	43.2224	45.0071	39.4113	42.5469	2.85839	52.1937	65.6979	55.0729	57.6548	7.11273	0.0873742	0.783603
Mfumv2_0381	99	118	77	163	167	173	50.4099	53.4414	48.8592	50.9035	2.33062	54.7899	76.8024	77.9987	69.8637	13.068	0.0982056	0.749169
Mfumv2_0382	153	175	121	294	236	232	40.0217	40.7152	39.4424	40.0598	0.637234	50.7671	55.7562	53.7344	53.4192	2.50941	0.0725893	0.769056
Mfumv2_0383	104	112	78	214	171	160	87.9751	84.2673	82.2234	84.8219	2.91569	119.501	130.647	119.841	123.33	6.33922	0.197359	0.410175
Mfumv2_0384	172	183	125	288	274	236	37.4308	35.4215	33.8989	35.5837	1.77155	41.3738	53.8554	45.4751	46.9014	6.36187	0.0457976	0.862366
Mfumv2_0385	87	100	82	176	141	156	45.8579	46.8824	53.8621	48.8675	4.35571	61.2406	67.1261	72.8082	67.0583	5.78409	0.121232	0.634719
Mfumv2_0386	89	133	118	291	199	242	43.8287	58.2552	72.4144	58.1661	14.2931	94.6004	88.5114	105.522	96.2114	8.61915	0.404551	0.0722097
Mfumv2_0387	1607	1647	1269	2511	2247	2140	273.642	249.445	269.28	264.122	12.8965	282.258	345.579	322.657	316.832	32.0604	-0.0912101	0.615818
Mfumv2_0388	1494	1461	1100	2275	1834	1789	593.601	516.308	544.642	551.517	39.1025	596.702	658.144	629.383	628.076	30.742	-0.165009	0.29705
Mfumv2_0389	430	430	311	580	471	526	455.598	405.225	410.627	423.817	27.6555	405.67	450.725	493.468	449.954	43.9043	-0.266972	0.12049
Mfumv2_0390	585	656	493	824	752	664	511.355	510.018	537.017	519.463	15.2168	475.473	593.693	513.92	527.695	60.3021	-0.324907	0.00880138
Mfumv2_0391	297	307	210	405	347	313	327.93	301.493	288.947	306.123	19.8996	295.196	346.044	306.006	315.749	26.7874	-0.305498	0.0552023
Mfumv2_0392	1056	1155	1081	1553	1156	1323	419.574	408.17	535.235	454.326	70.3007	407.331	414.839	465.441	429.204	31.6062	-0.424619	0.00159335
Mfumv2_0393	177	243	219	325	304	280	123.774	151.139	190.843	155.252	33.7228	150.028	192.003	173.371	171.8	21.0315	-0.18758	0.333931
Mfumv2_0394	87	121	75	179	134	146	44.5157	55.0674	47.8222	49.1351	5.39693	60.4615	61.9265	66.1466	62.8449	2.95173	0.0147872	0.954545
Mfumv2_0395	276	333	232	413	412	378	76.9962	82.6264	80.6534	80.092	2.85679	76.0575	103.809	93.3711	91.0792	14.017	-0.165866	0.280554
Mfumv2_0396	17	71	24	54	52	45	22.0147	81.7779	38.7301	47.5076	30.8333	46.1624	60.8196	51.5984	52.8601	7.40963	-0.178972	0.771766
Mfumv2_0397	4497	5416	4273	6822	5155	5323	3369.33	3609.22	3989.58	3656.04	312.768	3374.14	3488.4	3531.32	3464.62	81.242	-0.418665	7.52e-06
Mfumv2_0399	149	247	164	302	268	257	22.9502	33.8386	31.4789	29.4226	5.72804	30.7072	37.2832	35.0505	34.347	3.344	-0.113601	0.61356
Mfumv2_0400	348	438	275	498	422	351	50.769	56.834	49.995	52.5326	3.7451	47.9601	55.6044	45.3406	49.635	5.33297	-0.424599	0.00121284
Mfumv2_0401	131	199	157	321	261	275	40.0613	54.128	59.8313	51.3402	10.1755	64.8023	72.0895	74.4641	70.452	5.03475	0.125968	0.593025
Mfumv2_0402	6	10	10	16	22	17	14.3036	21.2036	29.7078	21.7383	7.71597	25.1795	47.3691	35.8843	36.1443	11.0971	0.399521	NA
Mfumv2_0403	90	156	102	246	180	182	24.778	38.1999	34.9943	32.6574	7.0095	44.7085	44.7582	44.3665	44.6111	0.213271	0.122489	0.620392
Mfumv2_0404	681	723	558	969	811	873	506.613	478.39	517.294	500.766	20.1005	475.866	544.913	575.048	531.942	50.8473	-0.263053	0.072585
Mfumv2_0405	905	1171	863	1726	1375	1456	124.09	142.81	147.459	138.12	12.3707	156.228	170.281	176.77	167.76	10.5005	-0.0593526	0.691421
Mfumv2_0406	126	221	125	227	211	180	53.5084	83.4753	66.1509	67.7115	15.0443	63.6368	80.9303	67.6837	70.7503	9.04536	-0.277692	0.170643
Mfumv2_0407	603	672	554	808	749	711	170.948	169.446	195.718	178.704	14.7538	151.213	191.781	178.475	173.823	20.6801	-0.387852	0.00220625
Mfumv2_0408	1061	1508	930	1630	1530	1420	103.239	130.51	112.768	115.506	13.8402	104.7	134.462	122.343	120.502	14.9657	-0.283236	0.00665259
Mfumv2_0409	34	68	39	84	51	66	22.7158	40.4084	32.4704	31.8649	8.86186	37.0475	30.7749	39.0439	35.6221	4.31487	-0.164604	0.68561
Mfumv2_0410	28	73	34	84	59	73	8.36756	19.4034	12.6618	13.4776	5.56298	16.5711	15.9247	19.3163	17.2707	1.8008	0.023177	0.956153
Mfumv2_0411	74	135	64	157	122	162	9.67844	15.7044	10.4311	11.938	3.28348	13.5552	14.4116	18.7607	15.5758	2.79124	0.0336441	0.921298
Mfumv2_0412	188	247	177	369	296	310	82.1665	96.0171	96.4017	91.5284	8.10994	106.462	116.844	119.966	114.424	7.06983	-0.0158709	0.940086
Mfumv2_0413	291	364	253	617	484	537	136.268	151.606	147.637	145.17	7.96104	190.729	204.702	222.656	206.029	16.0049	0.163215	0.278005
Mfumv2_0414	643	617	459	923	684	768	246.155	210.086	218.97	225.07	18.7923	233.255	236.5	260.327	243.361	14.7826	-0.238439	0.133875
Mfumv2_0415	843	805	652	1094	825	958	292.798	248.686	282.204	274.563	23.0275	250.836	258.805	294.623	268.088	23.323	-0.386278	0.00808165
Mfumv2_0416	355	430	327	523	497	526	150.15	161.763	172.353	161.422	11.1055	146.026	189.859	196.989	177.625	27.5966	-0.210902	0.152409
Mfumv2_0417	60	112	74	100	98	97	26.5553	44.0892	40.8137	37.1527	9.32264	29.2167	39.1745	38.013	35.4681	5.44488	-0.40738	0.120121
Mfumv2_0418	6	17	10	16	9	10	12.5872	31.7206	26.1428	23.4836	9.84	22.158	17.0529	18.5754	19.2621	2.62089	-0.590037	NA
Mfumv2_0419	20	16	16	22	23	19	16.9183	12.0382	16.8663	15.2743	2.80265	12.2852	17.5724	14.2312	14.6963	2.67414	-0.404669	0.507866
Mfumv2_0420	61	112	62	110	95	90	36.1497	59.0347	45.7869	46.9904	11.4899	43.0328	50.8482	47.2256	47.0355	3.9112	-0.338127	0.236804
Mfumv2_0421	1228	1772	953	1959	1477	1432	234.198	300.583	226.492	253.758	40.7342	246.633	254.415	241.818	247.622	6.35656	-0.371335	0.0290221
Mfumv2_0422	38	61	51	55	56	52	72.4718	103.474	121.208	99.051	24.6671	69.2436	96.4608	87.8111	84.5052	13.9065	-0.564919	0.0902823
Mfumv2_0423	113	139	97	136	104	86	166.943	182.65	178.581	176.058	8.15173	132.636	138.772	112.499	127.969	13.744	-0.792793	8.73e-05
Mfumv2_0424	606	654	511	550	432	509	2050.5	1968.24	2154.68	2057.8	93.4305	1228.52	1320.22	1524.98	1357.91	151.783	-0.948059	3.32e-13
Mfumv2_0425	506	573	509	478	438	432	1001.44	1008.65	1255.35	1088.48	144.559	624.499	782.931	757.036	721.489	84.9877	-0.939561	2.39e-12
Mfumv2_0426	396	413	357	377	343	302	865.371	802.734	972.186	880.097	85.6808	543.851	676.984	584.352	601.729	68.2465	-0.895864	1.17e-09
Mfumv2_0427	335	346	297	313	281	261	901.007	827.702	995.438	908.049	84.0895	555.724	682.601	621.562	619.963	63.4537	-0.898982	3.14e-08
Mfumv2_0428	883	869	734	797	872	870	890.585	779.559	922.54	864.228	75.046	530.646	794.344	776.953	700.648	147.482	-0.665229	8.18e-05
Mfumv2_0429	22	36	19	31	40	30	18.3147	26.656	19.7109	21.5605	4.46767	17.0361	30.0756	22.1136	23.0751	6.57272	-0.271488	0.564455
Mfumv2_0430	17	32	22	52	32	28	5.30711	8.88533	8.55866	7.5837	1.97834	10.7163	9.02269	7.73976	9.15958	1.49297	-0.0335998	0.94628
Mfumv2_0431	123	249	158	336	317	293	34.776	62.6164	55.668	51.0201	14.4905	62.7112	80.9489	73.3504	72.3368	9.16099	0.170453	0.463952
Mfumv2_0432	164	193	125	192	221	172	54.096	56.623	51.3813	54.0334	2.62139	41.8075	65.8401	50.2354	52.6277	12.1936	-0.397077	0.046378
Mfumv2_0433	172	242	178	352	298	296	43.897	54.9334	56.611	51.8138	6.90726	59.3035	68.691	66.8896	64.9614	4.98194	-0.0101361	0.959866
Mfumv2_0434	24	39	28	54	46	54	50.3488	72.7708	73.1999	65.4399	13.071	74.7831	87.1592	100.307	87.4165	12.764	0.0795587	0.879304
Mfumv2_0435	74	120	56	149	154	121	48.5132	69.9719	45.7499	54.745	13.2591	64.4831	91.1856	70.2383	75.3023	14.0531	0.104554	0.77173
Mfumv2_0436	490	628	427	906	780	676	108.434	123.607	117.753	116.598	7.65222	132.352	155.898	132.458	140.236	13.5642	-0.0750136	0.631546
Mfumv2_0437	140	126	99	182	172	178	120.369	96.3548	106.071	107.599	12.08	103.298	133.565	135.509	124.124	18.0623	-0.153508	0.642967
Mfumv2_0438	470	485	405	629	505	502	155.52	142.74	167.001	155.087	12.1362	137.395	150.924	147.08	145.133	6.97133	-0.440774	0.00227468
Mfumv2_0439	446	492	359	587	568	491	108.043	106.008	108.375	107.475	1.28129	93.8707	124.276	105.318	107.821	15.3563	-0.346997	0.0262334
Mfumv2_0440	1072	1161	1059	1498	1256	1276	112.558	108.425	138.565	119.849	16.3393	103.831	119.11	118.63	113.857	8.68629	-0.419914	0.00117331
Mfumv2_0441	5	8	7	15	10	10	11.9197	16.9629	20.7954	16.5593	4.4516	23.6058	21.5314	21.1084	22.0819	1.33657	0.112226	NA
Mfumv2_0442	176	240	150	350	281	296	29.3501	35.5978	31.1719	32.0399	3.21302	38.5298	42.3235	43.7069	41.5201	2.6804	0.0306216	0.8967
Mfumv2_0443	1022	892	733	1028	885	892	252.833	196.274	225.975	225.027	28.2915	167.883	197.744	195.392	187.006	16.603	-0.626612	4.79e-05
Mfumv2_0444	7	9	4	10	16	13	12.8816	14.7309	9.17292	12.2618	2.83037	12.148	26.5932	21.1825	19.9746	7.29796	0.307606	NA
Mfumv2_0445	0	1	0	3	4	2	0	1.29578	0	0.431926	0.748117	2.88515	5.26324	2.57992	3.5761	1.46905	2.36822	NA
Mfumv2_0447	83	94	56	177	119	157	18.4452	18.5801	15.5085	17.5113	1.7358	25.9664	23.8853	30.8934	26.915	3.5991	0.272396	0.315411
Mfumv2_0448	6562	6170	4882	7708	6208	6867	1972.24	1649.39	1828.5	1816.71	161.748	1529.31	1685.2	1827.47	1680.66	149.131	-0.469423	0.000376225
Mfumv2_0449	569	661	517	1365	1010	1116	157.478	162.714	178.309	166.167	10.8362	249.387	252.469	273.485	258.447	13.1144	0.297705	0.0106075
Mfumv2_0450	716	940	659	1439	1167	1226	97.0332	113.305	111.293	107.21	8.87095	128.736	142.842	147.115	139.564	9.61812	0.0398892	0.785085
Mfumv2_0451	79	128	94	239	203	174	21.0319	30.3093	31.1856	27.509	5.62636	42.0031	48.8119	41.0168	43.9439	4.24451	0.347128	0.0996455
Mfumv2_0452	87	139	80	201	198	167	18.5106	26.3045	21.2112	22.0088	3.9577	28.2312	38.049	31.4614	32.5805	5.0037	0.217572	0.346389
Mfumv2_0453	214	306	220	482	375	409	54.7492	69.6306	70.1393	64.8397	8.74231	81.4035	86.6509	92.6506	86.9016	5.62774	0.0880099	0.611326
Mfumv2_0454	143	290	106	363	191	189	31.3147	56.484	28.9263	38.9083	15.2677	52.4748	37.7766	36.6467	42.2994	8.83027	-0.190941	0.656881
Mfumv2_0455	15	35	18	51	62	40	21.5534	44.7309	32.2309	32.8384	11.6007	48.3757	80.4627	50.8916	59.91	17.8435	0.511808	0.203109
Mfumv2_0456	110	196	72	319	217	184	59.1706	93.7744	48.2637	67.0696	23.7613	113.275	105.427	87.6379	102.113	13.136	0.274808	0.380386
Mfumv2_0457	485	588	543	941	711	797	222.154	239.555	309.947	257.218	46.4854	284.534	294.144	323.245	300.641	20.1567	-0.110175	0.527052
Mfumv2_0458	302	352	276	492	415	490	171.231	177.514	195.011	181.252	12.3228	184.151	212.521	245.999	214.223	30.9592	-0.104558	0.564455
Mfumv2_0459	134	172	112	216	186	172	48.3014	55.144	50.3092	51.2515	3.51726	51.3973	60.5544	54.8964	55.616	4.62074	-0.226165	0.282807
Mfumv2_0460	350	431	323	719	583	659	91.0985	99.778	104.766	98.5475	6.91631	123.539	137.053	151.876	137.489	14.1736	0.138711	0.321632
Mfumv2_0461	5605	5755	3949	7740	6567	6321	854.546	780.404	750.276	795.075	53.6606	778.991	904.282	853.308	845.527	63.0073	-0.265402	0.0437665
Mfumv2_0462	16	47	9	55	61	34	18.6477	48.7212	13.0714	26.8134	19.1765	42.3155	64.2115	35.0869	47.2047	15.1654	0.448735	0.380147
Mfumv2_0463	80	124	74	154	131	123	131.117	180.761	151.138	154.339	24.9763	166.617	193.917	178.498	179.678	13.6882	-0.123905	0.629579
Mfumv2_0464	75	105	40	138	73	73	17.1394	21.3422	11.3912	16.6243	4.99546	20.8183	15.0673	14.7713	16.8857	3.40902	-0.307894	0.457173
Mfumv2_0465	0	2	0	0	1	0	0	3.05888	0	1.01963	1.76605	0	1.55309	0	0.517696	0.896675	-1.41785	NA
Mfumv2_0466	1	9	4	18	11	8	0.639594	5.1199	3.18815	2.98255	2.24722	7.59991	6.3544	4.53059	6.16163	1.54371	0.732958	NA
Mfumv2_0467	5	13	5	33	10	16	4.12966	9.54998	5.14623	6.27529	2.88115	17.9924	7.45971	11.7011	12.3844	5.29951	0.672477	0.335802
Mfumv2_0468	0	0	0	1	0	0	0	0	0	0	0	1.5053	0	0	0.501765	0.869083	0.262288	NA
Mfumv2_0469	13	14	8	16	12	11	12.0674	11.5588	9.2541	10.9601	1.49916	9.80441	10.0607	9.04113	9.63541	0.530376	-0.53146	NA
Mfumv2_0470	27	44	25	50	34	43	21.6193	31.336	24.9454	25.9669	4.93827	26.4289	24.5886	30.4864	27.1679	3.01757	-0.273093	0.529654
Mfumv2_0472	53	71	33	86	76	85	86.8648	103.5	67.3995	85.9215	18.0688	93.0461	112.502	123.352	109.633	15.3554	-0.0131158	0.973084
Mfumv2_0473	230	336	186	445	351	384	68.9299	89.5641	69.4652	75.9864	11.7617	88.0383	95.009	101.899	94.9822	6.93061	-0.0231499	0.916635
Mfumv2_0474	16	10	8	25	17	26	34.2509	19.04	21.3411	24.8773	8.19889	35.3284	32.8684	49.2817	39.1595	8.85198	0.301808	0.6369
Mfumv2_0475	796	933	534	1705	1069	932	146.74	152.979	122.674	140.798	16.0028	207.487	177.988	152.129	179.202	27.6991	0.0121445	0.9659
Mfumv2_0476	209	306	218	448	373	396	63.3605	82.5103	82.3575	76.0761	11.0123	89.6565	102.131	106.299	99.3621	8.65975	0.0479776	0.814262
Mfumv2_0477	301	353	264	585	473	519	68.0451	70.9773	74.3718	71.1314	3.1662	87.3007	96.5759	103.886	95.9209	8.31215	0.0885244	0.615818
Mfumv2_0478	105	158	105	169	140	136	27.2619	36.487	33.9727	32.5739	4.76899	28.9658	32.8301	31.2656	31.0205	1.94379	-0.407486	0.034655
Mfumv2_0479	182	274	183	433	369	428	42.518	56.9334	53.2755	50.909	7.49338	66.7761	77.8584	88.5332	77.7226	10.8792	0.268351	0.0979919
Mfumv2_0480	277	333	241	380	302	316	87.2537	93.2959	94.6009	91.7168	3.91991	79.0167	85.9188	88.1356	84.3571	4.75582	-0.461672	0.000485334
Mfumv2_0481	363	627	356	792	663	644	27.9562	42.949	34.1661	35.0238	7.53312	40.265	46.1171	43.9155	43.4325	2.95578	-0.0259961	0.898761
Mfumv2_0482	44	84	72	153	108	117	14.5593	24.7219	29.689	22.9901	7.71209	33.4204	32.2768	34.2796	33.3256	1.00476	0.223745	0.46976
Mfumv2_0483	183	267	185	413	327	325	67.1171	87.0979	84.5529	79.5893	10.8759	99.9917	108.32	105.542	104.618	4.24024	0.0602414	0.792274
Mfumv2_0484	218	349	165	460	316	263	40.6159	57.8335	38.3088	45.5861	10.6692	56.5756	53.1746	43.3866	51.0456	6.84738	-0.165386	0.561988
Mfumv2_0485	105	158	99	324	243	250	45.5116	60.9122	53.474	53.2993	7.7018	92.7063	95.1298	95.9474	94.5945	1.68554	0.491687	0.00366526
Mfumv2_0487	0	2	2	8	3	4	0	3.88733	5.44642	3.11125	2.80492	11.5406	5.92114	7.73976	8.4005	2.86741	1.19864	NA
Mfumv2_0488	401	530	253	656	450	405	73.9231	86.9013	58.1207	72.9817	14.4134	79.831	74.9248	66.1076	73.6211	6.95394	-0.324839	0.124605
Mfumv2_0489	172	314	107	330	205	152	33.4105	54.2499	25.9008	37.8537	14.6876	42.3155	35.9655	26.1432	34.8081	8.14807	-0.439382	0.199834
Mfumv2_0490	21	34	6	46	20	22	6.45971	9.30223	2.29996	6.02063	3.52173	9.34078	5.5565	5.99207	6.96312	2.0706	-0.130303	0.863639
Mfumv2_0491	1	1	2	0	5	3	3.0851	2.744	7.68907	4.50605	2.76184	0	13.9321	8.19504	7.37571	7.00209	0.333521	NA
Mfumv2_0492	111	228	148	307	223	237	37.0802	67.7435	61.6105	55.4781	16.2255	67.7	67.2823	70.1015	68.3613	1.5215	-0.0207714	0.943212
Mfumv2_0493	303	444	280	712	503	542	93.2044	121.476	107.331	107.337	14.1359	144.579	139.746	147.623	143.983	3.97219	0.0902099	0.621432
Mfumv2_0495	186	188	169	283	167	237	193.17	173.66	218.72	195.183	22.5973	194.019	156.646	217.939	189.535	30.8915	-0.379198	0.118149
Mfumv2_0496	13	17	9	38	19	23	17.4822	20.3337	15.0824	17.6328	2.6289	33.7341	23.0773	27.3868	28.0661	5.36077	0.344617	0.5441
Mfumv2_0497	17	38	15	47	38	31	28.3046	56.2737	31.1224	38.5669	15.3992	51.6579	57.1437	45.7014	51.501	5.72276	0.0732937	0.912124
Mfumv2_0498	199	418	218	505	434	438	28.9914	54.1635	39.5773	40.9107	12.6389	48.5667	57.1061	56.5002	54.0577	4.76497	0.0708704	0.807893
Mfumv2_0499	1271	1329	1024	1516	1245	1292	387.557	360.437	389.103	379.032	16.1224	305.155	342.875	348.829	332.287	23.6844	-0.540236	3.48e-06
Mfumv2_0500	581	635	462	848	728	776	101.403	98.5739	100.482	100.153	1.44291	97.7015	114.758	119.921	110.794	11.6282	-0.204778	0.131393
Mfumv2_0501	690	663	474	901	839	809	159.771	136.546	136.774	144.364	13.344	137.723	175.465	165.867	159.685	19.6155	-0.213789	0.233385
Mfumv2_0502	1227	1102	875	1613	1405	1351	204.617	163.453	181.836	183.302	20.6211	177.567	211.617	199.486	196.224	17.2578	-0.260188	0.10289
Mfumv2_0503	149	196	127	321	253	259	54.2678	63.4931	57.6413	58.4674	4.6678	77.1778	83.225	83.5249	81.3092	3.58106	0.134798	0.478447
Mfumv2_0505	87	117	69	186	167	164	36.7973	44.0146	36.368	39.06	4.2962	51.9327	63.7955	61.4187	59.049	6.27642	0.244401	0.261714
Mfumv2_0506	15	26	18	73	43	60	22.1606	34.1647	33.1388	29.8214	6.65423	71.1941	57.3767	78.4877	69.0195	10.7222	0.888362	0.0250636
Mfumv2_0507	38	46	49	68	39	58	50.4551	54.3242	81.0759	61.9517	16.6746	59.6021	46.7695	68.1883	58.1866	10.7793	-0.403965	0.280554
Mfumv2_0508	679	837	588	1284	974	1071	155.508	170.499	167.816	164.608	7.99417	194.124	201.474	217.186	204.261	11.7812	-0.0294364	0.848943
Mfumv2_0509	144	295	179	392	311	326	52.8135	96.2318	81.8106	76.952	22.1132	94.9073	103.02	105.867	101.265	5.68665	0.0679902	0.805985
Mfumv2_0510	162	204	141	250	197	215	88.0452	98.6133	95.4958	94.0515	5.43007	89.6938	96.7018	103.464	96.6199	6.88553	-0.30263	0.0983123
Mfumv2_0511	2	3	0	2	2	2	4.37056	5.831	0	3.40052	3.03412	2.88515	3.94743	3.86988	3.56749	0.592191	-0.358583	NA
Mfumv2_0512	27	50	36	61	73	61	16.3706	26.9641	27.2006	23.5118	6.18556	24.4154	39.9763	32.7486	32.3801	7.78699	0.118147	0.814751
Mfumv2_0513	279	310	231	401	420	437	92.3194	91.2358	95.2523	92.9358	2.07798	87.5921	125.521	128.036	113.716	22.659	-0.0661663	0.831781
Mfumv2_0514	102	104	85	221	161	161	19.6314	17.8033	20.3866	19.2738	1.32829	28.0786	27.9869	27.4371	27.8342	0.346951	0.19782	0.395345
Mfumv2_0515	41	70	45	113	76	97	12.5749	19.0957	17.1992	16.2899	3.35411	22.8787	21.053	26.3423	23.4247	2.68662	0.193237	0.564455
Mfumv2_0516	271	378	263	583	461	479	67.5205	83.7669	81.6575	77.6483	8.83415	95.8884	103.74	105.673	101.767	5.18178	0.0535358	0.786613
Mfumv2_0517	141	247	135	267	227	240	51.533	80.293	61.4857	64.4373	14.6054	64.4183	74.9324	77.6673	72.3393	6.99478	-0.175245	0.419516
Mfumv2_0518	1506	1668	1175	2694	2135	2268	963.228	948.888	936.519	949.545	13.3668	1137.45	1233.33	1284.42	1218.4	74.6133	0.0115781	0.940883
Mfumv2_0519	1765	2409	1465	2602	2580	2034	218.838	265.662	226.355	236.952	25.1463	212.969	288.918	223.3	241.729	41.192	-0.31609	0.00925857
Mfumv2_0520	98	177	82	241	169	197	80.9414	130.027	84.3981	98.4554	27.3961	131.399	126.069	144.069	133.846	9.24611	0.103846	0.742443
Mfumv2_0521	329	436	345	582	483	532	102.403	120.703	133.817	118.975	15.7781	119.584	135.782	146.619	133.995	13.6059	-0.166094	0.227569
Mfumv2_0522	69	91	66	115	125	126	77.8241	91.2896	92.7649	87.2929	8.23327	85.6238	127.336	125.833	112.931	23.6609	0.0181291	0.953932
Mfumv2_0523	67	105	55	114	121	102	51.2982	71.5042	52.4765	58.4263	11.3411	57.6188	83.674	69.1494	70.1474	13.0562	-0.0901957	0.822328
Mfumv2_0524	29	81	39	73	79	59	52.4467	130.293	87.894	90.2111	38.9746	87.1514	129.04	94.4784	103.557	22.3713	-0.140697	0.77173
Mfumv2_0525	1308	5185	1726	383	347	315	214.711	757.026	353.071	441.603	281.788	41.5028	51.4463	45.7845	46.2445	4.98768	-3.55466	4.64e-21
Mfumv2_0526	1569	3803	1623	227	153	193	614.096	1323.9	791.601	909.865	369.383	58.6504	54.0857	66.8854	59.8738	6.48697	-4.2384	6.98e-98
Mfumv2_0527	612	1332	630	66	34	36	267.478	517.792	343.125	376.132	128.38	19.042	13.4213	13.9316	15.4649	3.10831	-4.89659	4.11e-95
Mfumv2_0528	47	214	74	30	16	13	12.739	51.59	24.9944	29.7745	19.8617	5.36772	3.91683	3.1199	4.13482	1.13965	-3.11738	7.16e-09
Mfumv2_0530	61	71	51	117	104	106	21.4715	22.2282	22.3705	22.0234	0.483264	27.1863	33.063	33.0368	31.0954	3.38542	0.151589	0.6071
Mfumv2_0531	56	77	60	136	108	110	11.9391	14.6012	15.9407	14.1603	2.03693	19.1405	20.7962	20.7652	20.234	0.947094	0.184478	0.539079
Mfumv2_0532	82	96	69	142	106	115	16.3212	16.9951	17.1144	16.8102	0.427698	18.6577	19.0555	20.2673	19.3268	0.83841	-0.135942	0.621432
Mfumv2_0533	62	101	64	156	126	149	14.1378	20.4845	18.1863	17.6029	3.21334	23.4826	25.9501	30.0841	26.5056	3.33562	0.248387	0.292601
Mfumv2_0534	57	60	49	111	86	88	13.3458	12.495	14.2969	13.3792	0.901399	17.1563	18.1864	18.2437	17.8621	0.611912	0.0815073	0.835225
Mfumv2_0535	16	19	12	17	13	18	12.6188	13.328	11.7938	12.5802	0.767844	8.85069	9.26013	12.5698	10.2269	2.03935	-0.651919	0.233194
Mfumv2_0536	43	54	33	73	51	46	28.7288	32.089	27.4749	29.4309	2.38584	32.1961	30.7749	27.2124	30.0611	2.56736	-0.302317	0.372401
Mfumv2_0537	0	4	3	6	3	11	0	5.831	6.12723	3.98607	3.45522	6.49159	4.44086	15.9633	8.96523	6.14659	0.860151	NA
Mfumv2_0538	790	850	673	1453	1076	1208	429.356	410.889	455.806	432.017	22.5766	521.3	528.178	581.324	543.601	32.8497	-0.0129308	0.943212
Mfumv2_0539	113	166	100	260	215	188	84.664	110.622	93.3672	96.2178	13.2119	128.595	145.491	124.721	132.936	11.0445	0.126307	0.564455
Mfumv2_0540	50	66	61	135	87	115	9.51846	11.1752	14.4711	11.7216	2.52111	16.9653	14.9587	19.3845	17.1028	2.21612	0.225805	0.479189
Mfumv2_0541	16	28	15	47	33	36	3.20898	4.99481	3.74897	3.98425	0.915871	6.22266	5.97775	6.39307	6.19783	0.20877	0.298547	0.555597
Mfumv2_0543	5	8	7	10	8	9	6.99289	9.95157	12.2	9.71482	2.61161	9.23248	10.1054	11.1453	10.1611	0.957598	-0.257163	NA
Mfumv2_0544	6	10	9	17	14	18	5.52071	8.18385	10.3195	8.00803	2.40424	10.3258	11.6345	14.6648	12.2084	2.22569	0.284221	NA
Mfumv2_0545	23	20	13	37	30	32	14.0264	10.8484	9.87956	11.5848	2.16931	14.8954	16.5241	17.2795	16.233	1.21839	0.131567	0.823877
Mfumv2_0546	37	84	49	125	91	89	14.1644	28.6017	23.3759	22.0473	7.30974	31.5892	31.4642	30.1681	31.0738	0.786876	0.170554	0.631546
Mfumv2_0547	9	11	12	22	30	17	10.043	10.9176	16.6869	12.5492	3.60998	16.206	30.2356	16.7969	21.0795	7.93494	0.417738	0.516447
Mfumv2_0548	102	132	89	215	158	182	27.5042	31.6583	29.9063	29.6896	2.0855	38.2709	38.4798	43.4541	40.0683	2.93406	0.0939221	0.724025
Mfumv2_0550	25	36	39	71	44	49	13.2441	16.9629	25.7467	18.6512	6.42002	24.8298	21.053	22.9847	22.9558	1.88858	-0.00101484	0.99842
Mfumv2_0551	242	288	208	362	260	283	88.756	93.9483	95.0648	92.5897	3.36673	87.644	86.1257	91.9029	88.5575	2.99495	-0.40185	0.0125725
Mfumv2_0552	20	105	49	70	71	65	3.95824	18.4832	12.0849	11.5088	7.27958	9.14538	12.6914	11.3906	11.0758	1.79383	-0.372348	0.431642
Mfumv2_0553	8	9	8	27	15	21	6.26229	6.26614	7.80383	6.77742	0.888897	13.9521	10.605	14.5554	13.0375	2.12806	0.630644	0.334798
Mfumv2_0555	4	11	8	16	9	20	5.99391	14.6608	14.9388	11.8645	5.08597	15.8271	12.1806	26.5363	18.1814	7.46178	0.291767	0.730605
Mfumv2_0556	22	36	20	73	45	40	6.02521	8.76933	6.8258	7.20678	1.41117	13.1979	11.1311	9.69996	11.343	1.75855	0.330781	0.423768
Mfumv2_0557	2	12	4	12	8	11	2.79716	14.9273	6.97142	8.23198	6.16256	11.079	10.1054	13.622	11.6021	1.81571	0.150829	NA
Mfumv2_0558	27	60	22	53	56	52	9.73238	19.2363	9.88217	12.9503	5.44435	12.6114	18.2314	16.5966	15.8131	2.89077	-0.0774933	0.882679
Mfumv2_0559	7	14	13	36	23	23	6.01847	10.7061	13.9286	10.2177	3.97759	20.4325	17.8605	17.5096	18.6009	1.59593	0.57113	0.308485
Mfumv2_0560	17	30	13	52	34	35	6.36853	9.99599	6.06887	7.4778	2.18596	12.8595	11.5039	11.6096	11.991	0.753993	0.337361	0.47111
Mfumv2_0561	19	45	34	77	62	61	5.3146	11.1955	11.8514	9.45384	3.59966	14.218	15.6634	15.108	14.9965	0.729113	0.347859	0.329638
Mfumv2_0562	73	78	71	128	125	112	17.6841	16.8062	21.4335	18.6413	2.45766	20.4692	27.3494	24.0236	23.9474	3.44071	0.0219681	0.943232
Mfumv2_0563	62	88	54	97	70	98	68.4567	86.4215	74.3007	76.393	9.16331	70.7014	69.8072	95.8101	78.7729	14.7614	-0.300486	0.304701
Mfumv2_0564	2331	2318	1893	2577	2142	2171	1053.91	932.155	1066.56	1017.54	74.2163	769.141	874.696	869.121	837.653	59.3981	-0.633417	7.36e-08
Mfumv2_0565	480	777	490	1046	968	875	101.51	146.151	129.133	125.598	22.5296	146.026	184.892	163.846	164.921	19.4556	0.0547401	0.77173
Mfumv2_0566	242	358	211	386	417	333	75.1012	98.8164	81.5997	85.1724	12.2546	79.077	116.881	91.5032	95.8205	19.2683	-0.178765	0.40057
Mfumv2_0567	315	235	223	274	240	223	273.07	181.195	240.903	231.722	46.6205	156.8	187.911	171.17	171.96	15.5706	-0.789308	1.88e-05
Mfumv2_0568	105	100	90	151	126	125	63.6636	53.9283	68.0016	61.8645	7.20708	60.4381	69.0001	67.1077	65.5153	4.49768	-0.254669	0.247757
Mfumv2_0569	162	223	119	284	265	295	108.234	132.516	99.0763	113.275	17.2804	125.256	159.909	174.514	153.226	25.2999	0.0796329	0.774504
Mfumv2_0570	28	58	17	82	55	48	22.7676	41.947	17.2259	27.3135	12.9724	44.0153	40.3923	34.5589	39.6555	4.77106	0.198524	0.730774
Mfumv2_0571	5	9	1	9	4	2	9.20118	14.7309	2.29323	8.74178	6.23157	10.9332	6.6483	3.25885	6.94678	3.84588	-0.658105	NA
Mfumv2_0572	2	6	1	8	6	3	1.49848	3.9984	0.933672	2.14352	1.63101	3.95678	4.06021	1.99022	3.33574	1.1664	0.264528	NA
Mfumv2_0573	234	114	186	157	108	147	34.9147	15.1291	34.5844	28.2094	11.3291	15.4641	14.5544	19.421	16.4798	2.5874	-1.14611	0.0126544
Mfumv2_0574	229	196	143	278	291	238	80.8774	61.569	62.9364	68.461	10.7747	64.8139	92.8244	74.4268	77.355	14.233	-0.188471	0.447208
Mfumv2_0575	223	236	142	277	219	203	193.316	181.966	153.4	176.227	20.5674	158.516	171.468	155.819	161.934	8.36613	-0.471691	0.00765686
Mfumv2_0577	282	330	255	450	432	463	70.7654	73.6547	79.7419	74.7207	4.58219	74.5446	97.9113	102.876	91.7772	15.129	-0.0535361	0.813011
Mfumv2_0578	1025	849	769	848	835	811	509.553	375.395	476.394	453.781	69.8797	278.287	374.912	356.983	336.727	51.3985	-0.795632	8.79e-07
Mfumv2_0579	142	185	140	276	213	252	88.1353	102.129	108.284	99.516	10.3253	113.084	119.404	138.491	123.66	13.2274	-0.0240574	0.926603
Mfumv2_0580	62	67	43	100	70	79	32.3552	31.0986	27.9637	30.4725	2.26169	34.4496	32.9934	36.5039	34.649	1.76373	-0.157934	0.662331
Mfumv2_0581	120	150	121	197	162	185	37.1304	41.2814	46.6561	41.6893	4.77592	40.2389	45.2732	50.6851	45.3991	5.22425	-0.215185	0.315151
Mfumv2_0582	459	652	392	1185	900	929	346.375	437.618	368.633	384.209	47.5742	590.314	613.413	620.74	608.156	15.8795	0.323328	0.0014373
Mfumv2_0583	219	424	275	669	622	578	122.19	210.412	191.204	174.602	46.3953	246.404	313.443	285.548	281.798	33.6762	0.359055	0.0425528
Mfumv2_0584	1380	2020	1295	1850	1923	1716	347.129	451.937	405.935	401.667	52.5341	307.196	436.887	382.199	375.427	65.11	-0.442465	0.000101699
Mfumv2_0585	548	911	502	1069	948	878	380.673	562.865	434.56	459.366	93.5949	490.208	594.781	540.04	541.676	52.3055	-0.100565	0.53789
Mfumv2_0586	4	28	4	20	19	10	6.08078	37.8592	7.57763	17.1725	17.9308	20.0706	26.0874	13.4604	19.8728	6.31578	-0.12071	NA
Mfumv2_0587	1	7	3	3	4	3	1.71956	10.7061	6.42856	6.28474	4.49499	3.40542	6.21235	4.56773	4.7285	1.41035	-0.768756	NA
Mfumv2_0588	40	67	43	86	69	85	19.5151	29.0736	26.1428	24.9105	4.89699	27.6974	30.4044	36.7189	31.6069	4.62936	0.00190085	0.995545
Mfumv2_0589	247	260	211	279	247	268	74.6648	69.9047	79.4832	74.6842	4.78928	55.6743	67.4362	71.7322	64.9475	8.31319	-0.551331	0.000658925
Mfumv2_0590	32	43	28	71	52	70	13.8131	16.5092	15.0617	15.128	1.34924	20.2317	20.2732	26.7547	22.4199	3.75415	0.2237	0.564444
Mfumv2_0591	194	207	134	321	291	291	65.643	62.2976	56.5022	61.4809	4.62476	71.7006	88.9317	87.1846	82.6057	9.48435	0.0705365	0.790779
Mfumv2_0592	812	826	609	1441	1070	1093	164.746	149.057	153.975	155.926	8.02421	192.998	196.073	196.353	195.142	1.86157	-0.0234474	0.912605
Mfumv2_0593	10	17	6	24	32	24	9.12117	13.7916	6.81987	9.91087	3.55231	14.4508	26.362	19.383	20.0653	5.98479	0.621944	0.240625
Mfumv2_0594	58	94	22	179	98	93	74.1929	106.949	35.0696	72.0705	35.9866	151.154	113.224	105.336	123.238	24.4954	0.439064	0.342655
Mfumv2_0595	463	550	448	709	594	606	123.577	130.567	149.007	134.384	13.138	124.92	143.192	143.215	137.109	10.5558	-0.312425	0.0164875
Mfumv2_0596	77	149	119	312	234	246	24.0381	41.3723	46.2946	37.235	11.6909	64.2976	65.9784	67.9993	66.0918	1.85343	0.50944	0.0151203
Mfumv2_0597	2206	2203	1720	2696	2331	2367	456.4	405.386	443.448	435.078	26.5168	368.207	435.572	433.61	412.463	38.3394	-0.431765	0.000424848
Mfumv2_0598	3	7	1	8	6	4	3.34766	6.94757	1.39058	3.89527	2.81868	5.89307	6.04712	3.95222	5.29747	1.16757	0.0641975	NA
Mfumv2_0599	1	2	2	3	2	0	0.300554	0.534647	0.749078	0.528093	0.224334	0.595217	0.542913	0	0.379377	0.329589	-0.717471	NA
Mfumv2_0600	10	11	2	14	13	10	21.4068	20.944	5.33527	15.8954	9.14823	19.7839	25.1346	18.9545	21.291	3.35441	0.0281709	NA
Mfumv2_0601	92	140	103	201	176	195	42.7	57.7939	59.5733	53.3557	9.27094	61.5839	73.7785	80.1373	71.8332	9.42842	0.0905451	0.743054
Mfumv2_0602	196	304	200	424	347	369	160.618	221.578	204.241	195.479	31.4102	229.369	256.83	267.747	251.315	19.7742	0.0242436	0.911261
Mfumv2_0603	116	206	165	242	180	197	34.275	54.1379	60.7545	49.7225	13.7809	47.2027	48.0363	51.5402	48.9264	2.3017	-0.344956	0.11011
Mfumv2_0604	93	148	73	201	139	127	96.585	136.711	94.4766	109.257	23.7987	137.802	130.382	116.786	128.323	10.658	-0.102332	0.759506
Mfumv2_0605	314	428	262	571	390	525	451.185	546.995	469.138	489.106	50.9306	541.618	506.136	667.952	571.902	85.0525	-0.114981	0.574911
Mfumv2_0606	15	45	25	86	44	65	6.81126	18.1745	14.1466	13.0441	5.76129	25.779	18.0454	26.1342	23.3195	4.57101	0.526413	0.219177
Mfumv2_0607	2454	1742	1837	3479	2289	2995	1579.19	997.064	1473.14	1349.8	310.045	1477.91	1330.4	1706.55	1504.95	189.523	-0.204816	0.446311
Mfumv2_0608	1488	1864	1246	3080	2348	2487	475.858	530.194	496.554	500.869	27.4238	650.214	678.187	704.224	677.542	27.0104	0.0942344	0.363258
Mfumv2_0609	183	161	102	281	210	214	179.397	140.38	124.606	148.128	28.2053	181.845	185.935	185.754	184.512	2.3107	-0.03929	0.913537
Mfumv2_0610	203	314	250	505	456	451	102.372	140.841	157.108	133.44	28.1086	168.116	207.695	201.383	192.398	21.2647	0.193902	0.295133
Mfumv2_0611	140	276	144	382	396	352	28.4594	49.9025	36.4784	38.2801	10.8345	51.2617	72.7061	63.358	62.442	10.7515	0.362548	0.0564923
Mfumv2_0612	32	55	22	59	60	47	20.9787	32.0705	17.9732	23.6741	7.42512	25.5336	35.5269	27.2826	29.4477	5.33685	-0.047222	0.924341
Mfumv2_0613	499	530	376	704	570	577	115.29	108.914	108.257	110.82	3.88512	107.373	118.945	118.04	114.786	6.43538	-0.297566	0.024462
Mfumv2_0614	103	155	114	281	160	126	196.437	262.925	270.935	243.432	40.8958	353.772	275.602	212.773	280.716	70.6384	-0.103778	0.783603
Mfumv2_0615	516	619	510	929	702	806	305.791	326.272	376.634	336.232	36.4567	363.431	375.742	422.932	387.368	31.4081	-0.133927	0.346389
Mfumv2_0616	252	347	256	528	411	449	86.9511	106.492	110.075	101.173	12.446	120.265	128.084	137.177	128.509	8.46391	0.0100305	0.955836
Mfumv2_0617	80	85	71	135	136	121	55.9431	52.8677	61.8714	56.8941	4.57654	62.3193	85.896	74.9209	74.3787	11.7977	0.0401362	0.911813
Mfumv2_0618	95	148	78	182	173	164	30.0147	41.5898	30.7099	34.1048	6.49148	37.9588	49.3666	45.879	44.4015	5.84566	0.0279845	0.926603
Mfumv2_0619	217	316	203	496	351	378	43.6888	56.5864	50.9308	50.402	6.46504	65.921	63.8256	67.3849	65.7105	1.78897	0.0494453	0.815907
Mfumv2_0620	857	1036	825	1227	1106	1050	229.907	247.198	275.803	250.97	23.1795	217.294	267.981	249.414	244.896	25.6437	-0.379646	0.000394795
Mfumv2_0621	72	132	80	233	143	212	23.8998	38.9717	33.0922	31.9879	7.59642	51.0562	42.8721	62.31	52.0794	9.75925	0.374377	0.149837
Mfumv2_0622	120	158	78	248	173	159	48.2269	56.478	39.064	47.9229	8.71098	65.7947	62.7959	56.5803	61.7236	4.69985	0.0229318	0.934366
Mfumv2_0623	328	424	259	516	503	404	150.899	173.498	148.487	157.628	13.7965	156.709	209.006	164.572	176.762	28.1992	-0.183599	0.269973
Mfumv2_0624	769	869	655	1299	1091	1083	116.397	116.99	123.547	118.978	3.96772	129.794	149.148	145.146	141.363	10.2163	-0.0965931	0.451445
Mfumv2_0625	414	465	313	658	507	498	171.644	171.473	161.714	168.277	5.68449	180.088	189.851	182.817	184.252	5.03711	-0.213152	0.138007
Mfumv2_0626	390	442	349	492	391	390	218.762	220.518	243.953	227.744	14.0648	182.181	198.089	193.701	191.324	8.21615	-0.591215	5.44e-07
Mfumv2_0627	291	377	265	490	365	357	157.34	181.302	178.553	172.398	13.113	174.894	178.245	170.913	174.684	3.67035	-0.315053	0.0179627
Mfumv2_0628	256	326	241	433	351	381	70.2951	79.619	82.4662	77.4601	6.36634	78.4882	87.0501	92.634	86.0574	7.12495	-0.187665	0.191675
Mfumv2_0629	369	451	369	728	562	619	44.6432	48.5311	55.6327	49.6023	5.57249	58.1423	61.4105	66.3102	61.9543	4.11102	-0.0162026	0.932678
Mfumv2_0630	0	0	0	0	0	0	0	0	0	0	0	0	0	0	0	0	NA	NA
Mfumv2_0631	97	152	105	289	210	214	28.9876	40.4017	39.1025	36.1639	6.24871	57.0126	56.681	56.6259	56.7732	0.209135	0.322701	0.100494
Mfumv2_0632	983	904	737	1197	1064	1046	409.168	334.681	382.287	375.378	37.721	328.907	400.006	385.514	371.476	37.5708	-0.372673	0.012644
Mfumv2_0633	1	1	0	0	0	1	1.80851	1.60855	0	1.13902	0.991473	0	0	1.60133	0.533776	0.924528	-1.54633	NA
Mfumv2_0634	118	143	100	206	184	178	108.574	117.029	114.662	113.422	4.36188	125.124	152.911	145.019	141.018	14.3187	-0.0316467	0.912124
Mfumv2_0635	52	67	41	94	110	90	48.7005	55.811	47.8507	50.7874	4.37124	58.1152	93.0465	74.6334	75.265	17.4742	0.206365	0.544374
Mfumv2_0636	12	26	15	55	53	52	7.53725	14.5251	11.7408	11.2677	3.51787	22.8048	30.0666	28.9198	27.2637	3.90392	0.925591	0.0110005
Mfumv2_0637	453	567	326	762	728	637	104.432	116.261	93.6545	104.783	11.3073	115.964	151.581	130.028	132.524	17.9394	-0.0129599	0.94628
Mfumv2_0638	7	7	3	15	10	17	10.6414	9.4648	5.68322	8.59646	2.59062	15.053	13.7302	22.8828	17.222	4.9468	0.627066	NA
Mfumv2_0639	444	503	438	811	642	647	363.849	366.624	447.287	392.587	47.3925	438.723	475.172	469.465	461.12	19.6049	-0.106985	0.561988
Mfumv2_0640	46	125	66	111	108	101	27.572	66.6399	49.2979	47.8366	19.5749	43.9202	58.4671	53.6034	51.9969	7.40527	-0.209789	0.610331
Mfumv2_0641	325	412	206	409	406	453	631.303	711.813	498.65	613.922	107.639	524.456	712.292	779.136	671.961	132.043	-0.229444	0.298025
Mfumv2_0642	196	312	172	473	373	406	86.3828	122.304	94.4657	101.051	18.8442	137.614	148.476	158.437	148.176	10.4147	0.209418	0.182128
Mfumv2_0643	125	189	137	297	197	214	85.1407	114.5	116.285	105.308	17.4884	133.541	121.191	129.063	127.932	6.25226	-0.041897	0.873798
Mfumv2_0644	35	57	31	78	47	56	26.412	38.258	29.1521	31.274	6.20155	38.8561	32.0338	37.4181	36.1027	3.59636	-0.123874	0.773785
Mfumv2_0645	1	2	3	11	6	7	0.300554	0.534647	1.12362	0.65294	0.424091	2.18246	1.62874	1.86286	1.89136	0.27796	1.28927	NA
Mfumv2_0646	150	193	153	318	250	270	45.0831	51.5935	57.3045	51.327	6.11503	63.093	67.8641	71.8533	67.6035	4.38596	0.0638994	0.787667
Mfumv2_0647	127	128	99	311	234	239	42.425	38.0315	41.2124	40.5563	2.26908	68.5821	70.6011	70.6931	69.9588	1.19315	0.447183	0.0123891
Mfumv2_0648	137	168	120	338	272	276	45.4759	49.6004	49.6383	48.2382	2.39226	74.0644	81.5469	81.1205	78.9106	4.20235	0.371129	0.0122478
Mfumv2_0649	83	103	62	151	126	124	21.3386	23.5526	19.8634	21.5849	1.8569	25.6269	29.2574	28.2274	27.7039	1.87099	0.010978	0.966988
Mfumv2_0650	227	304	230	492	402	404	22.1085	26.3342	27.9148	25.4525	3.00192	31.6322	35.3619	34.8397	33.9446	2.01956	0.0806749	0.631546
Mfumv2_0651	88	121	85	224	172	173	61.1299	74.7603	73.5808	69.8237	7.55208	102.719	107.914	106.409	105.681	2.67288	0.264722	0.179935
Mfumv2_0653	77	122	89	187	168	177	17.8296	25.1261	25.6811	22.8789	4.38167	28.584	35.1347	36.2897	33.3362	4.1558	0.205305	0.380222
Mfumv2_0654	113	173	99	217	211	159	46.4822	63.2949	50.7478	53.5083	8.73968	58.925	78.3913	57.9116	65.076	11.5425	-0.0632579	0.82899
Mfumv2_0655	71	124	64	124	133	120	29.9094	46.4606	33.5972	36.6557	8.68919	34.4828	50.6032	44.76	43.282	8.16121	-0.114154	0.751942
Mfumv2_0656	81	96	53	142	133	138	21.1879	22.3352	17.2764	20.2665	2.65227	24.5202	31.4219	31.9627	29.3016	4.14965	0.169577	0.537363
Mfumv2_0657	47	87	73	144	123	152	18.3271	30.1738	35.4726	27.9912	8.77867	37.0672	43.319	52.4807	44.289	7.75241	0.334476	0.229866
Mfumv2_0658	1309	2276	1320	1423	1294	1178	641.614	992.25	806.274	813.38	175.426	460.438	572.857	511.258	514.851	56.2956	-0.993801	1.46e-21
Mfumv2_0659	475	776	377	470	516	349	334.392	485.89	330.733	383.672	88.5428	218.419	328.087	217.544	254.684	63.5707	-0.934151	2.14e-08
Mfumv2_0660	199	404	162	229	229	183	107.597	194.286	109.153	137.012	49.6071	81.736	111.83	87.6109	93.7257	15.9518	-0.885914	1.92e-05
Mfumv2_0661	273	425	320	610	511	540	57.7337	79.9411	84.3317	74.0021	14.2589	85.1585	97.6034	101.116	94.626	8.38514	0.0209178	0.927882
Mfumv2_0662	231	293	223	437	320	400	119.952	135.325	144.303	133.194	12.3146	149.799	150.08	183.915	161.265	19.6161	-0.0616728	0.790294
Mfumv2_0663	470	691	512	1131	913	954	117.661	153.86	159.727	143.749	22.783	186.908	206.434	211.467	201.603	12.9727	0.153525	0.267196
Mfumv2_0664	97	128	74	160	172	141	31.8955	37.4354	30.3224	33.2177	3.73628	34.7303	51.0815	41.0523	42.288	8.24531	-0.00983562	0.973324
Mfumv2_0665	1900	2206	1945	3407	2625	2954	288.837	298.277	368.462	318.525	43.5036	341.903	360.417	397.622	366.647	28.377	-0.14042	0.436616
Mfumv2_0666	450	473	334	758	675	646	203.457	190.211	188.183	193.95	8.29512	226.236	275.639	258.615	253.497	25.0964	0.0335807	0.893314
Mfumv2_0667	117	121	119	201	160	140	107.654	99.0246	136.447	114.375	19.5958	122.087	132.966	114.06	123.038	9.48896	-0.223602	0.356168
Mfumv2_0668	864	1311	785	1529	1348	1245	109.586	147.897	124.076	127.186	19.3439	128.021	154.422	139.821	140.755	13.2253	-0.193615	0.0765469
Mfumv2_0669	152	213	169	299	246	277	35.5888	44.3572	49.3096	43.0852	6.94825	46.2139	52.0215	57.4262	51.8872	5.60736	-0.0663872	0.775136
Mfumv2_0670	581	649	511	998	852	897	119.967	119.191	131.486	123.548	6.88556	136.034	158.892	163.998	152.974	14.8915	-0.038389	0.838067
Mfumv2_0671	1750	2272	1499	2744	2490	2187	441.258	509.539	471.011	473.936	34.2344	456.742	567.063	488.275	504.026	56.8227	-0.255566	0.00439358
Mfumv2_0672	1041	1332	916	1774	1530	1564	596.689	679.072	654.285	643.349	42.2665	671.247	792.074	793.769	752.363	70.2541	-0.118829	0.238005
Mfumv2_0673	127	177	134	251	219	233	52.241	64.7584	68.689	61.8961	8.58942	68.1574	81.3635	84.8642	78.1284	8.81068	-0.00343302	0.989867
Mfumv2_0674	550	1230	746	2305	1722	2016	184.317	366.626	311.542	287.495	93.503	509.925	521.212	598.212	543.116	48.0466	0.597737	0.000516089
Mfumv2_0675	114	213	126	341	306	251	47.8314	79.4881	65.8799	64.3998	15.8802	94.4483	115.96	93.2486	101.219	12.78	0.317661	0.101056
Mfumv2_0676	543	887	494	1086	973	875	115.532	167.857	130.979	138.123	26.8841	152.533	186.978	164.843	168.118	17.4549	-0.0553392	0.77173
Mfumv2_0677	766	1053	600	1466	1246	1090	133.914	163.734	130.714	142.787	18.211	169.185	196.74	168.727	178.217	16.0427	-0.0222375	0.912605
Mfumv2_0678	147	193	157	270	239	257	83.3477	97.3303	110.93	97.2028	13.7918	101.058	122.392	129.024	117.491	14.6126	-0.0652866	0.794089
Mfumv2_0679	96	77	70	141	85	111	49.3616	35.2146	44.8529	43.143	7.22681	47.8596	39.4743	50.5361	45.9566	5.77119	-0.246469	0.42056
Mfumv2_0680	148	138	127	178	167	167	44.6098	36.9967	47.7031	43.1032	5.50996	35.4177	45.4635	44.5703	41.8172	5.56006	-0.393518	0.0643338
Mfumv2_0681	27	40	26	59	50	52	61.5679	81.1269	73.8819	72.1922	9.88839	88.8125	102.976	104.992	98.9268	8.81702	0.112002	0.818857
Mfumv2_0682	383	558	432	741	672	656	66.6238	86.3335	93.646	82.2011	13.977	85.0904	105.579	101.04	97.2366	10.7609	-0.0952409	0.606151
Mfumv2_0683	26	57	33	79	55	48	44.7087	87.1782	70.7142	67.5337	21.4126	89.6762	85.4198	73.0836	82.7265	8.61791	-0.0266816	0.953932
Mfumv2_0684	67	109	67	130	133	125	47.8086	69.1786	59.5772	58.8548	10.7033	61.2359	85.7156	78.9771	75.3095	12.6453	0.00492454	0.986434
Mfumv2_0685	108	132	90	205	146	166	25.0077	27.1856	25.9697	26.0543	1.0914	31.3354	30.5338	34.0344	31.9679	1.83404	-0.0414097	0.875499
Mfumv2_0686	31	38	32	60	41	72	16.6754	18.1807	21.4505	18.7689	2.44131	21.3057	19.9193	34.2931	25.1727	7.92883	0.0855076	0.870702
Mfumv2_0687	85	125	77	189	173	158	50.9482	66.6399	57.5142	58.3675	7.88058	74.7831	93.6556	83.8548	84.0978	9.43858	0.18061	0.441148
Mfumv2_0688	639	886	542	1241	1084	1118	158.831	195.877	167.884	174.198	19.313	203.629	243.356	246.058	231.014	23.7551	0.0623485	0.71776
Mfumv2_0689	54	153	76	186	215	150	20.5226	51.7184	35.9937	36.0783	15.5981	46.6642	73.7998	50.4767	56.9802	14.6904	0.326477	0.308485
Mfumv2_0690	1447	1986	1260	2650	2618	2399	400.477	488.881	434.564	441.307	44.5859	484.157	654.419	587.895	575.49	85.8061	0.0362704	0.81264
Mfumv2_0691	721	659	528	775	690	634	933.681	759.037	852.063	848.26	87.3838	662.516	807.03	726.964	732.17	72.3974	-0.568886	0.000111599
Mfumv2_0692	1765	2057	1691	3098	2488	2538	446.113	462.433	532.621	480.389	45.9642	516.908	567.973	568.005	550.962	29.4918	-0.145476	0.253318
Mfumv2_0693	516	586	534	951	731	704	629.36	635.714	811.644	692.239	103.456	765.706	805.275	760.296	777.092	24.5566	-0.170919	0.368412
Mfumv2_0694	569	845	624	1372	1120	1171	241.637	319.17	330.225	297.011	48.2726	384.624	429.583	440.32	418.176	29.5481	0.158872	0.209299
Mfumv2_0695	280	496	305	881	650	729	95.6682	150.732	129.863	125.421	27.7994	198.709	200.586	220.545	206.613	12.1018	0.38974	0.00413768
Mfumv2_0696	244	390	250	536	565	480	113.248	160.997	144.595	139.613	24.2615	164.224	236.846	197.261	199.444	36.3601	0.170371	0.322476
Mfumv2_0697	531	677	460	876	859	765	124.884	141.617	134.817	133.773	8.41527	136.003	182.467	159.307	159.259	23.2319	-0.0966319	0.562153
Mfumv2_0698	333	401	283	595	516	550	92.4061	98.9727	97.8627	96.4138	3.51489	108.995	129.325	135.139	124.486	13.7274	0.0217514	0.912605
Mfumv2_0699	598	692	562	1119	875	954	76.4023	78.6368	89.4779	81.5056	6.99399	94.3771	100.97	107.923	101.09	6.77373	-0.0305096	0.873798
Mfumv2_0700	793	1023	961	1452	1143	1188	392.361	450.197	592.53	478.362	103.014	474.253	510.782	520.462	501.833	24.3698	-0.266784	0.104302
Mfumv2_0701	126	141	147	249	192	203	133.501	132.876	194.091	153.489	35.1634	174.158	183.735	190.445	182.779	8.18532	-0.0760719	0.801492
Mfumv2_0702	148	207	162	282	234	268	100.807	125.404	137.504	121.238	18.7002	126.797	143.953	161.63	144.127	17.4174	-0.0871756	0.721071
Mfumv2_0703	406	580	423	737	651	609	164.427	208.925	213.483	195.612	27.1025	197.037	238.126	218.387	217.85	20.5498	-0.182572	0.219903
Mfumv2_0704	147	174	130	257	178	216	44.5645	46.9176	49.1122	46.8648	2.27432	51.4324	48.7382	57.9811	52.7172	4.75351	-0.165622	0.431764
Mfumv2_0705	843	1104	677	1989	1520	1656	433.457	504.896	433.792	457.381	41.149	675.125	705.893	753.944	711.654	39.7237	0.295514	0.0129767
Mfumv2_0706	1050	1793	1126	2003	1910	1665	228.029	346.335	304.729	293.031	60.014	287.153	374.638	320.166	327.319	44.1788	-0.175194	0.253563
Mfumv2_0707	3	11	5	9	5	1	4.43212	14.4543	9.20522	9.36388	5.01298	8.77736	6.67171	1.30813	5.58573	3.85122	-1.0147	NA
Mfumv2_0708	0	2	0	3	1	0	0	5.6543	0	1.88477	3.26451	6.29487	2.87086	0	3.05524	3.15149	0.403121	NA
Mfumv2_0709	41	40	25	70	53	69	13.356	11.5896	10.1486	11.6981	1.60644	15.053	15.5936	19.9022	16.8496	2.65745	0.170146	0.68561
Mfumv2_0710	12	20	21	28	35	33	4.16795	6.17854	9.08939	6.47863	2.47441	6.41994	10.9796	10.1488	9.18279	2.42849	0.172404	0.786327
Mfumv2_0711	67	138	64	191	145	187	22.9669	42.0746	27.3389	30.7935	10.0114	43.2207	44.8923	56.7582	48.2904	7.38082	0.304202	0.220766
Mfumv2_0712	183	224	150	296	262	303	162.674	177.104	166.162	168.647	7.52924	173.696	210.351	238.49	207.512	32.49	-0.0522743	0.832287
Mfumv2_0713	2388	2790	1962	3608	3643	3345	359.893	373.988	368.479	367.453	7.1033	358.953	495.879	446.371	433.734	69.3322	-0.113749	0.398268
Mfumv2_0714	3421	3850	2848	5204	4276	4204	856.421	857.254	888.482	867.385	18.2747	860.009	966.828	931.874	919.57	54.462	-0.262927	0.00413768
Mfumv2_0715	216	208	185	370	284	292	80.6298	69.0589	86.0574	78.582	8.68227	91.1749	95.7497	96.5129	94.4792	2.88692	-0.0771134	0.7935
Mfumv2_0716	230	275	189	355	279	278	78.076	83.0304	79.9514	80.3526	2.50143	79.5517	85.5404	83.5593	82.8838	3.05095	-0.297751	0.151203
Mfumv2_0717	147	193	128	263	243	225	39.0363	45.5851	42.358	42.3265	3.27452	46.104	58.282	52.9047	52.4302	6.10288	-0.0378187	0.880788
Mfumv2_0718	902	1040	752	1110	1104	1038	268.028	274.866	278.462	273.785	5.30029	217.735	296.292	273.106	262.378	40.3625	-0.414301	0.000609977
Mfumv2_0719	2685	2675	1993	3854	3084	3293	1373.85	1217.4	1270.8	1287.35	79.5272	1301.78	1425.23	1491.92	1406.31	96.4735	-0.226162	0.0996455
Mfumv2_0720	1316	1214	893	1602	1432	1496	742.149	608.931	627.568	659.55	72.1375	596.389	729.383	747.012	690.928	82.3464	-0.294171	0.0699218
Mfumv2_0721	473	515	395	797	564	645	133.015	128.813	138.424	133.417	4.81783	147.955	143.25	160.605	150.603	8.97544	-0.166599	0.285523
Mfumv2_0722	1172	1508	944	1835	1689	1571	397.848	455.308	399.334	417.497	32.7542	411.204	517.841	472.2	467.082	53.5026	-0.185769	0.0672813
Mfumv2_0723	1009	1354	952	1771	1417	1350	1707.06	2037.46	2007.09	1917.2	182.626	1977.91	2165.23	2022.32	2055.15	97.8793	-0.236895	0.00671123
Mfumv2_0724	378	356	323	643	418	551	119.427	100.04	127.171	115.546	13.9754	134.107	119.279	154.142	135.843	17.4964	-0.111202	0.660905
Mfumv2_0725	2	3	1	1	1	1	8.74112	11.662	5.44642	8.61651	3.10966	2.88515	3.94743	3.86988	3.56749	0.592191	-1.65528	NA
Mfumv2_0726	0	0	0	1	0	2	0	0	0	0	0	1.41314	0	3.7909	1.73468	1.9158	1.74209	NA
Mfumv2_0727	0	0	0	0	0	0	0	0	0	0	0	0	0	0	0	0	NA	NA
Mfumv2_0728	0	2	0	1	1	2	0	2.52151	0	0.840504	1.4558	0.935725	1.28025	2.51019	1.57539	0.827688	0.501065	NA
Mfumv2_0729	292	474	308	737	597	644	37.081	53.5379	48.7409	46.4532	8.46359	61.7827	68.4731	72.4127	67.5562	5.37395	0.20481	0.178665
Mfumv2_0730	1	1	1	6	3	1	2.14068	1.904	2.66764	2.23744	0.390905	8.47881	5.8003	1.89545	5.39152	3.31066	1.00047	NA
Mfumv2_0731	0	0	0	0	2	1	0	0	0	0	0	0	3.50883	1.71995	1.74292	1.75453	1.81605	NA
Mfumv2_0732	2	10	4	16	12	11	1.65186	7.34614	4.11698	4.37166	2.85567	8.72361	8.95165	8.04447	8.57324	0.47191	0.624565	NA
Mfumv2_0733	4	14	6	13	5	13	2.55838	7.96429	4.78222	5.10163	2.71707	5.48882	2.88836	7.36221	5.24646	2.24675	-0.287777	NA
Mfumv2_0734	110	187	67	301	193	163	21.3672	32.308	16.2182	23.2978	8.21681	38.5969	33.8602	28.0351	33.4974	5.29023	0.1937	0.598888
Mfumv2_0735	1	1	0	2	2	0	2.43938	2.16967	0	1.53635	1.33734	3.22063	4.40643	0	2.54236	2.28018	0.332629	NA
Mfumv2_0736	1395	1605	1042	2610	1732	1804	113.168	115.808	105.34	111.439	5.44434	139.772	126.904	129.583	132.086	6.78983	-0.095358	0.65082
Mfumv2_0737	0	1	1	2	0	2	0	1.58129	2.21549	1.26559	1.14099	2.34724	0	3.14838	1.83187	1.63624	0.304797	NA
Mfumv2_0738	0	0	0	0	0	0	0	0	0	0	0	0	0	0	0	0	0	NA
Mfumv2_0739	1	0	2	4	6	2	0.776988	0	1.93651	0.904498	0.974529	2.05166	4.21059	1.37596	2.54607	1.48058	1.25894	NA
Mfumv2_0740	949	1175	849	1888	1438	1434	374.225	412.115	417.204	401.182	23.4833	491.473	512.157	500.698	501.443	10.3616	-0.0170988	0.916635
Mfumv2_0741	889	1153	833	1585	1353	1249	280.874	324.007	327.966	310.949	26.1208	330.576	386.087	349.408	355.357	28.2298	-0.148312	0.297923
Mfumv2_0742	213	283	200	420	283	308	122.76	145.07	143.642	137.157	12.489	159.793	147.313	157.177	154.761	6.58146	-0.156708	0.444731
Mfumv2_0743	201	347	181	494	390	363	67.7928	104.095	76.0748	82.6544	19.0247	109.988	118.804	108.406	112.399	5.60232	0.107414	0.615818
Mfumv2_0745	237	413	260	539	429	377	62.3051	96.5695	85.1771	81.3506	17.4497	93.5396	101.861	87.7561	94.3857	7.09067	-0.113991	0.582179
Mfumv2_0746	58	134	48	123	112	70	43.7685	89.94	45.1387	59.6157	26.2705	61.2731	76.3359	46.7726	61.4606	14.7825	-0.28627	0.50736
Mfumv2_0747	2	4	0	8	3	2	0.601108	1.06929	0	0.556801	0.536022	1.58725	0.814369	0.532247	0.977954	0.546192	0.453539	NA
Mfumv2_0748	27	39	17	70	76	84	7.0803	9.09635	5.55535	7.244	1.77617	12.1176	18.0003	19.5042	16.5407	3.9036	0.812164	0.00973652
Mfumv2_0749	232	438	222	555	461	449	64.2092	107.82	76.5661	82.8649	22.4772	101.399	115.236	110.031	108.889	6.98879	0.0586578	0.812989
Mfumv2_0750	95	139	92	187	144	140	44.486	57.8935	53.6862	52.0219	6.8569	57.8061	60.9032	58.0482	58.9191	1.72249	-0.153965	0.47002
Mfumv2_0751	151	324	149	299	318	259	23.7465	45.3192	29.2	32.7552	11.2172	31.0402	45.1676	36.0647	37.4242	7.16111	-0.146933	0.60767
Mfumv2_0752	31	82	15	54	63	32	10.2577	24.1333	6.18521	13.5254	9.40969	11.7954	18.8281	9.37561	13.3331	4.91026	-0.364725	0.558259
Mfumv2_0753	19	44	19	54	47	41	9.01798	18.5748	11.2379	12.9435	5.00149	16.9193	20.148	17.2306	18.0993	1.78104	0.135458	0.804631
Mfumv2_0754	49	91	40	101	86	105	10.4255	17.221	10.6056	12.7507	3.87241	14.1858	16.5264	19.7811	16.8311	2.81008	0.045897	0.915183
Mfumv2_0755	80	124	106	198	154	160	16.4217	22.6393	27.1149	22.0586	5.3702	26.8302	28.5513	29.0809	28.1541	1.17673	0.029521	0.922845
Mfumv2_0756	41	79	56	97	92	99	24.0259	41.1753	40.8938	35.365	9.82098	37.5231	48.6923	51.3678	45.8611	7.34377	0.0381582	0.923021
Mfumv2_0757	19	40	31	74	44	54	47.4518	88.8533	96.4795	77.5948	26.3817	122.001	99.2496	119.413	113.555	12.4558	0.243814	0.544906
Mfumv2_0758	4	1	3	7	11	5	7.11142	1.58129	6.64648	5.11306	3.06743	8.21534	17.6631	7.87094	11.2498	5.55674	0.799448	NA
Mfumv2_0759	26	29	29	71	31	64	6.58751	6.53522	9.1563	7.42634	1.49842	11.8751	7.09393	14.3578	11.109	3.69205	0.270991	0.544374
Mfumv2_0760	801	702	755	1807	1485	1815	730.605	569.511	858.167	719.428	144.652	1088.03	1223.36	1465.84	1259.08	191.423	0.451082	0.0341337
Mfumv2_0761	438	376	374	995	752	904	350.712	267.781	373.184	330.559	55.5164	525.934	543.841	640.923	570.233	61.8707	0.434167	0.0269124
Mfumv2_0762	167	167	185	409	383	353	273.706	243.444	377.846	298.332	70.5036	442.51	566.949	512.275	507.245	62.372	0.424209	0.0542205
Mfumv2_0763	254	234	191	468	415	427	204.946	167.933	192.049	188.309	18.7878	249.277	302.434	305.066	285.592	31.4773	0.246517	0.225652
Mfumv2_0764	82	117	79	197	201	179	55.1363	69.9719	66.195	63.7677	7.70992	87.4423	122.067	106.571	105.36	17.3439	0.37737	0.0866005
Mfumv2_0765	96	164	68	158	161	123	29.7043	45.1343	26.2199	33.6862	10.0663	32.2728	44.9937	33.6988	36.9884	6.96933	-0.217452	0.465413
Mfumv2_0766	18	30	14	45	34	30	18.5106	27.44	17.9412	21.2972	5.32738	30.5487	31.5794	27.3168	29.815	2.22402	0.139631	0.810702
Mfumv2_0767	73	121	68	185	125	133	10.7848	15.8997	12.5191	13.0679	2.60124	18.0424	16.6793	17.3981	17.3732	0.681878	0.0783683	0.807126
Mfumv2_0768	73	139	107	321	242	260	25.2713	42.7991	46.1598	38.0767	11.2164	73.3571	75.6656	79.6965	76.2397	3.20848	0.680705	0.00042559
Mfumv2_0769	126	173	135	297	239	283	18.2549	22.2931	24.3735	21.6405	3.11105	28.4052	31.2741	36.3042	31.9945	3.99846	0.227876	0.246805
Mfumv2_0770	14	58	38	95	55	60	2.90219	10.694	9.81648	7.80422	4.2679	13.0003	10.2976	11.0131	11.437	1.4003	0.256325	0.580874
Mfumv2_0771	17	30	22	37	35	42	5.86575	9.20684	9.45958	8.17739	2.00592	8.42768	10.9074	12.8317	10.7222	2.20784	0.0488066	0.928363
Mfumv2_0772	101	176	134	272	217	238	13.2428	20.5251	21.8946	18.5542	4.65048	23.5428	25.6978	27.6309	25.6238	2.04506	0.138383	0.561988
Mfumv2_0773	32	54	30	70	49	62	11.7363	17.6153	13.7113	14.3543	2.99178	16.9477	16.2314	20.1342	17.7711	2.0776	-0.0327368	0.941306
Mfumv2_0774	96	138	94	253	196	205	44.1656	56.4686	53.8909	51.5084	6.4883	76.8361	81.4417	83.5079	80.5952	3.41549	0.31047	0.0951289
Mfumv2_0775	50	53	46	88	89	108	102.837	96.9546	117.899	105.897	10.8023	119.479	165.328	196.681	160.496	38.827	0.248047	0.470656
Mfumv2_0776	4	14	4	11	16	10	8.56273	26.656	10.6705	15.2964	9.89396	15.5445	30.935	18.9545	21.8113	8.08317	0.131783	NA
Mfumv2_0777	46	86	37	174	147	119	18.7019	31.0986	18.7458	22.8488	7.14461	46.6992	53.9788	42.8387	47.8389	5.65684	0.71918	0.00451292
Mfumv2_0778	4	7	4	13	9	11	6.6599	10.3662	8.29931	8.44181	1.85726	14.2884	13.534	16.2166	14.6797	1.38345	0.457406	NA
Mfumv2_0779	467	675	488	889	654	821	215.794	277.422	281.007	258.074	36.6596	271.179	272.946	335.912	293.346	36.8743	-0.150803	0.320543
Mfumv2_0780	4	8	2	8	6	6	5.44901	9.69308	3.39517	6.17909	3.2118	7.19414	7.3822	7.23718	7.27117	0.0985328	-0.142173	NA
Mfumv2_0781	1	0	0	7	0	1	0.300554	0	0	0.100185	0.173525	1.38884	0	0.266123	0.551655	0.737133	2.10213	NA
Mfumv2_0782	61	78	55	159	127	111	37.6382	42.8064	42.2899	40.9115	2.84647	64.7631	70.7751	60.6433	65.3938	5.09525	0.343241	0.134324
Mfumv2_0783	47	90	55	119	96	104	16.2706	27.7117	23.727	22.5697	5.80766	27.1947	30.0161	31.8786	29.6965	2.35826	0.0598887	0.874959
Mfumv2_0784	384	413	333	563	448	492	74.3156	71.0908	80.3096	75.2387	4.6782	71.9265	78.3077	84.3091	78.1811	6.19228	-0.289302	0.0504338
Mfumv2_0785	534	665	511	1005	805	851	80.9438	89.6558	96.5245	89.0413	7.80851	100.563	110.209	114.217	108.33	7.01822	-0.0563672	0.72812
Mfumv2_0786	238	318	217	458	349	385	47.825	56.8355	54.339	52.9998	4.65213	60.754	63.3403	68.5013	64.1985	3.94432	-0.0617642	0.764489
Mfumv2_0787	19	41	30	66	45	45	10.8314	20.7888	21.3121	17.6441	5.90577	24.8374	23.1697	22.7145	23.5739	1.11766	0.106697	0.838749
Mfumv2_0788	207	294	173	377	377	318	20.4839	25.8764	21.3335	22.5646	2.89939	24.6272	33.6947	27.8631	28.7283	4.59522	-0.000815088	0.997443
Mfumv2_0789	41	67	47	111	92	105	14.8811	21.6292	21.258	19.2561	3.79341	26.5953	30.1589	33.7443	30.1662	3.57449	0.310735	0.261985
Mfumv2_0790	96	121	89	172	138	171	22.9903	25.7735	26.5606	25.1082	1.87585	27.1916	29.849	36.2602	31.1003	4.66202	-0.0338868	0.913537
Mfumv2_0791	50	73	49	152	134	128	11.7069	15.2022	14.2969	13.7353	1.81409	23.4934	28.3369	26.5363	26.1222	2.44818	0.586015	0.00565586
Mfumv2_0792	267	274	238	442	402	441	112.026	102.252	124.44	112.906	11.1199	122.423	152.339	163.835	146.199	21.3781	0.0231528	0.923021
Mfumv2_0793	41	69	40	111	102	109	9.16979	13.7258	11.1483	11.348	2.28458	16.3881	20.6041	21.5855	19.5259	2.76133	0.430339	0.0788904
Mfumv2_0794	242	242	181	386	269	297	113.322	100.793	105.622	106.579	6.31932	119.322	113.771	123.145	118.746	4.71373	-0.185732	0.328358
Mfumv2_0795	2038	2410	1798	3485	3083	2957	588.906	619.403	647.449	618.586	29.2803	664.777	804.623	756.577	741.992	71.0547	-0.0843474	0.469294
Mfumv2_0796	0	0	0	0	0	0	0	0	0	0	0	0	0	0	0	0	NA	NA
Mfumv2_0797	83	97	75	165	117	122	32.7299	34.0214	36.8555	34.5356	2.11031	42.9519	41.6706	42.5978	42.4067	0.661649	-0.0330437	0.917324
Mfumv2_0798	182	177	160	294	180	230	53.7763	46.5166	58.9134	53.0688	6.22864	57.3454	48.0363	60.1739	55.1852	6.3506	-0.278108	0.215636
Mfumv2_0799	347	403	329	598	518	532	158.252	163.471	186.978	169.567	15.3025	180.033	213.367	214.829	202.743	19.6807	-0.0845237	0.621432
Mfumv2_0800	669	780	514	1032	863	862	149.944	155.493	143.562	149.666	5.97039	152.691	174.699	171.069	166.153	11.7987	-0.196963	0.0828563
Mfumv2_0801	384	744	262	976	553	490	74.5909	128.541	63.4206	88.8508	34.8236	125.151	97.019	84.2774	102.149	20.9144	-0.109966	0.854194
Mfumv2_0802	656	723	531	723	782	684	147.03	144.13	148.31	146.49	2.14167	106.973	158.302	135.743	133.673	25.7273	-0.488994	0.000909412
Mfumv2_0803	54	45	38	93	75	85	27.4963	20.3802	24.1123	23.9963	3.55949	31.2605	34.4921	38.3231	34.6919	3.53554	0.187339	0.574911
Mfumv2_0804	63	55	31	79	77	55	82.6036	64.141	50.6517	65.7987	16.0403	68.3781	91.1856	63.853	74.4722	14.65	-0.186323	0.653418
Mfumv2_0805	126	163	111	279	168	214	29.5673	34.0207	32.4592	32.0157	2.25958	43.2192	35.6063	44.4647	41.0967	4.79542	0.0303797	0.915183
Mfumv2_0806	110	167	108	204	181	176	33.3476	45.0301	40.8009	39.7262	5.91494	40.8257	49.5596	47.2438	45.8764	4.52468	-0.134666	0.556752
Mfumv2_0807	31	87	40	95	84	81	31.8794	79.5759	51.2604	54.2386	23.9873	64.4916	78.0198	73.7553	72.0889	6.91633	0.0764856	0.880788
Mfumv2_0808	132	193	120	250	215	210	66.8885	86.9861	75.7763	76.5503	10.0711	83.6276	98.3997	94.2231	92.0835	7.61495	-0.076379	0.771766
Mfumv2_0809	178	184	117	277	257	197	39.3903	36.2161	32.2649	35.9571	3.56979	40.4652	51.3665	38.6008	43.4775	6.8954	-0.0793244	0.792137
Mfumv2_0810	1749	1064	939	1418	1133	1085	1698.69	919.138	1136.49	1251.44	402.288	909.143	993.875	933.071	945.363	43.6828	-0.779852	0.0237412
Mfumv2_0811	99	117	76	185	171	174	26.2897	27.6345	25.1501	26.3581	1.24362	32.4306	41.0133	40.913	38.1189	4.92653	0.17874	0.42056
Mfumv2_0812	4	4	2	5	3	5	10.7583	9.56881	6.70329	9.01013	2.08443	8.87739	7.28756	11.9073	9.35742	2.34699	-0.305398	NA
Mfumv2_0813	161	219	170	249	231	252	50.4115	60.9905	66.3325	59.2448	8.10282	51.4676	65.327	69.8658	62.2201	9.58447	-0.272201	0.122882
Mfumv2_0814	3833	3965	3009	2902	2351	2262	1451.47	1335.45	1419.92	1402.28	59.9898	725.433	804.078	758.44	762.651	39.4913	-1.22896	2.65e-36
Mfumv2_0815	5646	11207	5645	435	333	278	1028.17	1815.22	1281.04	1374.81	401.815	52.2934	54.7706	44.8261	50.63	5.17669	-5.08089	3.26e-209
Mfumv2_0816	239	325	223	518	396	407	169.389	204.873	196.954	190.405	18.6266	242.353	253.489	255.412	250.418	7.05055	0.0593527	0.770493
Mfumv2_0817	441	677	539	965	741	814	238.443	325.574	363.17	309.062	63.9816	344.433	361.861	389.701	365.332	22.8324	-0.0892241	0.670257
Mfumv2_0818	81	132	96	210	151	178	81.6958	118.414	120.659	106.923	21.8762	139.819	137.553	158.963	145.445	11.7616	0.116522	0.659865
Mfumv2_0819	261	319	191	407	369	339	136.886	148.807	124.832	136.842	11.9876	140.911	174.792	157.427	157.71	16.9425	-0.146809	0.398268
Mfumv2_0820	205	278	181	354	366	302	208.768	251.808	229.702	230.093	21.5227	237.983	336.643	272.319	282.315	50.0837	-0.0543577	0.810702
Mfumv2_0821	596	1091	625	1448	1346	1246	105.424	171.646	137.768	138.279	33.1137	169.081	215.038	195.152	193.09	23.0481	0.147787	0.413413
Mfumv2_0822	44	64	51	74	63	83	92.3062	119.419	133.328	115.018	20.8622	102.481	119.37	154.176	125.342	26.3601	-0.215724	0.603176
Mfumv2_0823	934	1030	871	1052	934	973	601.046	589.539	698.479	629.688	59.8519	446.897	542.856	554.414	514.722	59.0217	-0.639798	4.59e-08
Mfumv2_0824	1559	2223	1408	2482	2342	2123	226.494	287.253	254.911	256.219	30.4007	238.037	307.309	273.1	272.815	34.6369	-0.252292	0.0240805
Mfumv2_0825	186	208	141	276	234	232	70.1805	69.8041	66.2975	68.7607	2.14151	68.7455	79.7437	77.5089	75.3327	5.81313	-0.216138	0.211186
Mfumv2_0826	8	4	3	6	8	2	26.2233	11.662	12.2545	16.7133	8.2413	12.9832	23.6846	5.80482	14.1575	8.99754	-0.61132	NA
Mfumv2_0827	0	1	0	0	0	0	0	3.73184	0	1.24395	2.15458	0	0	0	0	0	-1.6613	NA
Mfumv2_0828	0	0	0	1	1	0	0	0	0	0	0	1.04915	1.43543	0	0.828191	0.742785	1.13142	NA
Mfumv2_0830	3	3	4	13	9	11	5.33356	4.74386	8.86198	6.31313	2.22697	15.2571	14.4516	17.3161	15.6749	1.47724	1.02305	NA
Mfumv2_0831	201	227	176	286	208	217	208.748	209.685	227.779	215.404	10.7273	196.076	195.105	199.548	196.909	2.33594	-0.464972	0.00373332
Mfumv2_0832	61	71	35	74	61	67	139.098	144	99.4564	127.518	24.4255	111.392	125.631	135.278	124.1	12.0162	-0.40007	0.207593
Mfumv2_0833	15	59	19	36	41	20	17.8796	62.5507	28.2224	36.2175	23.3842	28.3269	44.1394	21.1084	31.1916	11.7797	-0.541888	0.390263
Mfumv2_0834	37	47	18	82	52	46	82.5757	93.2959	50.0607	75.3108	22.5145	120.808	104.817	90.901	105.509	14.9655	0.139872	0.790779
Mfumv2_0835	96	112	59	212	130	166	150.295	155.957	115.106	140.453	22.1325	219.099	183.821	230.113	211.011	24.1831	0.241937	0.427157
Mfumv2_0837	0	1	1	6	3	0	0	1.29578	1.81547	1.03708	0.934975	5.7703	3.94743	0	3.23924	2.94962	1.43155	NA
Mfumv2_0838	14	29	16	28	35	32	5.96954	10.9983	8.50173	8.48986	2.5144	7.88139	13.479	12.0816	11.1473	2.91342	0.0284382	0.958788
Mfumv2_0839	45	48	37	83	73	70	5.01616	4.75898	5.13966	4.9716	0.194211	6.10757	7.34952	6.90903	6.7887	0.629657	0.107446	0.785085
Mfumv2_0840	5	7	5	13	7	10	2.67585	3.332	3.33454	3.11413	0.379563	4.59269	3.38351	4.73863	4.23828	0.743836	0.126434	NA
Mfumv2_0841	2	1	1	3	3	2	4.11347	1.82933	2.56302	2.83527	1.16615	4.07315	5.57284	3.64224	4.42941	1.01341	0.292934	NA
Mfumv2_0842	17	16	27	46	29	26	11.8879	9.95157	23.5285	15.1227	7.3438	21.2347	18.3161	16.0987	18.5498	2.57597	0.0232346	0.96561
Mfumv2_0843	40	49	25	97	55	83	14.7737	16.0968	11.5065	14.1257	2.36277	23.6501	18.3472	27.1437	23.047	4.42913	0.35948	0.27072
Mfumv2_0844	274	254	236	439	340	369	89.2571	73.5937	95.8029	86.2179	11.4123	94.4036	100.034	106.434	100.29	6.01916	-0.12558	0.555597
Mfumv2_0845	95	117	61	165	132	132	68.7233	75.2802	54.9901	66.3312	10.3544	78.7945	86.2445	84.5502	83.1964	3.90517	-0.0267509	0.927486
Mfumv2_0846	136	239	132	379	333	308	99.066	154.845	119.821	124.578	28.1922	182.245	219.082	198.654	199.994	18.455	0.341602	0.0446812
Mfumv2_0847	190	324	192	562	460	421	70.4231	106.812	88.6824	88.6393	18.1946	137.509	153.992	138.167	143.222	9.33221	0.356821	0.0110127
Mfumv2_0848	136	226	123	318	261	248	38.9768	57.609	43.9285	46.8381	9.65084	60.1625	67.5593	62.9331	63.5516	3.73698	0.0985636	0.653973
Mfumv2_0849	35	65	32	77	60	67	19.528	32.2566	22.2492	24.6779	6.70283	28.3604	30.2356	33.0998	30.5653	2.38684	-0.0395635	0.923021
Mfumv2_0850	23	46	19	56	38	51	12.4358	22.1217	12.8019	15.7865	5.48953	19.9878	18.557	24.4161	20.987	3.05469	0.0586882	0.912605
Mfumv2_0851	36	58	34	97	75	73	7.15182	10.2484	8.4172	8.60581	1.55689	12.7209	13.4571	12.841	13.0063	0.395002	0.256995	0.421671
Mfumv2_0852	282	370	290	444	450	445	58.1138	67.8183	74.4737	66.8019	8.22714	60.4011	83.7568	81.199	75.119	12.8101	-0.177249	0.358712
Mfumv2_0853	93	117	118	223	184	171	26.3651	29.5017	41.6872	32.518	8.09416	41.7333	47.1131	42.9243	43.9236	2.82567	0.111601	0.68561
Mfumv2_0854	133	154	109	212	219	212	70.8164	72.9318	72.3241	72.0241	1.08918	74.516	105.318	99.949	93.261	16.4542	0.017916	0.94628
Mfumv2_0855	196	206	149	268	246	265	137.981	128.986	130.714	132.56	4.7729	124.546	156.414	165.184	148.714	21.3853	-0.188843	0.380147
Mfumv2_0856	15	22	12	30	32	25	23.8394	31.0986	23.7662	26.2348	4.21241	31.4744	45.9337	35.1807	37.5296	7.5104	0.156914	0.811172
Mfumv2_0857	108	168	104	274	216	250	39.4721	54.6123	47.3668	47.1504	7.57241	66.1071	71.3013	80.9034	72.7706	7.50676	0.284365	0.11042
Mfumv2_0858	63	91	54	129	116	109	30.8798	39.6726	32.9839	34.5121	4.59125	41.7403	51.3535	47.3066	46.8001	4.82655	0.0905637	0.785085
Mfumv2_0859	196	252	173	315	243	215	43.836	50.1292	48.2165	47.3939	3.22619	46.5069	49.0861	42.5769	46.0567	3.27789	-0.37546	0.0139325
Mfumv2_0860	179	241	184	321	287	268	39.6116	47.4353	50.7414	45.9294	5.71562	46.8928	57.3626	52.5128	52.2561	5.23962	-0.15213	0.444231
Mfumv2_0861	76	130	78	215	194	194	34.5104	52.5042	44.1372	43.7173	9.00426	64.4475	79.5638	78.0007	74.004	8.31296	0.413683	0.0228993
Mfumv2_0862	156	177	135	282	235	254	62.6949	63.2697	67.6108	64.5251	2.68766	74.8149	85.3008	90.3861	83.5006	7.94015	0.029324	0.909127
Mfumv2_0863	6	9	9	9	22	19	10.4893	13.9944	19.6071	14.697	4.59931	10.3865	34.7374	29.4111	24.845	12.8015	0.391837	0.606852
Mfumv2_0864	0	0	0	0	3	1	0	0	0	0	0	0	4.37254	1.42888	1.9338	2.22957	2.23436	NA
Mfumv2_0865	0	1	1	0	3	0	0	0.746367	1.04571	0.59736	0.538546	0	2.27372	0	0.757906	1.31273	-0.0339544	NA
Mfumv2_0866	0	0	0	1	0	0	0	0	0	0	0	1.64866	0	0	0.549553	0.951853	0.262286	NA
Mfumv2_0867	0	1	0	5	7	2	0	0.267324	0	0.0891079	0.154339	0.992029	1.90019	0.532247	1.14149	0.696114	3.00364	NA
Mfumv2_0868	9	23	11	30	22	21	6.79166	15.4375	10.3443	10.8578	4.34571	14.9447	14.9945	14.0318	14.657	0.542022	0.0948255	0.895014
Mfumv2_0869	0	0	0	0	0	0	0	0	0	0	0	0	0	0	0	0	NA	NA
Mfumv2_0870	60	70	38	121	68	77	161.374	167.454	127.362	152.064	21.6068	214.833	165.185	183.373	187.797	25.1179	-0.0295908	0.936877
Mfumv2_0871	1581	1999	1204	2425	2163	2008	256.713	288.697	243.622	263.011	23.1883	259.932	317.212	288.695	288.613	28.6403	-0.212985	0.150047
Mfumv2_0872	128	214	115	380	261	297	40.6859	60.501	45.5519	48.9129	10.3263	79.7351	74.9294	83.5894	79.4179	4.33871	0.363462	0.0439819
Mfumv2_0873	1071	1550	893	1947	1733	1656	413.018	531.65	429.146	457.938	64.3436	495.652	603.608	565.458	554.906	54.7462	-0.0659472	0.651965
Mfumv2_0874	9930	11395	8653	14693	10668	10656	7085.66	7232.02	7694.35	7337.34	317.721	6921.06	6875.29	6732.64	6843	98.2745	-0.442807	9.6e-06
Mfumv2_0875	132	311	131	302	311	285	42.4722	89.0032	52.5262	61.3339	24.484	64.1459	90.3792	81.1962	78.5738	13.3118	0.0204175	0.949024
Mfumv2_0876	64	103	55	130	121	95	26.4298	37.8326	28.3042	30.8556	6.11455	35.4396	45.1312	34.7375	38.4361	5.80875	-0.0303096	0.928363
Mfumv2_0877	25	37	24	57	45	43	9.07382	11.9445	10.8552	10.6245	1.44915	13.657	14.7516	13.8191	14.0759	0.590768	0.0699627	0.889243
Mfumv2_0878	40	71	43	82	55	68	19.9797	31.5429	26.7653	26.096	5.81059	27.038	24.8124	30.0745	27.3083	2.64143	-0.2655	0.425128
Mfumv2_0879	159	191	153	273	245	252	47.9254	51.2055	57.4691	52.2	4.84896	54.3204	66.6979	67.2558	62.7581	7.31253	-0.0759793	0.747469
Mfumv2_0880	361	385	283	544	450	422	61.8734	58.6911	60.4446	60.3364	1.59392	61.5499	69.6605	64.0427	65.0844	4.15444	-0.236711	0.128825
Mfumv2_0881	283	294	227	464	348	408	68.5562	63.3464	68.5268	66.8098	2.99941	74.201	76.1407	87.5147	79.2855	7.1924	-0.0970522	0.610135
Mfumv2_0883	52	57	41	98	81	103	26.4779	25.8149	26.0159	26.1029	0.33998	32.9411	37.2515	46.4385	38.877	6.89398	0.224754	0.471427
Mfumv2_0884	69	87	71	155	137	137	19.0464	21.3599	24.4229	21.6097	2.69693	28.2441	34.1556	33.4846	31.9615	3.23676	0.22898	0.334057
Mfumv2_0885	112	161	89	267	210	214	44.1656	56.4686	43.7352	48.1231	7.23058	69.5039	74.7934	74.7207	73.006	3.0331	0.254797	0.151464
Mfumv2_0886	501	582	459	834	686	753	194.636	201.105	222.214	205.985	14.4224	213.886	240.705	259.024	237.872	22.7021	-0.135754	0.326842
Mfumv2_0887	89	200	118	277	261	198	18.3049	36.5866	30.2437	28.3784	9.28249	37.6088	48.4837	36.0582	40.7169	6.7708	0.192367	0.469652
Mfumv2_0888	167	262	129	361	306	258	34.2133	47.7413	32.9338	38.2961	8.20471	48.8222	56.6209	46.8014	50.7481	5.18537	0.0633374	0.818857
Mfumv2_0889	26	49	25	48	43	40	20.8185	34.897	24.9454	26.887	7.23724	25.3717	31.0973	28.3594	28.2761	2.8637	-0.274588	0.534991
Mfumv2_0890	59	115	45	129	123	133	8.93032	15.482	8.48793	10.9668	3.91658	12.8895	16.815	17.8249	15.8431	2.60729	0.171896	0.610331
Mfumv2_0891	93	99	86	109	115	126	60.9693	57.7269	70.2588	62.985	6.50462	47.1722	68.0931	73.1407	62.802	13.7691	-0.35715	0.110997
Mfumv2_0892	40	42	24	68	55	64	36.8047	34.3722	27.5188	32.8986	4.81517	41.3032	45.7071	52.1415	46.3839	5.45077	0.136192	0.748609
Mfumv2_0893	67	96	56	127	117	136	30.4236	38.7723	31.6883	33.6281	4.49971	38.069	47.9843	54.6809	46.9114	8.35776	0.122962	0.672643
Mfumv2_0894	957	758	667	986	749	744	993.891	700.181	863.231	852.434	147.152	675.982	702.564	684.164	687.57	13.6143	-0.668122	0.000205749
Mfumv2_0895	2	2	0	5	1	2	5.24467	4.6648	0	3.30316	2.87527	8.65545	2.36846	4.64385	5.22259	3.1832	0.307323	NA
Mfumv2_0896	3	6	3	4	4	6	6.69532	11.9101	8.34346	8.98297	2.66557	5.89307	8.06283	11.8567	8.60419	3.01842	-0.442496	NA
Mfumv2_0898	5	10	4	18	18	22	10.0859	17.9415	10.0549	12.6941	4.54441	23.9689	32.794	39.2942	32.019	7.69194	0.945888	0.110494
Mfumv2_0899	0	0	0	0	0	0	0	0	0	0	0	0	0	0	0	0	NA	NA
Mfumv2_0900	71	107	62	224	169	192	22.0338	29.5345	23.9771	25.1818	3.89275	45.8893	47.3691	52.7586	48.6723	3.61533	0.606789	0.000838398
Mfumv2_0902	583	522	489	2101	1650	1981	313.604	249.746	327.791	297.047	41.5735	746.056	801.632	943.536	830.408	101.837	1.12975	2.6e-15
Mfumv2_0903	32	50	25	93	49	113	26.4298	36.7307	25.7311	29.6305	6.15881	50.706	36.5526	82.6387	56.6324	23.6077	0.587024	0.132107
Mfumv2_0904	7	13	5	13	9	14	12.6595	20.9112	11.2685	14.9464	5.21226	15.5201	14.7008	22.4186	17.5465	4.23921	-0.137452	NA
Mfumv2_0905	22	24	19	38	33	41	25.9287	25.1585	27.9053	26.3308	1.41687	29.5647	35.1277	42.7861	35.8261	6.63831	0.0975228	0.86574
Mfumv2_0906	19	26	15	36	39	26	13.5577	16.5013	13.3382	14.4657	1.7663	16.9576	25.1346	16.4272	19.5065	4.88132	0.075952	0.908098
Mfumv2_0907	58	95	46	122	144	127	26.3369	38.3685	26.0297	30.245	7.0368	36.5702	59.0576	51.0623	48.8967	11.399	0.32552	0.2065
Mfumv2_0908	314	382	310	639	553	532	53.8179	58.2337	66.2114	59.421	6.2815	72.2985	85.605	80.7363	79.5466	6.73257	0.0826463	0.609801
Mfumv2_0909	168	175	139	225	214	211	138.757	128.557	143.065	136.793	7.45051	122.676	159.638	154.308	145.54	19.9799	-0.261366	0.186024
Mfumv2_0910	349	398	313	546	476	535	106.11	107.628	118.59	110.776	6.80959	109.586	130.711	144.027	128.108	17.3676	-0.138141	0.455244
Mfumv2_0911	46	88	43	175	115	135	24.8716	42.3198	28.9727	32.0547	9.12325	62.462	56.1593	64.631	61.0841	4.40072	0.594764	0.0250636
Mfumv2_0912	72	156	124	209	187	196	32.5531	62.7335	69.8645	55.0503	19.8067	62.3789	76.3623	78.4651	72.4021	8.74378	0.0713156	0.833282
Mfumv2_0913	65	93	57	135	93	91	68.8694	87.6416	75.2597	77.2569	9.54415	94.4231	88.9966	85.3719	89.5972	4.55541	-0.117287	0.71676
Mfumv2_0914	192	268	215	438	347	343	76.5762	95.0696	106.858	92.8345	15.2639	115.318	124.997	121.129	120.481	4.87169	0.0452308	0.860745
Mfumv2_0915	456	521	388	801	673	697	103.531	105.21	109.777	106.173	3.23239	120.052	138.006	140.12	132.726	11.0266	-0.0232208	0.90393
Mfumv2_0916	0	0	2	6	2	2	0	0	4.43099	1.477	2.55823	7.04172	3.21147	3.14838	4.46719	2.22984	1.57519	NA
Mfumv2_0917	54	49	37	76	57	65	79.7781	64.3873	68.1186	70.7613	8.02849	74.1199	76.0575	85.0283	78.4019	5.81984	-0.19455	0.555597
Mfumv2_0918	784	1112	654	1364	1126	1110	89.7778	113.259	93.3265	98.7877	12.6574	103.109	116.458	112.548	110.705	6.86226	-0.17719	0.128282
Mfumv2_0919	516	627	408	899	761	654	217.369	234.926	214.182	222.159	11.1706	250	289.542	243.942	261.161	24.7639	-0.110635	0.498642
Mfumv2_0920	393	530	352	760	680	722	108.768	130.467	121.402	120.212	10.8981	138.853	169.979	176.932	161.921	20.2782	0.0831196	0.560989
Mfumv2_0921	2126	2719	1908	3196	2750	2918	563.14	640.585	629.804	611.176	41.9487	558.845	657.905	684.382	633.711	66.1734	-0.292839	0.000241363
Mfumv2_0922	544	484	458	762	504	567	559.431	442.698	586.932	529.687	76.5793	517.291	468.119	516.287	500.566	28.1043	-0.426023	0.0125952
Mfumv2_0923	352	340	347	608	468	466	217.191	186.592	266.811	223.531	40.4835	247.648	260.809	254.593	254.35	6.58394	-0.154402	0.47111
Mfumv2_0924	478	742	457	1326	1197	1176	61.1452	84.4214	72.8492	72.8053	11.6382	111.972	138.295	133.199	127.822	13.961	0.470098	1.15e-06
Mfumv2_0925	1028	1393	851	1876	1638	1500	240.693	290.092	248.299	259.694	26.5983	289.958	346.387	310.972	315.772	28.5192	-0.0613873	0.651965
Mfumv2_0926	119	186	70	227	202	177	198.132	275.445	145.238	206.272	65.4841	249.497	303.764	260.94	271.4	28.6058	0.0431424	0.909624
Mfumv2_0927	2	6	6	2	3	2	4.56058	12.169	17.0497	11.2598	6.294	3.01059	6.17858	4.03813	4.4091	1.61625	-1.68324	NA
Mfumv2_0928	0	1	1	0	1	1	0	1.98502	2.78115	1.58872	1.4323	0	2.01571	1.97611	1.33061	1.15251	-0.651033	NA
Mfumv2_0929	1	0	0	4	0	1	3.0851	0	0	1.02837	1.78118	8.14631	0	2.73168	3.626	4.14613	1.41655	NA
Mfumv2_0930	61	67	54	99	71	90	50.3819	49.2191	55.5792	51.7267	3.38664	53.9773	52.9639	65.8184	57.5865	7.14699	-0.180447	0.561988
Mfumv2_0931	283	498	298	754	636	663	31.8849	49.9048	41.8398	41.2098	9.02646	56.0791	64.7192	66.1413	62.3132	5.44547	0.260487	0.0771152
Mfumv2_0933	1548	1746	1103	2042	1733	1758	501.157	502.761	444.993	482.971	32.8994	436.406	506.733	503.944	482.361	39.8228	-0.353217	0.00160303
Mfumv2_0934	1184	1267	898	1583	1400	1352	664.138	632.117	627.707	641.321	19.8827	586.164	709.271	671.496	655.644	63.0658	-0.320496	0.00565586
Mfumv2_0935	446	619	366	810	744	735	165.895	204.788	169.65	180.111	21.453	198.891	249.948	242.073	230.304	27.4878	0.00595651	0.971254
Mfumv2_0936	644	802	558	953	736	778	209.137	231.651	225.816	222.201	11.684	204.301	215.874	223.71	214.628	9.76446	-0.390316	1.53e-05
Mfumv2_0937	412	444	305	585	520	432	254.212	243.667	234.517	244.132	9.85608	238.28	289.788	236.017	254.695	30.4124	-0.288055	0.0577371
Mfumv2_0938	589	909	517	997	957	811	149.957	205.84	164.027	173.275	29.0665	167.563	220.06	182.824	190.149	27.0041	-0.207919	0.158482
Mfumv2_0939	403	467	292	494	495	484	274.494	282.917	247.848	268.419	18.3068	222.119	304.516	291.899	272.845	44.3804	-0.333866	0.0283829
Mfumv2_0940	2106	2970	1898	3878	3268	3173	556.437	697.957	624.926	626.44	70.7721	676.39	779.861	742.315	732.855	52.3801	-0.113693	0.200701
Mfumv2_0941	2037	2670	1832	3024	2607	2523	485.609	566.137	544.246	531.997	41.6379	475.892	561.324	532.566	523.261	43.4694	-0.366643	1.88e-07
Mfumv2_0942	42	92	41	194	187	141	28.7943	56.0995	35.028	39.9739	14.3088	87.7991	115.791	85.5926	96.3943	16.8344	0.917833	1.16e-05
Mfumv2_0943	45	89	65	955	904	756	10.851	19.0881	19.532	16.4904	4.88886	152.018	196.881	161.414	170.104	23.6608	3.03725	4.01e-100
Mfumv2_0944	188	269	164	317	304	318	88.0355	112.038	95.7014	98.5918	12.2597	97.9921	128.573	131.852	119.473	18.6748	-0.0736881	0.764721
Mfumv2_0945	37	98	51	102	88	75	71.8714	169.315	123.452	121.546	48.7497	130.793	154.388	128.996	138.059	14.1699	-0.147194	0.700502
Mfumv2_0946	37	52	42	109	80	85	21.208	26.5103	30	25.9061	4.42704	41.2435	41.4156	43.1396	41.9329	1.04859	0.37212	0.189584
Mfumv2_0947	108	136	96	207	169	175	26.9085	30.1384	29.8065	28.9511	1.77672	34.0461	38.0303	38.6069	36.8945	2.48349	0.00979013	0.9659
Mfumv2_0948	114	161	127	305	264	295	40.673	51.0906	56.465	49.4095	8.0291	71.8344	85.0711	93.193	83.3662	10.7809	0.417728	0.0184095
Mfumv2_0949	1327	2490	1559	3329	2667	2780	980.236	1635.96	1435.09	1350.43	335.962	1623.32	1779.35	1818.3	1740.32	103.179	0.0390689	0.852023
Mfumv2_0950	128	237	161	310	302	260	263.262	433.552	412.647	369.82	92.8722	420.893	560.999	473.491	485.128	70.7745	0.0569567	0.835225
Mfumv2_0951	1612	2875	1582	2985	2886	2733	1076.99	1708.44	1317.13	1367.52	318.727	1316.51	1741.49	1616.77	1558.26	218.451	-0.147137	0.366136
Mfumv2_0952	4727	7858	3937	7184	6920	5801	684.85	1012.6	710.803	802.75	182.195	687.08	905.51	744.171	778.92	113.285	-0.379724	0.00415142
Mfumv2_0953	396	591	367	746	623	552	407.233	540.568	470.315	472.705	66.6993	506.429	578.647	502.629	529.235	42.834	-0.17422	0.213989
Mfumv2_0954	952	1126	714	1312	1113	1196	460.177	484.107	430.092	458.125	27.0661	418.653	485.916	511.894	472.154	48.1199	-0.306788	0.0066776
Mfumv2_0955	705	934	623	1113	897	975	337.671	397.892	371.849	369.137	30.2023	351.909	388.038	413.494	384.48	30.946	-0.283502	0.00297381
Mfumv2_0956	209	290	188	328	303	268	230.765	284.798	258.676	258.08	27.0212	239.073	302.165	262.011	267.75	31.9353	-0.291163	0.0699218
Mfumv2_0957	1484	1726	1116	2169	1874	1818	548.105	567.003	513.651	542.92	27.051	528.836	625.139	594.544	582.84	49.207	-0.247083	0.0221234
Mfumv2_0958	261	367	225	409	345	320	297.578	372.17	319.681	329.81	38.3134	307.833	355.269	323.051	328.717	24.2202	-0.346845	0.00951564
Mfumv2_0959	489	567	408	688	569	559	453.919	468.131	471.959	464.67	9.50491	421.589	477.045	459.454	452.696	28.3387	-0.381903	0.00109055
Mfumv2_0960	1500	1835	1217	2262	1985	1861	728.426	792.583	736.477	752.496	34.9496	725.135	870.627	800.205	798.656	72.7588	-0.260769	0.00397008
Mfumv2_0961	741	817	545	983	774	815	547.366	536.78	501.685	528.61	23.9116	479.341	516.39	533.062	509.598	27.497	-0.401245	0.000488979
Mfumv2_0962	326	376	261	597	458	435	481.623	494.074	480.513	485.403	7.52972	582.232	611.129	569.036	587.465	21.529	-0.0651397	0.74998
Mfumv2_0963	384	480	347	732	577	586	411.011	456.96	462.835	443.602	28.377	517.207	557.796	555.367	543.457	22.765	-0.0456366	0.794089
Mfumv2_0964	464	654	393	780	695	625	398.939	500.127	421.071	440.046	53.196	442.705	539.698	475.805	486.069	49.3042	-0.199849	0.156578
Mfumv2_0965	652	806	517	1053	940	842	651.338	716.157	643.612	670.369	39.8416	694.415	848.133	744.786	762.445	78.366	-0.161238	0.231058
Mfumv2_0966	1483	1767	1167	2048	1908	1729	801.84	849.762	786.306	812.636	33.0771	730.984	931.756	827.755	830.165	100.408	-0.319065	0.00299341
Mfumv2_0967	563	643	528	821	686	700	457.791	465.033	535.016	485.947	42.6494	440.69	503.802	503.984	482.825	36.4905	-0.352002	0.00245756
Mfumv2_0968	715	945	627	1146	980	950	416.66	489.804	455.321	453.928	36.5918	440.851	515.797	490.185	482.278	38.0937	-0.255499	0.00697644
Mfumv2_0969	608	631	439	860	716	724	540.468	498.896	486.301	508.555	28.3457	504.657	574.853	569.856	549.789	39.1649	-0.239175	0.0844443
Mfumv2_0970	1483	1727	1196	2171	1983	1869	730.314	756.442	733.963	740.24	14.1495	705.765	882	814.964	800.91	88.9543	-0.236151	0.0192454
Mfumv2_0971	1481	1732	1140	2266	1757	1795	1049.64	1091.81	1006.85	1049.44	42.4816	1060.18	1124.7	1126.45	1103.77	37.7671	-0.272467	0.0142639
Mfumv2_0972	1487	1965	1288	2392	2231	1991	313.836	368.866	338.752	340.485	27.556	333.261	425.274	372.069	376.868	46.1938	-0.198676	0.0480457
Mfumv2_0973	200	294	164	347	308	263	69.0088	90.227	70.5168	76.5842	11.839	79.0379	95.9848	80.3509	85.1246	9.42816	-0.19204	0.296423
Mfumv2_0974	409	542	329	724	580	601	65.9008	77.675	66.0598	69.8785	6.75238	77.0083	84.4058	85.7437	82.3859	4.70499	-0.106425	0.478914
Mfumv2_0975	681	626	501	843	631	752	338.542	276.793	310.369	308.568	30.9141	276.646	283.317	331.012	296.992	29.6507	-0.40921	0.0123628
Mfumv2_0977	13	32	15	45	31	31	22.7269	49.7578	32.6785	35.0544	13.6712	51.9327	48.9481	47.9865	49.6224	2.05771	0.1661	0.777904
Mfumv2_0978	10519	10513	7758	13095	10233	10615	3134.58	2786.42	2880.91	2933.97	180.045	2575.98	2754.14	2800.83	2710.31	118.656	-0.467265	6.92e-05
Mfumv2_0979	9146	8263	6583	12071	9900	10311	1585.71	1274.22	1422.3	1427.41	155.807	1381.55	1550.26	1582.9	1504.91	108.066	-0.282549	0.0652528
Mfumv2_0980	215	357	248	544	452	436	123.913	183.004	178.116	161.677	32.7965	206.97	235.284	222.497	221.584	14.1792	0.123223	0.531602
Mfumv2_0981	310	413	251	514	602	473	78.3541	92.8463	79.0584	83.4196	8.17135	85.762	137.428	105.858	109.682	26.0443	0.0399622	0.874959
Mfumv2_0982	189	228	179	387	351	297	93.5135	100.337	110.367	101.406	8.47752	126.402	156.854	130.116	137.791	16.6137	0.103271	0.609801
Mfumv2_0984	3	6	2	10	4	7	1.41112	2.5102	1.17232	1.69788	0.713551	3.10509	1.69934	2.91542	2.57329	0.762777	0.259964	NA
Mfumv2_0985	69	98	57	130	151	126	33.2002	41.9404	34.1776	36.4394	4.789	41.2921	65.6215	53.6813	53.5316	12.1654	0.195517	0.511233
Mfumv2_0986	34	36	38	65	54	41	32.4216	30.5332	45.1558	36.0369	7.95346	40.9167	46.5079	34.6178	40.6808	5.94854	-0.137807	0.752012
Mfumv2_0988	1468	1368	1091	1688	1470	1383	576.717	478.011	534.117	529.615	49.5071	437.765	521.593	481.083	480.147	41.9218	-0.498019	0.000466395
Mfumv2_0989	273	326	207	522	410	406	120.827	128.331	114.168	121.109	7.08574	152.511	163.893	159.106	158.503	5.71486	0.0439749	0.830366
Mfumv2_0990	193	290	161	305	312	297	25.7563	34.4222	26.7748	28.9844	4.73669	26.8693	37.606	35.0948	33.1901	5.61606	-0.1562	0.485771
Mfumv2_0991	625	785	594	1171	960	880	524.467	585.898	621.154	577.173	48.9303	648.674	727.59	653.855	676.706	44.1426	-0.108235	0.406406
Mfumv2_0992	1371	1564	1121	2294	2007	1964	387.625	393.301	394.961	391.962	3.84698	428.153	512.506	491.673	477.444	43.9396	-0.0641975	0.644741
Mfumv2_0993	887	1138	669	1564	1483	1300	274.456	313.188	257.958	281.867	28.3512	319.46	414.445	356.166	363.357	47.899	0.0176979	0.928382
Mfumv2_0994	447	541	391	781	622	658	116.635	125.555	127.137	123.109	5.66219	134.526	146.585	152.023	144.378	8.955	-0.112422	0.485771
Mfumv2_0995	14	14	15	23	22	22	34.9645	31.0986	46.6836	37.5822	8.11557	37.9191	49.6248	48.6499	45.3979	6.49517	-0.0582865	0.928945
Mfumv2_0996	15	20	14	46	32	45	12.389	14.6923	14.4094	13.8302	1.25614	25.0804	23.8711	32.9092	27.2869	4.90648	0.642688	0.103162
Mfumv2_0997	189	349	123	499	322	261	36.7127	60.2968	29.7738	42.2611	16.0001	63.9862	56.4921	44.8906	55.123	9.62116	0.0605644	0.882679
Mfumv2_0998	29	25	25	59	24	40	19.2526	14.762	20.6826	18.2324	3.08933	25.8568	14.3906	23.5132	21.2535	6.05787	-0.0908534	0.889243
Mfumv2_0999	6	9	1	6	9	7	14.9848	19.992	3.11224	12.6963	8.66944	9.89195	20.3011	15.4795	15.2242	5.20925	-0.16792	NA
Mfumv2_1000	46	58	48	87	54	72	114.883	128.837	149.388	131.036	17.3569	143.433	121.806	159.218	141.486	18.7816	-0.211719	0.544374
Mfumv2_1001	279	475	183	611	372	325	54.1949	82.0659	44.2976	60.1861	19.584	78.3479	65.2642	55.8983	66.5034	11.276	-0.177867	0.620392
Mfumv2_1002	0	2	0	3	1	0	0	4.33935	0	1.44645	2.50532	4.83095	2.20322	0	2.34472	2.41858	0.424124	NA
Mfumv2_1003	0	0	1	2	0	1	0	0	2.21549	0.738498	1.27912	2.34724	0	1.57419	1.30714	1.19619	0.713352	NA
Mfumv2_1004	0	1	0	2	0	0	0	0.99251	0	0.330837	0.573026	1.47327	0	0	0.491089	0.850592	0.126906	NA
Mfumv2_1005	240	268	209	426	369	348	206.348	204.945	223.928	211.74	10.5783	241.785	286.544	264.928	264.419	22.384	-0.0215868	0.92129
Mfumv2_1006	14	8	11	21	21	12	26.7001	13.5703	26.1428	22.1378	7.42485	26.4385	36.1728	20.2641	27.6251	8.02046	-0.00416315	0.995258
Mfumv2_1007	234	287	245	518	331	400	94.7686	103.382	123.649	107.266	14.8266	138.487	121.075	143.44	134.334	11.7466	-0.00476441	0.984321
Mfumv2_1008	510	617	484	1063	882	901	214.842	231.179	254.079	233.367	19.7098	295.606	335.579	336.073	322.42	23.2223	0.125983	0.326532
Mfumv2_1009	322	258	207	515	421	436	124.175	88.4939	99.4773	104.049	18.2747	131.105	146.635	148.877	142.206	9.67872	0.0907375	0.771012
Mfumv2_1010	360	518	367	715	608	658	162.766	208.307	206.776	192.616	25.8629	213.402	248.28	263.419	241.7	25.6494	-0.01218	0.943232
Mfumv2_1011	896	693	620	978	819	908	1678.29	1154.54	1447.19	1426.67	262.481	1209.29	1385.55	1505.94	1366.92	149.197	-0.426383	0.0269124
Mfumv2_1012	359	335	274	556	491	509	126.365	104.88	120.187	117.144	11.0611	129.193	156.096	158.639	147.976	16.3162	-0.017423	0.94174
Mfumv2_1013	88	132	68	191	176	189	20.9787	27.9888	20.2013	23.0562	4.28935	30.058	37.8953	39.8949	35.9494	5.19914	0.282557	0.184628
Mfumv2_1014	309	437	283	658	514	612	58.1904	73.1963	66.4131	65.9333	7.51443	81.7995	87.4246	102.048	90.424	10.4522	0.114504	0.529132
Mfumv2_1015	264	309	207	460	392	358	97.5065	101.509	95.274	98.0964	3.15886	112.155	130.766	117.077	119.999	9.64311	-0.0546386	0.794089
Mfumv2_1016	406	523	406	597	510	495	91.7817	105.159	114.375	103.772	11.3603	89.0915	104.13	99.0823	97.4347	7.65366	-0.429432	0.000137298
Mfumv2_1017	134	206	136	259	237	174	80.78	110.454	102.167	97.8004	15.3113	103.07	129.04	92.8771	108.329	18.6463	-0.187897	0.411821
Mfumv2_1018	78	112	64	122	110	110	40.3039	51.4736	41.2104	44.3293	6.20375	41.6144	51.336	50.3275	47.7593	5.34549	-0.244056	0.340271
Mfumv2_1019	306	462	304	674	543	564	71.1694	95.5714	88.1089	84.9499	12.504	103.482	114.064	116.148	111.231	6.79172	0.0520775	0.794089
Mfumv2_1020	55	91	48	125	85	75	73.0271	107.467	79.4212	86.6386	18.3195	109.563	101.934	88.1745	99.8902	10.8395	-0.123405	0.77173
Mfumv2_1021	10	24	13	22	20	17	15.8929	33.9258	25.7467	25.1885	9.02938	23.0812	28.7086	23.9229	25.2376	3.0353	-0.335818	0.606852
Mfumv2_1022	15	27	17	29	21	23	5.8709	9.39922	8.29157	7.85389	1.80442	7.49278	7.42352	7.9708	7.62903	0.297995	-0.371657	0.506885
Mfumv2_1023	1	6	1	3	4	3	1.71956	9.17665	2.14285	4.34636	4.18851	3.40542	6.21235	4.56773	4.7285	1.41035	-0.282558	NA
Mfumv2_1024	10646	12145	8962	15149	12133	11773	2827.08	2868.55	2965.72	2887.12	71.1624	2655.62	2910.02	2768.21	2777.95	127.48	-0.401602	1.14e-06
Mfumv2_1025	1095	1393	966	1884	1550	1611	1137.21	1286.74	1250.2	1224.72	77.9552	1291.63	1453.9	1481.44	1408.99	102.563	-0.140749	0.169571
Mfumv2_1026	2508	3126	2268	4670	3954	4003	1308.82	1450.96	1474.92	1411.57	89.786	1608.79	1863.66	1849.69	1774.05	143.283	-0.0142961	0.912124
Mfumv2_1027	665	930	586	1160	1028	989	491.226	611.023	539.426	547.225	60.2778	565.652	685.852	646.869	632.791	61.3241	-0.134056	0.252714
Mfumv2_1028	1554	2052	1317	2053	1974	1729	679.185	797.68	717.294	731.386	60.4916	592.321	779.222	669.102	680.215	93.9448	-0.451187	5.31e-07
Mfumv2_1029	606	885	539	779	859	638	355.114	461.268	393.603	403.328	53.7409	301.345	454.638	331.037	362.34	81.2994	-0.501025	0.000286701
Mfumv2_1030	1341	2008	1186	1796	1552	1477	1082.02	1441.06	1192.52	1238.53	183.894	956.627	1131.03	1055.23	1047.63	87.4491	-0.581249	8.51e-12
Mfumv2_1031	5507	7859	4871	8023	7407	6727	447.789	568.382	493.573	503.248	60.8758	430.652	543.974	484.329	486.318	56.687	-0.391071	1.13e-06
Mfumv2_1032	5792	7150	4799	8246	7279	6865	436.767	479.559	450.968	455.765	21.7953	410.484	495.758	458.376	454.873	42.7452	-0.349302	1.28e-05
Mfumv2_1033	285	434	306	629	527	524	100.655	136.331	134.675	123.887	20.1365	146.647	168.105	163.864	159.539	11.3638	0.0297265	0.903633
Mfumv2_1034	59	68	48	100	88	85	22.1818	22.7388	22.4885	22.4697	0.278992	24.8185	29.8816	28.2959	27.6653	2.58978	-0.0451881	0.903633
Mfumv2_1035	631	698	514	1028	872	862	245.14	241.187	248.841	245.056	3.82756	263.639	305.97	296.519	288.709	22.2198	-0.110828	0.444107
Mfumv2_1036	913	1072	722	1422	1277	1238	227.477	237.561	224.17	229.736	6.97555	233.882	287.365	273.116	264.788	27.6971	-0.144786	0.211139
Mfumv2_1037	1680	1708	1362	2227	1884	1966	793.788	717.79	801.949	771.176	46.4128	694.62	803.995	822.506	773.707	69.1143	-0.348013	0.00437204
Mfumv2_1038	8	9	10	31	24	26	2.26797	2.26936	3.53281	2.69005	0.729859	5.80149	6.14519	6.5265	6.15773	0.362666	0.88857	0.0762618
Mfumv2_1039	0	2	0	2	0	0	0	2.52151	0	0.840504	1.4558	1.87145	0	0	0.623816	1.08048	-0.617935	NA
Mfumv2_1041	2	2	2	5	4	2	1.32776	1.18096	1.65461	1.38778	0.24246	2.19125	2.39844	1.17566	1.92178	0.654414	0.165051	NA
Mfumv2_1042	1	0	1	1	2	0	1.26378	0	1.57487	0.946215	0.834078	0.83426	2.28285	0	1.03904	1.15512	-0.165587	NA
Mfumv2_1043	76	121	55	198	131	142	29.6353	41.9658	26.7259	32.7757	8.09074	50.9674	46.1365	49.0281	48.7107	2.43106	0.229585	0.376005
Mfumv2_1044	530	604	437	688	627	629	173.188	175.547	177.95	175.562	2.38099	148.41	185.05	181.993	171.817	20.329	-0.381754	0.00706269
Mfumv2_1045	2143	4139	2222	4663	4149	4155	746.799	1282.9	964.94	998.212	269.593	1072.7	1305.88	1282.07	1220.22	128.306	-0.0396389	0.867866
Mfumv2_1046	272	350	286	548	457	479	167.829	192.08	219.907	193.272	26.0594	223.209	254.679	261.695	246.528	20.497	0.014747	0.940086
Mfumv2_1047	88	115	98	183	136	144	24.4844	28.459	33.9787	28.974	4.76808	33.6116	34.1761	35.4756	34.4211	0.955833	-0.0753221	0.793247
Mfumv2_1048	249	334	233	492	432	422	102.025	121.722	118.97	114.239	10.6667	133.078	159.871	153.102	148.684	13.9324	0.0381587	0.858883
Mfumv2_1049	250	300	231	422	383	384	137.295	146.538	158.089	147.307	10.4182	152.989	189.973	186.727	176.563	20.4802	-0.0832152	0.671026
Mfumv2_1050	397	491	258	532	568	479	157.142	172.862	127.261	152.422	23.1637	139.01	203.062	167.88	169.984	32.0777	-0.200943	0.29224
Mfumv2_1051	266	315	163	373	344	298	195.116	205.512	148.996	183.208	30.0811	180.614	227.902	193.548	200.688	24.4389	-0.224754	0.233215
Mfumv2_1052	269	343	259	594	477	437	35.853	40.6614	43.0177	39.844	3.65162	52.2627	57.4208	51.5722	53.7519	3.19608	0.0974384	0.569972
Mfumv2_1053	368	369	278	558	415	437	107.523	95.8947	101.222	101.546	5.82097	107.627	109.516	113.057	110.066	2.75646	-0.229004	0.155148
Mfumv2_1054	80	83	55	127	107	105	44.1656	40.7556	37.8383	40.9198	3.16687	46.2839	53.3526	51.3268	50.3211	3.6401	-0.0508249	0.873798
Mfumv2_1056	308	376	299	658	491	530	54.1159	58.7592	65.4665	59.4472	5.70653	76.3188	77.9171	82.4537	78.8965	3.18259	0.0727817	0.721396
Mfumv2_1057	40	85	41	108	94	120	14.9848	28.322	19.1403	20.8157	6.82462	26.7083	31.805	39.8045	32.7726	6.60151	0.301078	0.309403
Mfumv2_1058	204	194	157	397	304	352	59.9391	50.6986	57.4849	56.0409	4.78649	77.002	80.6735	91.5763	83.0839	7.58025	0.2215	0.249205
Mfumv2_1060	469	553	396	721	627	670	52.7278	55.2976	55.48	54.5018	1.53904	53.5098	63.6666	66.6963	61.2909	6.9068	-0.178501	0.171361
Mfumv2_1061	363	522	327	714	585	564	35.8534	45.8573	40.2481	40.653	5.01423	46.5536	52.1863	49.3246	49.3548	2.81649	-0.0599051	0.71776
Mfumv2_1062	117	181	142	321	220	243	97.401	134.02	147.313	126.245	25.8484	176.406	165.416	179.12	173.648	7.25664	0.137851	0.56251
Mfumv2_1063	0	0	0	0	0	0	0	0	0	0	0	0	0	0	0	0	NA	NA
Mfumv2_1064	280	451	219	611	414	412	55.8368	79.9933	54.4228	63.4176	14.3723	80.4332	74.5659	72.7478	75.9156	4.01652	-0.0715214	0.8035
Mfumv2_1065	73	98	50	127	93	108	47.2668	56.4383	40.3439	48.0163	8.07334	54.2836	54.3868	61.9181	56.8628	4.37828	-0.105981	0.765751
Mfumv2_1066	123	179	132	302	213	251	130.322	168.687	174.286	157.765	23.9303	211.228	203.831	235.476	216.845	16.5536	0.130102	0.522356
Mfumv2_1067	161	282	155	349	338	327	64.7044	100.802	77.6272	81.0447	18.2901	92.5901	122.688	116.363	110.547	15.8695	0.102609	0.664683
Mfumv2_1068	728	815	597	860	688	684	330.573	329.161	337.82	332.518	4.64541	257.79	282.164	275.013	271.656	12.5291	-0.636202	5.66e-10
Mfumv2_1069	2	1	1	3	5	1	4.28136	1.904	2.66764	2.951	1.21375	4.23941	9.66717	1.89545	5.26734	3.98653	0.470612	NA
Mfumv2_1070	21	36	13	55	39	37	39.335	59.976	30.3444	43.2184	15.1927	68.0071	65.9784	61.3652	65.1169	3.40373	0.239818	0.653216
Mfumv2_1071	0	2	0	0	1	0	0	2.59155	0	0.863851	1.49623	0	1.31581	0	0.438603	0.759683	-1.43624	NA
Mfumv2_1072	2	3	0	3	0	1	2.38394	3.18054	0	1.85483	1.65497	2.36058	0	1.05542	1.13867	1.18249	-0.990243	NA
Mfumv2_1073	295	288	266	387	314	338	68.9166	59.8424	77.4387	68.7325	8.79959	59.6821	66.2535	69.9164	65.284	5.18555	-0.418719	0.0087134
Mfumv2_1074	280	341	303	707	509	563	60.1847	65.1924	81.1606	68.8459	10.9548	100.318	98.8151	107.151	102.095	4.443	0.237049	0.147366
Mfumv2_1075	47	58	49	108	67	97	36.2499	39.788	47.0955	41.0445	5.53091	54.9876	46.6725	66.2432	55.9678	9.82209	0.123481	0.74228
Mfumv2_1076	28	37	27	72	45	51	31.5808	37.1177	37.9493	35.5493	3.46185	53.608	45.8411	50.9326	50.1272	3.94557	0.17501	0.675332
Mfumv2_1077	48	60	52	117	93	98	22.9903	25.5605	31.0371	26.5293	4.10996	36.9932	40.2313	41.5614	39.5953	2.34961	0.250821	0.376005
Mfumv2_1078	63	64	52	77	68	50	74.2504	67.0892	76.3723	72.5706	4.86417	59.9074	72.3843	52.1781	61.49	10.1956	-0.577356	0.0429126
Mfumv2_1079	175	201	156	278	221	222	73.7203	75.3112	81.8932	76.9749	4.33303	77.3081	84.085	82.8061	81.3997	3.60067	-0.257798	0.158482
Mfumv2_1080	241	285	218	405	360	342	50.058	52.6522	56.4271	53.0458	3.20272	55.532	67.5362	62.8989	61.9891	6.0536	-0.118485	0.533821
Mfumv2_1081	138	200	145	300	248	271	49.0688	63.2515	64.2493	58.8565	8.49111	70.4172	79.6444	85.321	78.4609	7.52204	0.0777203	0.730774
Mfumv2_1082	419	610	366	859	763	760	85.1751	110.292	92.7158	96.0609	12.8881	115.272	140.088	136.796	130.718	13.4781	0.099481	0.495742
Mfumv2_1083	21	48	26	100	78	80	6.42204	13.056	9.90836	9.79547	3.31841	20.1876	21.544	21.6623	21.1313	0.819376	0.769969	0.00612882
Mfumv2_1084	345	484	354	1026	802	782	49.3028	61.5194	63.042	57.9547	7.53138	96.7901	103.515	98.9508	99.752	3.43335	0.450835	1.09e-05
Mfumv2_1085	137	224	153	323	295	271	34.6275	50.3573	48.191	44.3919	8.52536	53.8932	67.3441	60.6499	60.6291	6.72545	0.112444	0.590326
Mfumv2_1086	296	382	285	559	447	429	60.2882	69.202	72.337	67.2757	6.25106	75.1596	82.2292	77.3675	78.2521	3.61684	-0.117155	0.448228
Mfumv2_1087	87	103	78	155	122	119	58.1256	61.2069	64.9408	61.4244	3.41277	68.3615	73.6183	70.3973	70.7924	2.65055	-0.129447	0.621432
Mfumv2_1088	1	4	1	8	13	8	1.8731	6.66399	2.33418	3.62376	2.643	9.89195	21.9928	13.2682	15.051	6.24433	1.63108	NA
Mfumv2_1089	583	646	528	984	849	856	123.541	121.756	139.428	128.242	9.72892	137.648	162.491	160.612	153.583	13.8325	-0.0849252	0.575361
Mfumv2_1090	175	185	165	384	289	266	51.1319	48.0773	60.0775	53.0956	6.23646	74.0656	76.2656	68.817	73.0494	3.82687	0.129654	0.54297
Mfumv2_1091	217	335	210	415	348	323	54.716	75.1301	65.9855	65.2772	10.2255	69.0772	79.2522	72.1137	73.481	5.22352	-0.166918	0.316852
Mfumv2_1092	1060	1366	969	1536	1339	1307	374.367	429.098	426.471	409.979	30.8688	358.108	427.12	408.722	397.983	35.7369	-0.386056	4.79e-06
Mfumv2_1093	101	153	85	163	131	143	24.5806	33.119	25.7789	27.8262	4.62271	26.1873	28.7952	30.8154	28.5993	2.32027	-0.306665	0.147102
Mfumv2_1094	77	106	54	105	80	97	16.1213	19.7393	14.0889	16.6498	2.86199	14.5121	15.1279	17.9822	15.8741	1.85147	-0.421316	0.0916129
Mfumv2_1095	87	187	110	216	163	187	17.4488	33.3582	27.4925	26.0998	8.04561	28.5977	29.5265	33.2084	30.4442	2.43851	-0.106377	0.730774
Mfumv2_1097	118	165	107	210	199	198	24.2695	30.184	27.4243	27.2926	2.95946	28.5121	36.9665	36.0582	33.8456	4.64123	-0.0385598	0.889563
Mfumv2_1098	506	615	429	826	697	788	67.1849	72.6291	70.9827	70.2656	2.79207	72.399	83.5856	92.642	82.8755	10.1401	-0.109292	0.46976
Mfumv2_1099	2	8	3	6	11	5	4.76788	16.9629	8.91233	10.2144	6.20089	9.44231	23.6846	10.5542	14.5604	7.92133	0.129179	NA
Mfumv2_1100	1	5	3	3	14	3	1.74822	7.77466	6.53571	5.35286	3.18258	3.46218	22.1056	4.64385	10.0705	10.4394	0.533048	NA
Mfumv2_1101	816	943	689	1488	1212	1313	99.7588	102.539	104.967	102.422	2.6063	120.087	133.826	142.13	132.014	11.1328	0.0203296	0.90393
Mfumv2_1102	87	144	104	181	169	162	28.7878	42.3805	42.8841	38.0175	7.99711	39.5366	50.5072	47.464	45.8359	5.66361	-0.0669139	0.822328
Mfumv2_1103	143	209	166	308	223	240	41.5506	54.0134	60.1068	51.8903	9.45855	59.0777	58.5225	61.7465	59.7822	1.72363	-0.121954	0.610331
Mfumv2_1104	744	799	661	1269	1049	1069	67.1607	64.151	74.3563	68.556	5.2438	75.6197	85.5254	85.4437	82.1963	5.69559	-0.0838413	0.596168
Mfumv2_1105	257	359	221	461	452	409	42.5199	52.8285	45.5644	46.9709	5.29626	50.3491	67.5421	59.916	59.2691	8.61477	-0.0133904	0.94628
Mfumv2_1106	459	567	450	938	680	827	146.787	161.277	179.333	162.466	16.3058	198.02	196.409	234.175	209.534	21.3544	0.0297444	0.879304
Mfumv2_1107	485	572	495	895	654	677	191.253	200.621	243.246	211.707	27.7126	232.981	232.928	236.383	234.097	1.97936	-0.189066	0.196228
Mfumv2_1108	206	225	193	326	283	249	237.451	230.677	277.229	248.452	25.1505	248.06	294.626	254.136	265.607	25.3138	-0.242449	0.173802
Mfumv2_1109	519	477	441	846	633	710	285.024	232.996	301.806	273.275	35.8782	306.702	313.976	345.25	321.976	20.4814	-0.111109	0.588086
Mfumv2_1110	90	106	72	142	121	132	66.9532	70.1374	66.7476	67.9461	1.90049	69.7347	81.3002	86.9488	79.3279	8.77488	-0.125056	0.630831
Mfumv2_1111	484	425	362	513	450	482	225.637	176.226	210.305	204.056	25.2916	157.875	189.477	198.963	182.105	21.513	-0.522829	0.00207339
Mfumv2_1112	353	301	264	612	434	454	91.2004	69.1677	84.9964	81.7882	11.3613	104.377	101.272	103.858	103.169	1.6632	-0.012201	0.959523
Mfumv2_1113	996	1157	832	1675	1402	1394	1374.66	1420.31	1430.98	1408.65	29.9163	1526.09	1747.67	1703.56	1659.11	117.288	-0.109743	0.363134
Mfumv2_1114	1755	2556	1707	3856	3055	3283	512.78	664.246	621.529	599.518	78.0954	743.742	806.199	849.347	799.763	53.0958	0.0786081	0.469677
Mfumv2_1115	211	317	184	379	327	281	171.57	229.262	186.445	195.759	29.9527	203.437	240.151	202.314	215.3	21.5283	-0.203903	0.229891
Mfumv2_1116	75	108	67	167	111	144	88.3933	113.213	98.4028	100.003	12.487	129.929	118.157	150.273	132.786	16.2477	0.072063	0.818857
Mfumv2_1117	345	547	403	668	629	557	61.1288	86.2042	88.9828	78.7719	15.3424	78.133	100.659	87.3861	88.7262	11.3228	-0.163903	0.319666
Mfumv2_1118	332	605	319	768	709	677	66.3326	107.512	79.4244	84.4231	21.0401	101.294	127.942	119.767	116.334	13.6518	0.124113	0.520647
Mfumv2_1119	315	464	335	522	475	455	242.952	318.304	321.98	294.412	44.6036	265.773	330.887	310.729	302.463	33.3347	-0.300089	0.0122478
Mfumv2_1120	244	279	234	477	353	450	78.0305	79.3584	93.2534	83.5474	8.43179	100.699	101.959	127.423	110.027	15.0785	0.0552869	0.852693
Mfumv2_1121	18	24	22	61	56	36	13.4863	15.9936	20.5408	16.6736	3.57607	30.1704	37.8953	23.8827	30.6495	7.01859	0.559795	0.165946
Mfumv2_1122	16	9	11	28	24	19	7.20298	3.60371	6.17105	5.65925	1.85342	8.32112	9.75845	7.57367	8.55108	1.1104	0.267899	0.684722
Mfumv2_1123	16	23	13	52	40	46	4.66193	5.96057	4.72023	5.11424	0.733521	10.0019	10.5265	11.8676	10.7987	0.962205	0.728983	0.0613074
Mfumv2_1124	151	217	160	318	293	262	27.1679	34.7259	35.8735	32.5891	4.72983	37.7692	47.6129	41.7389	42.3737	4.95243	0.0410863	0.860745
Mfumv2_1127	5815	8476	4788	9672	6717	6305	8713.64	11296.8	8940.85	9650.43	1430.32	9567.49	9090.82	8365.57	9007.96	605.227	-0.430191	0.00129123
Mfumv2_1132	22	35	16	64	36	53	32.0508	45.3522	29.0476	35.4835	8.67743	61.5499	47.3691	68.3679	59.0956	10.7123	0.392777	0.383371
Mfumv2_1133	92	107	88	184	155	174	55.144	57.0438	65.7305	59.3061	5.64424	72.8047	83.9111	92.3464	83.0207	9.8012	0.146275	0.556653
Mfumv2_1134	86	101	55	189	135	143	55.0051	57.4566	43.8371	52.0996	7.2598	79.799	77.9858	80.9843	79.5897	1.51018	0.263627	0.287946
Mfumv2_1135	1014	967	814	1167	999	920	220.668	187.173	220.75	209.53	19.3622	167.65	196.356	177.276	180.427	14.6101	-0.568084	1.47e-05
Mfumv2_1136	285	291	232	448	360	382	101.338	92.0309	102.799	98.7225	5.84097	105.156	115.613	120.268	113.679	7.73915	-0.141049	0.416381
Mfumv2_1137	165	186	137	314	231	259	121.031	121.35	125.23	122.537	2.3375	152.045	153.039	168.218	157.767	9.06408	0.0250879	0.921658
Mfumv2_1138	273	381	247	498	425	427	50.683	62.9128	57.1441	56.9133	6.11818	61.0324	71.2633	70.1921	67.4959	5.62313	-0.0967385	0.56251
Mfumv2_1139	125	165	109	248	198	227	35.533	41.7177	38.612	38.6209	3.09236	46.5377	50.8352	57.1358	51.5029	5.33049	0.0714223	0.77173
Mfumv2_1140	39	57	49	92	73	61	39.7169	51.6298	62.1844	51.177	11.2406	61.8487	67.1446	55.0049	61.3327	6.08629	-0.0560297	0.8967
Mfumv2_1141	317	322	258	512	422	438	106.234	95.9786	107.745	103.319	6.40195	113.268	127.73	129.969	123.655	9.06556	-0.086733	0.649136
Mfumv2_1142	152	212	133	393	301	315	53.3237	66.1496	58.1437	59.2057	6.47855	91.0125	95.372	97.8471	94.7439	3.46032	0.338519	0.0221234
Mfumv2_1143	19	59	28	98	86	90	36.9069	101.934	67.7777	68.873	32.5276	125.664	150.879	154.795	143.78	15.81	0.721992	0.0266904
Mfumv2_1144	2	13	2	19	11	12	4.56058	26.3662	5.68322	12.2033	12.2783	28.6006	22.6548	24.2288	25.1614	3.08067	0.69041	NA
Mfumv2_1145	0	2	1	5	4	1	0	1.92363	1.34757	1.0904	0.987263	3.56926	3.90673	0.957496	2.81116	1.61417	1.06311	NA
Mfumv2_1146	0	3	1	1	3	5	0	6.08452	2.84161	2.97538	3.04446	1.5053	6.17858	10.0953	5.92641	4.30057	0.563922	NA
Mfumv2_1147	4	7	6	8	9	6	8.9271	13.8951	16.6869	13.1697	3.93044	11.7861	18.1414	11.8567	13.9281	3.64901	-0.248331	NA
Mfumv2_1148	945	1209	871	1427	1232	1200	212.713	242.049	244.318	233.027	17.6285	212.04	250.467	239.168	233.892	19.7494	-0.337423	0.000697381
Mfumv2_1149	78	162	94	188	123	177	38.5929	71.2922	57.9582	55.9477	16.4421	61.4047	54.9661	77.5436	64.6381	11.6309	-0.12023	0.714505
Mfumv2_1150	289	443	282	445	394	374	56.7682	77.3972	69.0288	67.7314	10.3755	57.703	69.9005	65.0488	64.2174	6.14111	-0.417496	0.000752051
Mfumv2_1151	226	285	217	366	335	327	60.1673	67.4856	71.9923	66.5484	5.96796	64.3228	80.5516	77.0833	73.9859	8.5463	-0.190188	0.249879
Mfumv2_1152	56	72	43	97	80	84	34.7576	39.7474	33.2586	35.9212	3.39728	39.7434	44.8465	46.1638	43.5846	3.39113	-0.0709743	0.840274
Mfumv2_1153	59	99	57	109	100	86	34.9645	52.1825	42.0944	43.0804	8.65125	42.6415	53.5245	45.1267	47.0976	5.70286	-0.21578	0.448228
Mfumv2_1154	183	242	181	271	258	241	72.9867	85.8464	89.9592	82.9308	8.85395	71.3499	92.9372	85.1079	83.1317	10.9285	-0.339789	0.0392552
Mfumv2_1155	473	624	478	883	707	710	92.2204	108.209	116.136	105.522	12.1823	113.647	124.498	122.57	120.238	5.78912	-0.147896	0.29224
Mfumv2_1156	96	137	101	269	191	223	39.4893	50.1237	51.7731	47.1287	6.66711	73.0452	70.9608	81.2219	75.076	5.42361	0.342789	0.0453152
Mfumv2_1157	46	89	45	162	73	121	26.8061	46.1297	32.6785	35.2048	9.90638	62.3193	38.4216	62.4341	54.3916	13.8306	0.306764	0.381405
Mfumv2_1158	222	357	196	631	461	463	68.4892	97.9607	75.3529	80.6009	15.4207	128.508	128.454	126.477	127.813	1.15746	0.330125	0.0327246
Mfumv2_1159	196	273	225	380	348	306	71.3858	88.4368	102.12	87.3143	15.398	91.3631	114.475	98.6819	101.507	11.8123	-0.116437	0.537363
Mfumv2_1160	67	107	63	159	118	153	39.2618	55.7691	46.0055	47.0121	8.29956	61.5069	62.4532	79.3866	67.7822	10.0608	0.186415	0.54734
Mfumv2_1161	268	354	315	758	511	682	96.936	113.885	141.983	117.601	22.7521	180.988	166.935	218.421	188.782	26.613	0.351737	0.0413508
Mfumv2_1162	132	207	161	357	326	306	38.8931	54.2479	59.1151	50.752	10.5546	69.4381	86.7547	79.8326	78.6751	8.71613	0.299307	0.0853554
Mfumv2_1163	87	119	102	168	175	196	49.5963	60.3381	72.4611	60.7985	11.4393	63.2224	90.1043	98.9343	84.087	18.6008	0.12384	0.670257
Mfumv2_1164	71	127	77	168	121	157	23.3462	37.1429	31.5517	30.6803	6.93952	36.4669	35.9352	45.7107	39.3709	5.49682	0.023917	0.940086
Mfumv2_1165	824	924	736	1316	1059	1099	224.499	223.91	249.885	232.765	14.8293	236.687	260.592	265.122	254.134	15.2779	-0.217337	0.0706343
Mfumv2_1166	390	424	306	561	465	478	104.625	101.17	102.298	102.698	1.7619	99.3495	112.668	113.543	108.52	7.95408	-0.267905	0.0453017
Mfumv2_1167	128	224	149	335	272	218	50.8574	79.1602	73.7743	67.9306	15.0291	87.866	97.6091	76.694	87.3897	10.4657	0.0372089	0.902282
Mfumv2_1168	75	102	68	162	133	147	37.8221	45.7509	42.7335	42.1022	4.0019	53.9301	60.5778	65.6391	60.049	5.87238	0.168945	0.482556
Mfumv2_1169	125	190	116	330	272	247	74.0773	100.148	85.6658	86.6304	13.0622	129.098	145.587	129.608	134.764	9.37577	0.298721	0.0895073
Mfumv2_1170	275	386	274	590	475	563	70.8739	88.4821	87.9992	82.4518	10.0296	100.378	110.567	128.476	113.14	14.2249	0.116626	0.48993
Mfumv2_1171	72	139	70	157	124	142	24.7617	42.5185	30	32.4267	9.12373	35.6434	38.5165	43.2411	39.1337	3.83627	-0.0708128	0.838013
Mfumv2_1172	73	80	58	158	114	106	35.2867	34.3948	34.9374	34.873	0.449431	50.417	49.7703	45.3685	48.5186	2.74716	0.143415	0.634719
Mfumv2_1173	29	40	24	79	46	52	21.4219	26.2805	22.0925	23.265	2.63299	38.5229	30.6899	34.0113	34.408	3.93153	0.237492	0.564455
Mfumv2_1174	635	550	523	679	582	627	421.565	324.764	432.68	393.003	59.3574	297.572	348.973	368.569	338.371	36.6665	-0.573032	0.000832795
Mfumv2_1175	168	178	134	236	202	202	124.979	117.778	124.225	122.327	3.958	115.897	135.724	133.058	128.226	10.7605	-0.278759	0.14273
Mfumv2_1176	470	467	333	599	560	523	95.3576	84.2731	84.1931	87.9413	6.42289	80.2262	102.618	93.955	92.2663	11.291	-0.28724	0.057734
Mfumv2_1177	244	286	207	458	380	405	90.1197	93.9529	95.274	93.1156	2.67727	111.668	126.762	132.448	123.626	10.7394	0.0644955	0.761567
Mfumv2_1178	98	124	78	153	124	122	39.2349	44.1553	38.9149	40.7684	2.93754	40.4362	44.838	43.2481	42.8407	2.229	-0.272561	0.220766
Mfumv2_1179	29	43	20	63	55	52	13.4598	17.751	11.5676	14.2595	3.1683	19.3024	23.0558	21.37	21.2427	1.87991	0.213361	0.58682
Mfumv2_1180	85	125	105	235	160	236	23.3402	30.5288	35.9293	29.9327	6.31569	42.5975	39.681	57.3796	46.5527	9.48908	0.309375	0.165425
Mfumv2_1181	47	49	55	143	110	129	23.932	22.1918	34.8994	27.0077	6.88957	48.0672	50.5884	58.1609	52.2722	5.2533	0.628442	0.0218937
Mfumv2_1182	96	128	93	213	174	168	25.3647	30.0803	30.6207	28.6885	2.89123	37.1509	41.5226	39.3032	39.3255	2.18594	0.119148	0.654133
Mfumv2_1183	37051	37459	30961	44700	36350	38978	6350.34	5710.41	6612.81	6224.52	464.169	5057.5	5627.02	5915.3	5533.27	436.517	-0.5229	3.28e-06
Mfumv2_1184	2481	3255	2244	3300	3238	2920	894.297	1043.57	1007.98	981.949	77.9659	785.237	1054.17	931.963	923.789	134.651	-0.434756	2.04e-06
Mfumv2_1185	1318	1975	1055	1617	1633	1372	471.841	628.872	470.66	523.791	91.0045	382.14	528.012	434.906	448.353	73.8602	-0.568097	3.8e-05
Mfumv2_1186	1173	1514	1006	1864	1455	1553	1000.32	1148.37	1069.09	1072.6	74.0869	1049.35	1120.68	1172.67	1114.23	61.9112	-0.286521	0.000219432
Mfumv2_1188	3	17	4	14	13	6	1.62206	8.17542	2.69514	4.16421	3.515	4.99696	6.34844	2.87249	4.7393	1.75224	-0.153763	NA
Mfumv2_1189	6	21	1	11	8	4	6.69532	20.8427	1.39058	9.64287	10.0555	8.10298	8.06283	3.95222	6.70601	2.38494	-0.854852	NA
Mfumv2_1191	6135	6318	5118	6801	5811	5924	2152.24	1971.38	2237.44	2120.36	135.865	1575	1841.22	1840.15	1752.12	153.391	-0.628166	1.75e-09
Mfumv2_1192	873	1072	740	1420	1230	1221	198.208	216.479	209.369	208.018	9.21016	212.827	252.225	245.461	236.838	21.0673	-0.158745	0.156578
Mfumv2_1193	1465	1532	1285	2268	1823	1769	372.983	346.916	407.689	375.862	30.4885	381.176	419.194	398.785	399.718	19.0261	-0.258094	0.0447986
Mfumv2_1195	217	280	237	493	390	409	40.1444	46.0721	54.6371	46.9512	7.28626	60.2065	65.1639	66.996	64.1221	3.51257	0.115481	0.614634
Mfumv2_1196	1113	1056	948	1622	1173	1391	358.118	302.21	380.114	346.814	40.163	344.519	340.883	396.295	360.566	30.9955	-0.293663	0.0630876
Mfumv2_1197	1865	2010	1626	2813	2407	2446	546.442	523.812	593.69	554.648	35.6545	544.085	636.969	634.574	605.209	52.949	-0.223594	0.0449079
Mfumv2_1198	199	248	141	399	328	325	45.8765	50.8514	40.507	45.745	5.17345	60.7213	68.2949	66.3408	65.119	3.93182	0.159631	0.368042
Mfumv2_1199	18	30	21	78	50	40	28.6073	42.4072	41.5909	37.5351	7.7425	81.8334	71.7714	56.2892	69.9646	12.8676	0.588956	0.093716
Mfumv2_1200	3	5	2	12	10	16	6.84087	10.1409	5.68322	7.55499	2.31303	18.0636	20.5953	32.3051	23.6546	7.5977	1.26456	NA
Mfumv2_1201	4	2	2	5	7	4	4.3255	1.92363	2.69514	2.98142	1.22626	3.56926	6.83678	3.82998	4.74534	1.81593	0.301306	NA
Mfumv2_1202	1	4	1	3	2	1	1.12789	4.01273	1.40553	2.18205	1.59148	2.23367	2.03738	0.998678	1.75658	0.663655	-0.652069	NA
Mfumv2_1203	10	23	6	31	39	38	9.62325	19.6863	7.19527	12.1683	6.62301	19.6931	33.8972	32.3792	28.6565	7.79952	0.839028	0.0923789
Mfumv2_1204	131	196	133	258	242	259	134.716	179.275	170.441	161.477	23.5929	175.146	224.771	235.835	211.917	32.3221	0.047041	0.860998
Mfumv2_1205	974	1010	958	1470	1152	1238	540.562	498.566	662.562	567.23	85.1884	538.561	577.452	608.37	574.794	34.9799	-0.326109	0.020966
Mfumv2_1206	1750	1756	1424	2391	2032	2011	611.878	546.092	620.456	592.809	40.6846	551.872	641.694	622.586	605.384	47.3176	-0.32219	0.0125952
Mfumv2_1207	705	658	576	990	721	821	1087.5	902.775	1107.23	1032.5	112.777	1008.11	1004.5	1121.35	1044.65	66.4482	-0.332467	0.0455709
Mfumv2_1208	424	381	313	686	498	432	505.395	403.929	464.926	458.084	51.0782	539.785	536.133	455.942	510.62	47.3877	-0.188768	0.379719
Mfumv2_1209	649	530	403	804	626	537	810.426	588.653	627.117	675.399	118.508	662.76	706.026	593.75	654.179	56.6277	-0.402977	0.0449079
Mfumv2_1210	1172	1264	1127	1801	1385	1145	539.189	517.22	646.118	567.509	68.9579	546.964	575.494	466.422	529.627	56.5647	-0.440122	0.0052533
Mfumv2_1211	249	250	233	426	348	372	47.6614	42.562	55.5774	48.6003	6.55827	53.8281	60.1623	63.048	59.0128	4.71621	-0.06149	0.79842
Mfumv2_1212	0	0	0	0	1	0	0	0	0	0	0	0	1.45751	0	0.485837	0.841495	0.262286	NA
Mfumv2_1213	4	8	3	14	14	12	4.37056	7.77466	4.08482	5.41001	2.05282	10.098	13.816	11.6096	11.8412	1.86977	0.759	NA
Mfumv2_1214	778	887	681	1193	937	1027	86.2654	87.4773	94.0976	89.2801	4.21586	87.3231	93.837	100.83	93.9965	6.75466	-0.269969	0.0223506
Mfumv2_1215	63	77	56	92	80	89	90.5244	98.408	100.274	96.4021	5.175	87.2659	103.823	113.234	101.441	13.1467	-0.272259	0.313663
Mfumv2_1216	0	2	1	6	5	1	0	1.24395	0.871428	0.705124	0.63843	2.76974	3.15794	0.619181	2.18229	1.36754	1.32705	NA
Mfumv2_1217	18	49	9	47	33	38	13.5833	32.8885	8.46351	18.3118	12.8807	23.4133	22.4918	25.3909	23.7653	1.48123	0.0336961	0.963041
Mfumv2_1218	367	574	411	780	735	693	62.5949	87.0762	87.3553	79.0088	14.2155	87.8212	113.224	104.657	101.901	12.9236	0.0290835	0.894956
Mfumv2_1219	932	1425	836	1828	1692	1429	86.0569	117.031	96.1946	99.7607	15.7918	111.424	141.107	116.832	123.121	15.8092	-0.0356761	0.860745
Mfumv2_1221	95	153	98	280	219	277	21.4298	30.6974	27.5484	26.5585	4.71239	41.6951	44.6187	55.3268	47.2135	7.17675	0.49008	0.0089005
Mfumv2_1222	89	118	69	244	212	193	19.3683	22.8401	18.7122	20.3069	2.21823	35.0528	41.6691	37.1894	37.9704	3.37661	0.553978	0.00161845
Mfumv2_1223	319	460	287	649	665	511	51.0855	65.5208	57.2747	57.9603	7.24204	68.6093	96.1847	72.4583	79.0841	14.934	0.103564	0.6204
Mfumv2_1225	106	188	106	356	268	270	25.3852	40.0448	31.634	32.3547	7.35636	56.2802	57.9677	57.253	57.167	0.847042	0.485546	0.0028746
Mfumv2_1226	352	328	270	483	428	389	155.136	128.576	148.289	144.001	13.7899	140.524	170.37	151.803	154.232	15.0705	-0.253096	0.166875
Mfumv2_1227	2044	1906	1489	2974	2552	2622	234.319	194.341	212.714	213.791	20.0109	225.061	264.232	266.146	251.813	23.1879	-0.121909	0.49188
Mfumv2_1228	44	55	41	107	100	100	23.9135	26.5869	27.7683	26.0896	1.97492	38.3889	49.0872	48.1228	45.1997	5.91793	0.448918	0.0667635
Mfumv2_1229	91	150	70	270	254	217	17.4822	25.6307	16.7582	19.9571	4.92687	34.2413	44.0724	36.9127	38.4088	5.08342	0.590607	0.00131255
Mfumv2_1230	65	89	60	136	97	106	63.7203	77.6013	73.2976	71.5397	7.1055	88.0106	85.8842	92.0091	88.6346	3.10975	-0.0242387	0.94174
Mfumv2_1231	435	561	402	767	709	695	178.237	204.449	205.262	195.983	15.3738	207.46	262.381	252.147	240.663	29.2057	-0.0489215	0.765751
Mfumv2_1232	1257	1502	1231	2248	1903	2009	325.558	346.001	397.306	356.289	36.9639	384.345	445.153	460.716	430.071	40.3577	-0.0729225	0.648784
Mfumv2_1233	3848	3643	3147	4925	3822	4121	1159.86	976.658	1182.06	1106.19	112.727	979.956	1040.49	1099.85	1040.1	59.946	-0.442244	0.00114722
Mfumv2_1234	191	186	149	214	197	214	55.8068	48.3372	54.2518	52.7986	3.94116	41.2761	51.9873	55.3641	49.5425	7.35528	-0.445918	0.0101679
Mfumv2_1235	66	73	53	136	109	108	30.7687	30.2693	30.7904	30.6095	0.294787	41.8539	45.8954	44.581	44.1101	2.0615	0.187817	0.477102
Mfumv2_1236	78	121	79	184	163	136	77.9208	107.512	98.3468	94.5934	15.1487	121.341	147.07	120.298	129.57	15.1646	0.116625	0.684722
Mfumv2_1237	4	15	6	22	23	19	2.79716	9.32959	5.22857	5.78511	3.30159	10.1557	14.5265	11.7644	12.1489	2.21062	0.704836	0.253551
Mfumv2_1238	274	562	274	998	956	847	77.8883	142.093	97.0614	105.681	32.9588	187.277	245.447	213.189	215.304	29.1425	0.69299	4.41e-05
Mfumv2_1239	1201	1211	1013	2350	1965	1953	305.029	273.563	320.614	299.735	23.9681	394.001	450.752	439.198	427.984	29.9916	0.163735	0.249225
Mfumv2_1240	792	864	616	1403	1260	1316	382.837	371.464	371.059	375.12	6.68589	447.69	550.093	563.255	520.346	63.2649	0.119347	0.392643
Mfumv2_1241	723	805	632	1466	1393	1280	170.806	169.151	186.062	175.34	9.32219	228.629	297.231	267.754	264.538	34.4139	0.244087	0.0392754
Mfumv2_1242	148	199	102	365	344	297	238.834	285.629	205.121	243.195	40.431	388.83	501.384	424.377	438.197	57.5359	0.493107	0.00130599
Mfumv2_1243	262	629	286	651	554	575	88.3668	188.692	120.207	132.422	51.2658	144.944	168.762	171.718	161.808	14.6793	-0.0360358	0.912605
Mfumv2_1244	157	1009	241	433	339	337	37.2585	212.976	71.2717	107.169	93.1969	67.8337	72.6613	70.8135	70.4362	2.43582	-0.885353	0.203109
Mfumv2_1245	153	413	206	307	242	232	40.6296	97.5474	68.1699	68.7823	28.4638	53.8172	58.0422	54.5506	55.47	2.25757	-0.626405	0.00707738
Mfumv2_1246	237	484	223	558	436	460	83.7028	152.038	98.1456	111.295	36.0154	130.094	139.077	143.85	137.674	6.98454	-0.0243592	0.927648
Mfumv2_1247	1394	1586	1132	2942	2378	2380	211.608	214.135	214.137	213.293	1.45923	294.811	326.031	319.895	313.579	16.5405	0.209879	0.0417633
Mfumv2_1248	326	339	250	631	549	576	363.779	336.461	347.644	349.295	13.7338	464.816	553.312	569.119	529.082	56.2146	0.247955	0.0927493
Mfumv2_1249	132	169	122	307	285	302	213.014	242.569	245.34	233.641	17.9172	327.043	415.391	431.521	391.318	56.2454	0.397442	0.0299072
Mfumv2_1250	6	33	17	33	40	18	4.28136	20.944	15.1166	13.4473	8.4558	15.5445	25.7791	11.3727	17.5654	7.41279	0.0655171	0.932722
Mfumv2_1251	8	5	3	13	10	12	12.91	7.17661	6.03296	8.70651	3.68493	13.8487	14.5751	17.1465	15.1901	1.73279	0.437209	NA
Mfumv2_1252	53	69	51	202	129	148	25.7377	29.8029	30.8631	28.8012	2.7055	64.7556	56.5798	63.638	61.6578	4.43304	0.772207	0.00061638
Mfumv2_1253	260	275	209	538	399	411	293.25	275.875	293.755	287.627	10.1806	400.571	406.458	410.457	405.828	4.97309	0.156571	0.364156
Mfumv2_1254	0	0	0	0	0	0	0	0	0	0	0	0	0	0	0	0	NA	NA
Mfumv2_1255	419	644	418	1371	1095	1146	62.2526	85.1028	77.3917	74.9157	11.6246	134.466	146.938	150.761	144.055	8.52146	0.607039	3.69e-09
Mfumv2_1256	5199	6711	4075	8766	8081	7301	975.565	1120.05	952.88	1016.17	90.6802	1085.85	1369.55	1213.05	1222.82	142.104	-0.0793455	0.559136
Mfumv2_1257	158	144	97	1070	836	940	194.978	158.054	149.168	167.4	24.2932	871.655	931.779	1027.11	943.515	78.39	2.14131	2.5e-61
Mfumv2_1258	48	46	24	348	323	342	96.8247	82.531	60.3296	79.8951	18.3898	463.4	588.471	610.846	554.239	79.4604	2.42358	1.53e-43
Mfumv2_1259	173	128	115	1214	1062	1223	112.712	74.1732	93.3672	93.4173	19.2692	522.123	624.92	705.52	617.521	91.9222	2.36525	6.6e-47
Mfumv2_1260	485	413	366	3295	2860	2941	90.5219	68.5609	85.127	81.4033	11.4443	405.975	482.12	486.035	458.043	45.1352	2.13601	1.77e-62
Mfumv2_1261	10	37	19	99	119	103	20.9787	69.039	49.6714	46.563	24.1805	137.102	225.477	191.327	184.635	44.5657	1.63426	4.82e-08
Mfumv2_1262	632	760	648	835	726	824	188.868	202.008	241.318	210.732	27.2917	164.725	195.954	218.036	192.905	26.7862	-0.472859	0.000496731
Mfumv2_1263	2	3	0	3	0	4	2.05673	2.744	0	1.60024	1.42782	2.03658	0	3.64224	1.89294	1.82536	-0.153017	NA
Mfumv2_1264	1	3	0	5	3	2	1.07034	2.856	0	1.30878	1.44285	3.53284	2.90015	1.89545	2.77615	0.825707	0.688171	NA
Mfumv2_1265	0	0	0	2	1	0	0	0	0	0	0	1.8465	1.26318	0	1.03656	0.943877	1.68643	NA
Mfumv2_1266	1	10	4	17	6	18	1.80851	16.0855	9.01477	8.96959	7.13861	20.2955	9.80051	28.8239	19.64	9.52864	0.801018	NA
Mfumv2_1267	44	63	27	142	82	100	118.341	150.709	90.4944	119.848	30.1355	252.118	199.193	238.146	229.819	27.4273	0.593498	0.0224778
Mfumv2_1268	83	103	74	242	185	182	33.3569	36.8179	37.0607	35.7452	2.07187	64.2029	67.1517	64.7649	65.3731	1.56566	0.536376	0.00384457
Mfumv2_1269	5	23	14	60	73	43	8.59782	35.1772	30	24.5916	14.0909	68.1085	113.375	65.4707	82.3182	26.9286	1.40699	0.000234509
Mfumv2_1270	223	318	269	844	724	740	55.5611	70.4706	83.5204	69.8507	13.99	138.816	162.923	163.252	154.997	14.0139	0.818722	1.58e-13
Mfumv2_1271	284	272	250	393	333	372	201.282	171.463	220.801	197.849	24.8476	183.87	213.161	233.448	210.16	24.9249	-0.263247	0.217688
Mfumv2_1272	136	170	105	380	304	304	80.5961	89.6063	77.5423	82.5815	6.27228	148.659	162.714	159.518	156.964	7.36775	0.581247	6.85e-05
Mfumv2_1273	556	510	443	711	555	603	530.188	432.554	526.421	496.388	55.314	447.566	477.998	509.135	478.233	30.7856	-0.404396	0.00671123
Mfumv2_1274	887	782	669	1369	1067	1163	1000.43	784.488	940.298	908.407	111.45	1019.3	1086.94	1161.46	1089.23	71.1113	-0.0932315	0.672643
Mfumv2_1275	204	1311	640	682	451	407	41.8753	239.356	163.712	148.315	99.6368	92.4152	83.6144	73.9745	83.3347	9.2235	-1.10908	0.081021
Mfumv2_1276	292	323	250	683	469	551	140.499	138.232	149.902	142.878	6.18759	216.942	203.818	234.749	218.503	15.5246	0.275592	0.0502216
Mfumv2_1277	146	117	90	253	191	191	64.8917	46.2526	49.8486	53.6643	9.88803	74.2315	76.6738	75.1675	75.3576	1.23219	0.138758	0.620392
Mfumv2_1278	43	100	59	179	155	172	88.4395	182.933	151.218	140.864	48.0903	243.032	287.93	313.233	281.398	35.5534	0.662184	0.00411681
Mfumv2_1279	381	617	371	1259	1010	1110	289.597	417.127	351.413	352.712	63.7752	631.723	693.374	747.055	690.717	57.7121	0.632734	3.93e-07
Mfumv2_1280	7	19	12	38	26	24	4.86261	11.7392	10.3879	8.99657	3.64332	17.4255	16.3126	14.7619	16.1667	1.33779	0.531227	0.340309
Mfumv2_1281	1499	1333	1198	2724	2110	2343	166.563	131.741	165.885	154.73	19.9116	199.809	211.756	230.52	214.028	15.4812	0.112914	0.582179
Mfumv2_1282	596	559	508	1031	856	855	177.604	148.16	188.644	171.469	20.9275	202.813	230.386	225.596	219.599	14.7327	0.00682514	0.97444
Mfumv2_1283	541	602	440	1158	947	887	132.278	130.919	134.066	132.421	1.57836	186.909	209.131	192.033	196.024	11.6361	0.22178	0.071613
Mfumv2_1284	216	298	181	406	428	321	128.006	157.075	133.668	139.583	15.4107	158.83	229.085	168.438	185.451	38.0921	0.0606788	0.810702
Mfumv2_1285	185	199	154	323	274	297	152.797	146.188	158.504	152.496	6.16334	176.108	204.396	217.201	199.235	21.027	0.0395616	0.874959
Mfumv2_1286	80	148	99	299	212	220	58.6816	96.558	90.4944	81.9114	20.3447	144.782	140.451	142.888	142.707	2.17112	0.477218	0.0149243
Mfumv2_1287	87	184	123	349	237	238	29.9204	56.2834	52.7142	46.306	14.3021	79.2329	73.6163	72.4746	75.1079	3.61763	0.381791	0.0930878
Mfumv2_1288	312	331	334	537	483	389	404.034	381.246	538.994	441.425	85.2622	459.06	564.921	446.039	490.007	65.2035	-0.188701	0.34921
Mfumv2_1289	118	132	126	683	544	626	83.6312	83.2099	111.284	92.7083	16.0882	319.55	348.227	392.845	353.541	36.9353	1.60233	2.43e-35
Mfumv2_1290	54	113	51	128	91	108	46.8119	87.1276	55.0944	63.0113	21.2919	73.2494	71.2495	82.8986	75.7992	6.22906	-0.0713506	0.860998
Mfumv2_1291	63	82	50	176	135	165	30.0377	34.7739	29.7078	31.5065	2.83453	55.3949	58.1349	69.6578	61.0625	7.56877	0.606687	0.00360154
Mfumv2_1292	125	147	134	361	297	317	48.9242	51.1735	65.3571	55.1516	8.90948	93.2722	104.99	109.858	102.707	8.52552	0.565391	0.000303415
Mfumv2_1293	57	93	57	212	149	172	7.39966	10.7383	9.22117	9.1197	1.67162	18.1679	17.4703	19.7709	18.4697	1.1796	0.682959	0.00042559
Mfumv2_1294	26	36	22	72	55	55	6.28394	7.73883	6.62606	6.88294	0.760705	11.4874	12.006	11.7701	11.7545	0.259644	0.431858	0.24496
Mfumv2_1295	8	8	3	19	19	16	6.99289	6.21973	3.26785	5.49349	1.96584	10.9636	15.0002	12.3836	12.7825	2.04767	0.832913	NA
Mfumv2_1296	27	36	19	78	45	58	3.47927	4.12611	3.05107	3.55215	0.541214	6.63514	5.23737	6.61778	6.16343	0.802035	0.45621	0.234455
Mfumv2_1297	12	15	11	67	46	46	1.75554	1.9518	2.00538	1.90424	0.131535	6.47046	6.07805	5.95864	6.16905	0.267771	1.37145	0.000234744
Mfumv2_1299	7	36	20	36	37	25	2.03394	9.30375	7.24178	6.19316	3.74663	6.90518	9.71002	6.43193	7.68238	1.77186	-0.0137785	0.981666
Mfumv2_1300	86	79	67	169	166	157	29.2884	23.9298	28.4346	27.2176	2.87914	37.9941	51.0602	47.3432	45.4658	6.73236	0.390011	0.0866005
Mfumv2_1301	331	335	284	742	564	709	123.558	111.225	132.11	122.297	10.4994	182.843	190.151	234.341	202.445	27.8636	0.380366	0.0147664
Mfumv2_1302	89	124	89	257	209	246	55.5685	68.8613	69.2474	64.5591	7.78842	105.926	117.859	135.999	119.928	15.1426	0.553936	0.0013752
Mfumv2_1303	220	448	204	639	514	470	119.568	216.563	138.164	158.098	51.4784	229.257	252.308	226.177	235.914	14.2808	0.247065	0.233385
Mfumv2_1305	73	373	130	243	220	149	33.8815	153.98	75.1895	87.6835	61.0161	74.4522	92.2231	61.2331	75.9695	15.5506	-0.497524	0.482278
Mfumv2_1306	359	386	290	780	649	653	78.6153	75.1821	79.138	77.6451	2.149	112.756	128.361	126.615	122.578	8.55057	0.312422	0.0207893
Mfumv2_1307	66	86	60	202	122	160	14.544	16.856	16.4766	15.9589	1.23987	29.3849	24.2817	31.2192	28.2953	3.59483	0.49671	0.0286587
Mfumv2_1310	679	620	495	793	787	771	209.478	170.128	190.304	189.97	19.6773	161.501	219.291	210.612	197.135	31.1637	-0.308926	0.0779341
Mfumv2_1311	22	37	18	90	55	72	23.0765	34.5195	23.5285	27.0415	6.48005	62.3193	52.1061	66.8715	60.4323	7.56143	0.818028	0.0149863
Mfumv2_1312	2	0	0	3	1	0	4.37056	0	0	1.45685	2.52334	4.32773	1.97371	0	2.10048	2.16665	0.173141	NA
Mfumv2_1313	12	22	11	34	29	13	10.5775	17.248	12.0828	13.3028	3.49858	19.7839	23.0875	10.1462	17.6725	6.72401	0.0804844	NA
Mfumv2_1314	11	10	3	4	2	9	8.06872	6.52419	2.74225	5.77839	2.74043	1.93688	1.32501	5.84541	3.03577	2.45238	-1.33544	NA
Mfumv2_1315	2	4	1	11	2	3	3.49645	6.21973	2.17857	3.96491	2.06091	12.6947	3.15794	4.64385	6.83215	5.13115	0.493255	NA
Mfumv2_1316	74	120	70	249	194	207	35.606	51.3556	41.9724	42.978	7.92278	79.0902	84.3084	88.1906	83.8631	4.56654	0.623518	0.000712561
Mfumv2_1317	522	508	410	1042	838	778	162.476	140.636	159.029	154.047	11.7414	214.1	235.581	214.417	221.366	12.3114	0.175772	0.27697
Mfumv2_1318	596	700	536	1492	1313	1195	72.7782	76.027	81.5632	76.7894	4.44186	120.269	144.81	129.206	131.428	12.42	0.431956	1.96e-05
Mfumv2_1319	51	93	56	138	121	121	22.0147	35.7058	30.1234	29.2813	6.88433	39.3235	47.1742	46.2474	44.2484	4.29015	0.253711	0.329638
Mfumv2_1320	101	115	109	247	212	221	34.3969	34.8345	46.2592	38.4969	6.72596	55.5298	65.2095	66.6423	62.4605	6.04481	0.365843	0.057734
Mfumv2_1321	89	106	106	227	156	145	39.7256	42.0824	58.9604	46.9228	10.4913	66.8864	62.8901	57.3071	62.3612	4.81147	0.0934382	0.783603
Mfumv2_1322	34	49	39	89	47	55	18.1034	23.2056	25.8774	22.3955	3.9498	31.2826	22.6025	25.9302	26.6051	4.37924	-0.0573371	0.908098
Mfumv2_1323	1	11	3	26	16	14	0.800713	7.83401	2.99345	3.87606	3.59876	13.743	11.5711	9.9258	11.7466	1.91465	1.23247	0.0451129
Mfumv2_1324	6	9	3	14	9	9	12.3404	16.464	7.68907	12.1645	4.3901	19.0081	16.7185	16.3901	17.3722	1.42616	0.159315	NA
Mfumv2_1325	10	29	10	43	19	21	26.8957	69.3739	33.5164	43.262	22.8546	76.3455	46.1545	50.0107	57.5036	16.4311	0.0970744	0.90393
Mfumv2_1326	2	5	0	5	1	2	3.61701	8.04275	0	3.88659	4.02815	5.96928	1.63342	3.20266	3.60178	2.19531	-0.43331	NA
Mfumv2_1327	1	1	1	3	1	0	1.39858	1.24395	1.74286	1.46179	0.255391	2.76974	1.26318	0	1.34431	1.38665	-0.336296	NA
Mfumv2_1328	1	1	0	0	0	0	1.07034	0.951999	0	0.674113	0.58679	0	0	0	0	0	-2.47079	NA
Mfumv2_1329	0	0	0	0	0	0	0	0	0	0	0	0	0	0	0	0	NA	NA
Mfumv2_1330	0	0	0	1	2	0	0	0	0	0	0	1.23649	3.38351	0	1.54	1.71205	1.75255	NA
Mfumv2_1331	202	221	188	547	531	506	58.5317	56.9569	67.8847	61.1244	5.90727	104.631	138.967	129.823	124.473	17.7822	0.679538	8.35e-06
Mfumv2_1332	645	651	490	1273	1144	1099	287.899	258.45	272.553	272.967	14.729	375.094	461.194	434.349	423.546	44.0548	0.280531	0.0339043
Mfumv2_1333	1033	898	773	1488	1266	1478	1152.71	891.274	1074.92	1039.63	134.242	1096.11	1275.94	1460.34	1277.47	182.121	-0.0639986	0.810702
Mfumv2_1334	1106	1176	839	2174	1858	1726	758.249	717.098	716.792	730.713	23.8474	983.893	1150.48	1047.75	1060.71	84.047	0.187382	0.14409
Mfumv2_1335	10	20	6	28	36	26	5.92618	10.5419	4.43099	6.96636	3.18549	10.9538	19.2688	13.643	14.6219	4.24306	0.677597	0.205165
Mfumv2_1336	10	11	6	29	15	21	19.4247	19.0047	14.5238	17.6511	2.71643	37.1864	26.3162	36.1189	33.2071	5.99157	0.573266	NA
Mfumv2_1337	0	3	0	4	6	3	0	2.64045	0	0.88015	1.52447	2.61297	5.36254	2.6286	3.5347	1.58298	1.56218	NA
Mfumv2_1338	0	0	0	2	2	0	0	0	0	0	0	1.01086	1.38304	0	0.797965	0.715676	2.132	NA
Mfumv2_1339	11	20	10	25	21	29	11.8951	19.2363	13.4757	14.869	3.86383	17.8463	20.5104	27.7674	22.0413	5.13468	0.206591	0.767846
Mfumv2_1340	510	579	393	835	735	776	104.688	105.711	100.53	103.643	2.74426	113.148	136.267	141.042	130.152	14.9189	-0.0231265	0.92129
Mfumv2_1341	684	631	453	790	767	675	301.458	247.352	248.796	265.869	30.8299	229.842	305.312	263.412	266.189	37.8114	-0.359677	0.0308531
Mfumv2_1342	80	183	107	325	277	284	35.4071	72.0386	59.0144	55.4867	18.5688	94.9543	110.728	111.296	105.659	9.27514	0.59767	0.00159335
Mfumv2_1343	256	372	205	675	504	527	147.542	190.693	147.233	161.823	25.0027	256.81	262.352	268.935	262.699	6.07006	0.358925	0.0216265
Mfumv2_1344	563	644	451	1161	963	968	378.558	385.145	377.898	380.533	4.00712	515.332	584.827	576.314	558.824	37.905	0.207456	0.147758
Mfumv2_1345	2104	2219	1722	3421	3018	2776	774.371	726.399	789.789	763.519	33.0588	831.166	1003.23	904.656	913.017	86.3353	-0.0931504	0.546546
Mfumv2_1346	433	562	336	963	874	849	143.277	165.402	138.549	149.076	14.3349	210.352	261.203	248.747	240.1	26.505	0.337949	0.00384457
Mfumv2_1347	2	0	1	2	1	1	2.95474	0	1.84104	1.5986	1.49222	1.95052	1.33434	1.30813	1.531	0.363557	-0.378835	NA
Mfumv2_1348	74	78	56	255	203	222	16.0044	15.0043	15.0928	15.3671	0.553615	36.4064	39.6533	42.5128	39.5242	3.05524	1.01955	9.53e-10
Mfumv2_1349	107	109	97	235	202	224	25.2216	22.8523	28.4927	25.5222	2.83223	36.5669	43.0048	46.7516	42.1078	5.1513	0.38147	0.0473858
Mfumv2_1350	39	76	58	186	142	132	15.0399	26.068	27.8729	22.9936	6.94698	47.3504	49.459	45.0727	47.294	2.19367	0.723461	0.000464394
Mfumv2_1351	608	646	504	1112	921	806	569.421	538.118	588.214	565.251	25.3071	687.49	779.053	668.383	711.642	59.1561	-0.0129292	0.94628
Mfumv2_1352	654	749	550	1383	1108	1224	239.861	244.331	251.373	245.188	5.80382	334.839	367.028	397.488	366.452	31.3285	0.234247	0.0369952
Mfumv2_1353	381	577	402	853	745	645	62.6401	84.3758	82.3622	76.4594	12.0101	92.5781	110.627	93.8961	99.0337	10.0617	0.038339	0.842674
Mfumv2_1354	121	232	106	228	220	189	46.1531	78.7078	50.3844	58.4151	17.7009	57.4093	75.7906	63.8319	65.6773	9.3286	-0.174949	0.513075
Mfumv2_1355	1022	1754	900	1379	1182	1191	401.502	612.888	440.609	485	112.467	357.629	419.403	414.294	397.109	34.2859	-0.624312	6.05e-08
Mfumv2_1357	4260	4754	3474	3974	2886	3183	4857.02	4820.97	4935.88	4871.29	58.7706	2991.02	2971.9	3213.35	3058.76	134.22	-1.01683	7.36e-21
Mfumv2_1358	125	187	149	327	274	280	60.9845	81.1458	90.5879	77.5727	15.1217	105.315	120.736	120.956	115.669	8.9678	0.246015	0.14958
Mfumv2_1359	605	589	498	1323	962	1087	133.32	115.444	136.756	128.507	11.4423	192.457	191.467	212.095	198.673	11.6347	0.28166	0.0699218
Mfumv2_1360	143	171	126	252	222	265	69.1233	73.5189	75.8985	72.8469	3.43724	80.4119	96.9212	113.421	96.9182	16.5047	0.0631873	0.815907
Mfumv2_1361	1855	1896	1670	2846	2184	2276	1231.5	1119.55	1381.6	1244.22	131.486	1247.26	1309.55	1337.9	1298.24	46.3659	-0.286466	0.0801736
Mfumv2_1364	6	23	5	31	28	14	7.23403	24.6644	7.51231	13.1369	9.98409	24.673	30.4905	14.9457	23.3697	7.85389	0.486938	NA
Mfumv2_1365	10	20	6	23	21	19	14.5685	25.9155	10.8928	17.1256	7.83099	22.1195	27.632	24.5092	24.7536	2.76437	0.155798	0.841477
Mfumv2_1366	4	0	0	5	2	3	0.849339	0	0	0.283113	0.490366	0.700846	0.383556	0.564031	0.549478	0.159145	0.558602	NA
Mfumv2_1367	0	0	0	0	0	0	0	0	0	0	0	0	0	0	0	0	NA	NA
Mfumv2_1368	13	28	15	34	34	27	9.81017	18.7934	14.1058	14.2365	4.49305	16.9373	23.1734	18.0409	19.3839	3.3279	0.100009	0.885071
Mfumv2_1369	22	29	25	89	52	56	9.30506	10.9096	13.1768	11.1305	1.94531	24.8495	19.8645	20.9722	21.8954	2.6176	0.668147	0.0579665
Mfumv2_1370	21	33	14	50	44	37	10.0583	14.0583	8.35616	10.8242	2.92722	15.809	19.0342	15.6916	16.8449	1.89685	0.278378	0.562558
Mfumv2_1371	12	17	13	36	26	30	5.72146	7.20923	7.72402	6.8849	1.03993	11.3308	11.1963	12.6651	11.7307	0.811944	0.442473	0.380147
Mfumv2_1372	9	19	17	35	28	33	4.91688	9.23241	11.5736	8.57431	3.37683	12.6225	13.816	15.9633	14.1339	1.6929	0.406471	0.461085
Mfumv2_1373	10	25	9	24	26	26	4.99492	11.1067	5.60203	7.23454	3.36707	7.91356	11.7295	11.4991	10.3807	2.13972	0.144346	0.839314
Mfumv2_1374	14	8	14	26	24	24	11.0414	5.61179	13.7594	10.1375	4.14832	13.5363	17.0956	16.7598	15.7973	1.96519	0.323966	0.609164
Mfumv2_1375	39	38	35	68	47	69	21.9938	19.0605	24.5967	21.8837	2.76979	25.3149	23.9392	34.4544	27.9028	5.71536	0.0147551	0.973324
Mfumv2_1376	58	100	58	148	113	124	20.212	30.9953	25.1874	25.4649	5.39701	34.0467	35.5662	38.2617	35.9582	2.13465	0.15915	0.592879
Mfumv2_1377	26	34	24	66	68	49	47.0212	54.6907	54.0886	51.9335	4.26484	78.7945	111.072	78.4651	89.444	18.7315	0.440274	0.279944
Mfumv2_1378	70	92	47	221	154	160	22.3858	26.1684	18.7304	22.4282	3.71918	46.655	44.4808	45.3059	45.4806	1.09758	0.673932	0.00120686
Mfumv2_1379	9	15	13	40	47	33	2.4457	3.62549	4.40229	3.49116	0.985187	7.1755	11.5355	7.94027	8.88376	2.32809	1.01658	0.0177673
Mfumv2_1380	5	0	1	5	3	3	6.39594	0	1.59407	2.66334	3.32934	4.22217	3.46603	3.39794	3.69538	0.457481	0.111769	NA
Mfumv2_1381	36	47	30	72	59	80	12.3404	14.3298	12.8151	13.1618	1.039	16.2926	18.2665	24.2816	19.6136	4.16135	0.222627	0.541318
Mfumv2_1382	38	39	25	68	54	54	10.3531	9.45076	8.48793	9.4306	0.932755	12.23	13.288	13.0269	12.8483	0.551115	0.0979604	0.830247
Mfumv2_1383	65	81	70	130	112	100	18.5779	20.5912	24.9319	21.367	3.24726	24.5277	28.912	25.3071	26.2489	2.33894	-0.0325871	0.922845
Mfumv2_1384	0	1	1	0	0	0	0	0.661673	0.927051	0.529575	0.477434	0	0	0	0	0	-2.53422	NA
Mfumv2_1386	141	152	132	263	209	240	23.7399	22.7624	27.6955	24.7326	2.61204	29.2313	31.7822	35.7793	32.2642	3.30053	0.0447334	0.874283
Mfumv2_1387	22	32	26	63	69	46	10.9368	14.1491	16.107	13.731	2.61035	20.6746	30.9808	20.2481	23.9678	6.07712	0.468876	0.212043
Mfumv2_1388	2	4	2	7	8	2	2.52755	4.49619	3.14974	3.39116	1.00628	5.83982	9.1314	2.238	5.73641	3.44786	0.413404	NA
Mfumv2_1389	5	12	6	24	15	12	4.00356	8.54619	5.98691	6.17889	2.27739	12.6859	10.8479	8.50783	10.6805	2.09404	0.47012	NA
Mfumv2_1390	43	55	35	78	85	72	6.3527	7.22715	6.44365	6.6745	0.480763	7.60705	11.3419	9.41852	9.45583	1.86771	0.144724	0.699388
Mfumv2_1391	11	15	13	26	13	25	5.24467	6.36109	7.72402	6.44326	1.24171	8.18334	5.59817	10.5542	8.11191	2.47879	0.017481	0.979924
Mfumv2_1392	11	22	12	35	25	28	20.9787	37.3184	28.5194	28.9388	8.17792	44.0641	43.0629	47.2829	44.8033	2.20498	0.290485	0.580372
Mfumv2_1393	50	65	38	120	96	124	22.0364	25.48	20.8703	22.7956	2.39676	34.9127	38.2138	48.3897	40.5054	7.02468	0.475271	0.0652528
Mfumv2_1394	53	73	54	134	85	111	27.9364	34.2241	35.4702	32.5436	4.03825	46.6264	40.4661	51.8058	46.2994	5.67692	0.182018	0.558259
Mfumv2_1395	111	104	93	166	142	142	49.7571	41.4649	51.9505	47.7242	5.53054	49.1215	57.4908	56.3613	54.3245	4.54118	-0.155836	0.561988
Mfumv2_1396	37	46	53	76	58	67	12.5601	13.8887	22.4202	16.2897	5.35062	17.0308	17.7826	20.1384	18.3173	1.62133	-0.14746	0.748387
Mfumv2_1397	47	49	49	94	79	82	7.18657	6.66399	9.33672	7.7291	1.41655	9.48819	10.9101	11.1019	10.5001	0.881547	0.114437	0.765751
Mfumv2_1398	2	6	4	9	4	5	0.797668	2.12842	1.98805	1.63805	0.731166	2.36955	1.44089	1.76572	1.85872	0.471266	-0.104386	NA
Mfumv2_1399	11	9	8	16	15	20	3.5612	2.59155	3.22751	3.12675	0.492611	3.41944	4.38603	5.73315	4.51287	1.16206	0.175216	0.827513
Mfumv2_1400	17	25	27	50	39	39	4.44685	5.81645	8.8012	6.35484	2.22654	8.63387	9.21395	9.03293	8.96025	0.296792	0.190083	0.71676
Mfumv2_1401	17	28	12	27	26	27	5.92421	8.67869	5.21119	6.6047	1.83117	6.21122	8.18337	8.33117	7.57525	1.1836	-0.168091	0.80612
Mfumv2_1402	67	81	68	179	147	175	13.2103	14.2048	16.7078	14.7076	1.80218	23.2981	26.1777	30.5517	26.6758	3.65234	0.52279	0.0125058
Mfumv2_1403	25	35	24	49	36	46	8.04397	10.0164	9.62313	9.22784	1.04395	10.4078	10.4619	13.1054	11.325	1.54206	-0.0429142	0.928382
Mfumv2_1404	43	101	46	159	115	110	9.89126	20.6642	13.1861	14.5805	5.5202	24.1442	23.8923	22.4046	23.4804	0.940128	0.353931	0.210896
Mfumv2_1405	67	82	77	148	127	149	27.5602	30.001	39.4705	32.3439	6.29133	40.1885	47.1834	54.2694	47.2137	7.04051	0.211967	0.452615
Mfumv2_1406	25	50	37	90	84	95	9.8956	17.603	18.2507	15.2498	4.64812	23.5167	30.0302	33.2956	28.9475	4.97853	0.590509	0.0579439
Mfumv2_1407	3	11	2	20	13	12	2.73635	8.92396	2.27329	4.64453	3.71332	12.0424	10.7095	9.69152	10.8145	1.17893	0.847168	NA
Mfumv2_1409	10	9	5	14	25	19	6.72394	5.38246	4.18956	5.43198	1.26792	6.21417	15.1824	11.312	10.9028	4.4981	0.609566	0.419034
Mfumv2_1410	11	13	9	13	10	13	8.48403	8.91799	8.6502	8.68407	0.218958	6.61888	6.96605	8.87796	7.48763	1.21651	-0.560066	0.383888
Mfumv2_1411	89	150	103	212	184	224	10.513	15.7594	15.1617	13.8114	2.87209	16.5311	19.6305	23.4285	19.8633	3.45455	0.183982	0.431764
Mfumv2_1412	67	93	63	148	121	133	8.5083	10.5043	9.96972	9.66076	1.03323	12.4068	13.8781	14.9548	13.7466	1.27905	0.167462	0.517791
Mfumv2_1413	24	27	18	67	33	32	15.0745	15.0838	14.0889	14.7491	0.571704	27.7804	18.7207	17.7968	21.4326	5.51667	0.226458	0.672643
Mfumv2_1415	47	81	33	161	140	140	18.8888	28.9539	16.5271	21.4566	6.59936	42.7135	50.8175	49.8191	47.7834	4.41892	0.790191	0.000186283
Mfumv2_1416	1033	1392	933	1910	1555	1632	492.522	590.309	554.347	545.726	49.46	601.16	669.627	688.979	653.256	46.1417	-0.0816568	0.460355
Mfumv2_1417	410	472	383	731	611	562	92.686	94.9045	107.896	98.4953	8.21602	109.089	124.752	112.493	115.445	8.23843	-0.111396	0.531429
Mfumv2_1418	1	0	0	0	1	2	2.09787	0	0	0.699289	1.2112	0	1.89477	3.71508	1.86995	1.85767	0.849165	NA
Mfumv2_1419	773	1061	822	1188	915	1037	705.066	860.756	934.322	833.381	117.054	715.317	753.787	837.509	768.871	62.4771	-0.45327	0.0013752
Mfumv2_1420	2860	3898	2855	3951	3523	3500	627.605	760.811	780.73	723.048	83.2545	572.346	698.249	680.062	650.219	68.0502	-0.495135	6.22e-10
Mfumv2_1423	173	220	156	348	326	329	45.2533	51.1848	50.8514	49.0965	3.3325	60.0917	77.0192	76.2009	71.1039	9.54563	0.187134	0.255625
Mfumv2_1424	31	55	26	78	60	67	12.7019	20.044	13.2757	15.3405	4.08344	21.0977	22.2043	24.3077	22.5365	1.6306	0.205587	0.610514
Mfumv2_1425	214	325	205	458	491	399	55.978	75.6139	66.8239	66.1386	9.83586	79.0862	116.001	92.4139	95.8338	18.6936	0.188286	0.296423
Mfumv2_1426	459	550	341	724	644	632	181	192.905	167.57	180.492	12.6754	188.468	229.366	220.67	212.835	21.5459	-0.113372	0.442045
Mfumv2_1427	226	260	236	483	414	377	200.898	205.567	261.428	222.631	33.6804	283.429	332.387	296.734	304.184	25.3145	0.11557	0.550588
Mfumv2_1428	246	274	241	452	431	374	154.514	153.072	188.635	165.407	20.1292	187.414	244.504	208	213.306	28.9126	0.0237318	0.922845
Mfumv2_1429	115	126	96	323	314	331	79.8857	77.8496	83.103	80.2794	2.64876	148.117	197.005	203.592	182.905	30.3064	0.837438	8.54e-08
Mfumv2_1430	961	1346	973	1771	1507	1474	289.663	360.851	365.474	338.663	42.4982	352.386	410.26	393.393	385.347	29.7643	-0.151931	0.138157
Mfumv2_1431	593	621	461	729	739	659	173.748	161.835	168.322	167.968	5.96459	141.002	195.563	170.967	169.177	27.3247	-0.346003	0.0194596
Mfumv2_1432	162	196	127	282	229	237	46.8119	50.3747	45.7319	47.6395	2.42948	53.7926	59.766	60.6388	58.0658	3.72636	-0.0602162	0.805985
Mfumv2_1433	744	955	726	1562	1179	1357	160.909	183.706	195.667	180.094	17.6585	223.007	230.302	259.864	237.725	19.5175	0.0619111	0.699388
Mfumv2_1434	285	377	319	636	443	448	88.4456	104.061	123.366	105.291	17.4928	130.293	124.169	123.103	125.855	3.87995	-0.0689193	0.765751
Mfumv2_1435	2	5	1	2	5	2	3.38366	7.52387	2.10829	4.33861	2.83126	2.23367	7.64018	2.99604	4.28996	2.92631	-0.442434	NA
Mfumv2_1436	2	2	2	8	4	11	4.56058	4.05634	5.68322	4.76672	0.832798	12.0424	8.23811	22.2097	14.1634	7.22328	1.24456	NA
Mfumv2_1437	5	7	4	18	13	11	11.1589	13.8951	11.1246	12.0595	1.58977	26.5188	26.2042	21.7372	24.8201	2.67449	0.705287	NA
Mfumv2_1438	0	0	0	1	0	1	0	0	0	0	0	1.15406	0	1.54795	0.900671	0.804483	1.1247	NA
Mfumv2_1439	0	1	2	0	0	0	0	1.55493	4.35714	1.97069	2.20812	0	0	0	0	0	-3.15358	NA
Mfumv2_1440	0	0	0	0	0	1	0	0	0	0	0	0	0	2.01907	0.673022	1.16571	0.262286	NA
Mfumv2_1441	0	2	0	0	1	1	0	2.3036	0	0.767868	1.32999	0	1.16961	1.14663	0.77208	0.668739	-0.571008	NA
Mfumv2_1442	0	0	0	0	0	0	0	0	0	0	0	0	0	0	0	0	NA	NA
Mfumv2_1443	0	0	0	0	0	0	0	0	0	0	0	0	0	0	0	0	0	NA
Mfumv2_1444	3	4	2	8	5	7	3.98329	4.72384	3.30922	4.00545	0.707573	7.01201	5.99609	8.22962	7.07924	1.11828	0.47048	NA
Mfumv2_1445	5	10	3	14	10	14	3.25756	5.79478	2.43567	3.82933	1.75103	6.02118	5.88437	8.07627	6.66061	1.22791	0.412059	0.609801
Mfumv2_1446	0	2	2	1	0	0	0	4.24072	5.94155	3.39409	3.05992	1.57372	0	0	0.524573	0.908587	-2.57235	NA
Mfumv2_1447	0	0	1	0	0	0	0	0	3.26785	1.08928	1.8867	0	0	0	0	0	-1.6613	NA
Mfumv2_1448	8	8	7	12	15	12	8.06872	7.17661	8.79807	8.01447	0.812089	7.98965	13.6642	10.7166	10.7901	2.83798	0.0750078	NA
Mfumv2_1449	188	208	144	313	291	273	101.128	99.5157	96.5274	99.057	2.33436	111.145	141.379	130.028	127.517	15.2725	0.013043	0.953932
Mfumv2_1450	164	313	194	592	416	464	86.8814	147.483	128.073	120.813	30.9464	207.031	199.046	217.651	207.91	9.33368	0.457225	0.00350874
Mfumv2_1451	520	775	526	888	874	851	58.3364	77.3309	73.5354	69.7342	10.0516	65.7629	88.5575	84.5331	79.6178	12.1663	-0.152243	0.333245
Mfumv2_1452	98	146	79	293	173	195	47.5905	63.0611	47.8075	52.8197	8.86999	93.9277	75.8783	83.8474	84.5511	9.04522	0.347657	0.0916129
Mfumv2_1453	64	100	53	151	164	139	59.9391	83.2999	61.8558	68.3649	12.9695	93.3552	138.724	115.267	115.782	22.6887	0.401879	0.0936127
Mfumv2_1455	293	526	266	631	495	479	134.209	214.295	151.834	166.779	42.0833	190.798	204.784	194.271	196.618	7.2821	-0.0960376	0.653216
Mfumv2_1456	177	201	151	266	215	193	232.077	234.406	246.723	237.735	7.87026	230.235	254.609	224.066	236.303	16.1505	-0.346321	0.0351186
Mfumv2_1457	3248	3525	2750	4584	3659	3815	343.788	331.855	362.728	346.124	15.5688	320.295	349.796	357.544	342.545	19.6543	-0.363145	0.000268047
Mfumv2_1458	1337	1587	1093	1697	1455	1413	268.15	283.099	273.175	274.808	7.60694	224.678	263.564	250.928	246.39	19.8366	-0.504369	2.3e-08
Mfumv2_1459	458	509	338	485	446	502	313.995	310.377	288.767	304.379	13.6411	219.498	276.165	304.734	266.799	43.3832	-0.546895	6.63e-05
Mfumv2_1460	133	180	154	357	240	252	33.9436	40.8595	48.978	41.2604	7.52523	60.1459	55.3216	56.9465	57.4714	2.45459	0.155948	0.519743
Mfumv2_1461	1224	1522	1086	2047	1833	1606	429.396	474.904	474.768	459.689	26.2347	474.052	580.787	498.865	517.901	55.8556	-0.171971	0.10785
Mfumv2_1462	401	472	346	487	526	426	160.543	168.075	172.622	167.08	6.10092	128.709	190.2	151.014	156.641	31.1294	-0.445551	0.00238608
Mfumv2_1463	40	73	35	42	47	56	46.107	74.8418	50.2747	57.0745	15.5274	31.9586	48.9308	57.1551	46.0148	12.8489	-0.678535	0.0324103
Mfumv2_1464	1102	1556	1063	960	970	881	307.427	386.086	369.546	354.353	41.4721	176.792	244.405	217.619	212.939	34.0483	-1.08023	1.09e-25
Mfumv2_1465	2562	2726	2224	3699	2780	2744	3952.01	3740.07	4275.12	3989.07	269.444	3766.65	3873.12	3747.86	3795.88	67.5522	-0.416816	0.000668551
Mfumv2_1466	1919	2378	1668	2947	2765	2562	168.726	185.966	182.759	179.15	9.16893	171.049	219.574	199.456	196.693	24.3803	-0.212817	0.0227859
Mfumv2_1467	1124	1528	1083	1945	1700	1602	257.424	311.258	309.09	292.591	30.4747	294.059	351.649	324.867	323.525	28.8185	-0.195503	0.0413508
Mfumv2_1468	187	186	138	300	272	256	24.1268	21.3445	22.1876	22.553	1.42668	25.5511	31.696	29.2454	28.8308	3.09331	0.0028957	0.989867
Mfumv2_1469	59	61	48	129	98	110	20.4248	18.7823	20.7072	19.9714	1.03942	29.48	30.6414	33.7178	31.2797	2.18982	0.310442	0.218621
Mfumv2_1470	1007	1158	910	1392	1147	1278	918.501	939.449	1034.35	964.099	61.7312	838.149	944.911	1032.15	938.402	97.1629	-0.385237	0.000275872
Mfumv2_1471	25	32	17	53	46	60	3.53891	4.02897	2.99884	3.52224	0.515269	4.95265	5.88119	7.52041	6.11808	1.30017	0.429629	0.236804
Mfumv2_1472	17	19	16	49	21	35	20.4964	20.375	24.0394	21.6369	2.08148	38.9993	22.8679	37.3644	33.0772	8.87922	0.302891	0.598696
Mfumv2_1473	3	6	0	3	3	4	4.56058	8.11269	0	4.22442	4.06678	3.01059	4.11906	5.38418	4.17128	1.18766	-0.457688	NA
Mfumv2_1474	16	23	9	24	19	16	14.1033	18.032	9.88594	14.0071	4.07387	13.9651	15.1263	12.4877	13.8597	1.32246	-0.372779	0.531429
Mfumv2_1475	0	0	0	0	0	0	0	0	0	0	0	0	0	0	0	0	NA	NA
Mfumv2_1476	0	1	0	1	1	3	0	1.1662	0	0.388733	0.673305	0.865545	1.18423	3.48289	1.84422	1.42805	1.53594	NA
Mfumv2_1478	117	154	106	195	187	188	52.0022	60.8795	58.7106	57.1975	4.62805	57.214	75.068	73.9868	68.7563	10.0105	-0.0836605	0.746752
Mfumv2_1479	207	262	175	382	343	323	139.185	156.689	146.634	147.503	8.78419	169.558	208.303	192.303	190.055	19.47	0.0194556	0.926603
Mfumv2_1480	0	0	0	0	0	0	0	0	0	0	0	0	0	0	0	0	0	NA
Mfumv2_1481	630	804	769	927	686	786	160.007	181.622	243.388	195.006	43.2716	155.421	157.362	176.759	163.181	11.7991	-0.591788	6.92e-05
Mfumv2_1482	715	647	548	914	621	624	773.183	622.293	738.468	711.315	79.0246	652.46	606.52	597.477	618.819	29.4828	-0.547342	0.00104309
Mfumv2_1483	512	485	360	617	474	515	663.03	558.624	580.952	600.868	54.9788	527.448	554.394	590.515	557.453	31.6443	-0.460542	0.00251883
Mfumv2_1484	324	511	313	464	421	393	314.68	441.428	378.829	378.312	63.3755	297.491	369.304	337.969	334.921	36.0033	-0.516651	5.16e-05
Mfumv2_1485	1529	2885	1641	3056	2348	2402	261.208	438.369	349.352	349.643	88.5808	344.639	362.289	363.34	356.756	10.5067	-0.296239	0.0353674
Mfumv2_1486	54	66	55	138	97	113	25.9828	28.2456	32.9783	29.0689	3.56972	43.8331	42.1542	48.1427	44.71	3.08906	0.296432	0.236804
Mfumv2_1487	2403	3180	2277	3685	3200	3042	473.795	557.671	559.466	530.311	48.9525	479.629	569.854	531.075	526.853	45.2605	-0.351089	8.71e-06
Mfumv2_1488	1261	1204	852	1427	1303	1134	1033.36	877.565	870.066	926.998	92.1916	771.958	964.406	822.833	853.066	99.7225	-0.477893	0.0014373
Mfumv2_1489	150	193	105	257	289	219	125.872	144.049	109.8	126.574	17.1353	142.365	219.035	162.721	174.707	39.7155	0.105076	0.691421
Mfumv2_1490	112	236	128	266	266	197	49.9917	93.6929	71.1975	71.6274	21.8538	78.3779	107.236	77.8587	87.8241	16.8129	-0.0395844	0.912124
Mfumv2_1491	436	655	371	834	776	683	227.53	304.024	241.268	257.607	40.7806	287.309	365.756	315.597	322.887	39.7281	-0.0186439	0.921658
Mfumv2_1492	7982	9165	6427	11475	9752	9425	1231.26	1257.44	1235.44	1241.38	14.0614	1168.49	1358.66	1287.3	1271.48	96.0683	-0.313843	0.000196437
Mfumv2_1493	2948	3868	2800	4327	3994	3665	906.82	1058.27	1073.31	1012.8	92.0885	878.643	1109.63	998.225	995.5	115.519	-0.368679	7.14e-06
Mfumv2_1494	10349	11191	8688	15651	12097	12273	3424.42	3293.61	3582.47	3433.5	144.646	3418.71	3615.3	3595.84	3543.28	108.319	-0.302059	0.00437421
Mfumv2_1495	5883	5790	4985	7984	5865	6350	4439.48	3886.21	4687.84	4337.84	410.366	3977.27	3997.41	4242.95	4072.54	147.916	-0.440821	0.000778067
Mfumv2_1496	28363	27286	24053	36329	26166	29408	6096.5	5216.54	6442.76	5918.6	632.17	5154.82	5079.76	5596.99	5277.19	279.486	-0.516476	0.000153826
Mfumv2_1497	401	443	408	687	475	546	93.889	92.2547	119.043	101.729	15.0169	106.184	100.448	113.194	106.609	6.38361	-0.26739	0.0905649
Mfumv2_1498	1973	2927	1999	3230	2679	2810	1864.46	2460.15	2354.03	2226.21	317.753	2014.93	2286.52	2351.21	2217.55	178.436	-0.3429	0.00457503
Mfumv2_1499	1528	2300	1414	2292	2067	1892	1863.69	2495.12	2149.18	2169.33	316.2	1845.42	2277.02	2043.3	2055.25	216.048	-0.417707	8.05e-07
Mfumv2_1500	1455	2568	1190	1990	2239	1745	418.137	656.394	426.164	500.232	135.3	377.52	581.148	444.029	467.566	103.834	-0.436862	0.0115996
Mfumv2_1501	79	104	56	109	112	96	70.8255	82.9297	62.564	72.1064	10.2431	64.509	90.6896	76.2069	77.1352	13.115	-0.262338	0.348751
Mfumv2_1502	129	214	96	505	297	304	23.739	35.0269	22.015	26.927	7.0675	61.3474	49.3636	49.5345	53.4152	6.87006	0.659671	0.00219671
Mfumv2_1504	11	9	8	21	22	15	7.79613	5.6734	7.06563	6.84505	1.07842	9.82511	14.0827	9.41322	11.107	2.58525	0.355662	0.609801
Mfumv2_1505	0	1	1	4	3	1	0	1.31403	1.84104	1.05169	0.948144	3.90105	4.00303	1.30813	3.07073	1.52731	1.30312	NA
Mfumv2_1506	0	0	0	0	0	0	0	0	0	0	0	0	0	0	0	0	NA	NA
Mfumv2_1507	0	0	0	0	0	0	0	0	0	0	0	0	0	0	0	0	NA	NA
Mfumv2_1508	0	0	0	0	0	0	0	0	0	0	0	0	0	0	0	0	NA	NA
Mfumv2_1509	16	15	5	24	13	9	5.93037	4.94501	2.30944	4.39494	1.87209	5.87225	4.35194	2.95369	4.39262	1.45971	-0.342416	NA
Mfumv2_1510	264	588	249	485	524	335	130.009	257.549	152.807	180.122	68.0164	157.667	233.065	146.074	178.936	47.2345	-0.338314	0.233215
Mfumv2_1511	495	779	390	688	680	586	451.498	631.979	443.291	508.923	106.649	414.257	560.192	473.269	482.573	73.4105	-0.420752	0.0117186
Mfumv2_1512	1392	2223	1211	2298	2107	1812	618.693	878.8	670.741	722.745	137.631	674.245	845.82	713.107	744.391	89.9639	-0.294834	0.0280858
Mfumv2_1513	1976	2807	1830	3414	2868	2793	2410.11	3045.14	2781.48	2745.57	319.032	2748.81	3159.41	3016.35	2974.86	208.421	-0.223396	0.0258905
Mfumv2_1514	598	869	586	1106	1019	876	143.211	185.101	174.882	167.731	21.8415	174.848	220.407	185.754	193.67	23.7886	-0.132219	0.331732
Mfumv2_1515	1024	1546	880	1347	1355	1134	231.489	310.852	247.906	263.416	41.8934	201.015	276.66	226.988	234.888	38.4362	-0.508877	1.56e-05
Mfumv2_1516	1154	1379	896	1723	1658	1481	472.84	502.559	457.499	477.633	22.9089	466.042	613.578	537.309	538.976	73.7824	-0.176782	0.166595
Mfumv2_1517	2021	1825	1508	2983	2209	2405	759.819	610.269	706.512	692.2	75.7954	740.336	750.096	800.607	763.68	32.3503	-0.212414	0.219732
Mfumv2_1518	486	500	381	729	626	645	772.397	706.787	754.577	744.587	33.9264	764.827	898.578	907.663	857.023	79.9727	-0.148012	0.361706
Mfumv2_1519	2383	2391	1847	3442	2916	2917	484.42	432.307	467.886	461.538	26.6302	461.892	535.381	525.044	507.439	39.7818	-0.216865	0.102708
Mfumv2_1520	3189	3102	2688	4868	4037	4199	594.148	514.039	624.085	577.424	56.897	598.717	679.322	692.701	656.914	50.8415	-0.167558	0.278526
Mfumv2_1521	452	401	348	750	616	650	193.518	152.701	185.667	177.295	21.6582	211.97	238.199	246.409	232.193	17.9877	0.0352996	0.8967
Mfumv2_1522	137	179	129	200	198	209	50.0711	58.1881	58.753	55.6707	4.85767	48.2534	65.3595	67.6352	60.416	10.5945	-0.231979	0.261985
Mfumv2_1523	588	730	515	831	722	650	156.145	172.42	170.425	166.33	8.87669	145.675	173.167	152.836	157.226	14.2624	-0.424009	4.8e-05
Mfumv2_1524	826	939	695	1358	1255	1185	376.704	380.891	394.984	384.193	9.57691	408.838	516.942	478.519	468.1	54.7996	-0.0646975	0.711724
Mfumv2_1525	715	1013	575	1285	1213	1042	301.2	379.553	301.85	327.534	45.0509	357.342	461.516	388.666	402.508	53.4489	-0.0475578	0.810702
Mfumv2_1526	242	285	213	467	396	435	89.0674	93.2959	97.6916	93.3516	4.31239	113.462	131.636	141.76	128.953	14.3383	0.121429	0.479189
Mfumv2_1527	67	64	59	118	114	92	70.2786	59.7094	77.1213	69.0364	8.77218	81.7075	108.002	85.4469	91.7187	14.2249	0.0707484	0.842984
Mfumv2_1528	835	805	660	1186	1023	1012	281.627	241.489	277.4	266.839	22.0546	264.061	311.631	302.224	292.639	25.192	-0.220052	0.138007
Mfumv2_1529	70	118	65	174	144	149	60.6821	90.9828	70.2183	73.9611	15.4932	99.5735	112.746	114.369	108.896	8.11457	0.212152	0.368861
Mfumv2_1530	381	502	339	650	565	542	82.0624	96.1695	90.9899	89.7406	7.13606	92.4196	109.912	103.366	101.899	8.83797	-0.159743	0.202048
Mfumv2_1531	185	154	173	722	475	598	101.069	74.8311	117.779	97.8931	21.6493	260.385	234.379	289.273	261.346	27.4601	1.07677	8.19e-09
Mfumv2_1532	20	23	32	69	37	56	15.7734	16.1339	31.45	21.1191	8.94864	35.9234	26.3558	39.1061	33.7951	6.63628	0.382428	0.419034
Mfumv2_1533	2	4	1	4	1	1	4.66193	8.29297	2.90476	5.28655	2.74788	6.15499	2.1053	2.06394	3.44141	2.35012	-0.898239	NA
Mfumv2_1534	99	178	62	286	153	118	19.2305	30.7531	15.0079	21.6638	8.14976	36.6735	26.8425	20.2954	27.9371	8.24374	0.0519624	0.921546
Mfumv2_1535	1	8	1	9	5	8	2.33096	16.5859	2.90476	7.27389	8.06958	13.8487	10.5265	16.5115	13.6289	2.99855	0.522907	NA
Mfumv2_1536	9	18	1	12	14	15	22.4772	39.984	3.11224	21.8578	18.4437	19.7839	31.5794	33.1704	28.1779	7.31282	-0.0576473	NA
Mfumv2_1537	78	106	68	152	126	101	27.4553	33.1858	29.8274	30.1562	2.87935	35.3189	40.0571	31.4785	35.6182	4.29715	-0.0969114	0.765751
Mfumv2_1538	69	61	42	88	66	81	111.348	87.5546	84.4614	94.4548	14.7118	93.7452	96.1958	115.739	101.893	12.0532	-0.245057	0.471427
Mfumv2_1539	876	889	773	300	246	256	403.011	363.772	443.167	403.317	39.6981	91.11	102.218	104.283	99.2036	7.08489	-2.37308	4.18e-65
Mfumv2_1540	95	88	75	77	56	67	81.6793	67.2954	80.3571	76.4439	7.95037	43.7029	43.4864	51.0063	46.0652	4.28045	-1.07277	3.77e-06
Mfumv2_1541	28	39	7	48	38	43	36.2594	44.9203	11.2963	30.8253	17.4582	41.0333	44.4451	49.3051	44.9278	4.15701	0.149825	0.785442
Mfumv2_1542	4	12	6	15	20	19	3.43913	9.17665	6.42856	6.34811	2.86961	8.51356	15.5309	14.4645	12.8363	3.78138	0.645524	NA
Mfumv2_1543	1	2	3	6	2	4	1.77785	3.16257	6.64648	3.8623	2.50861	7.04172	3.21147	6.29675	5.51665	2.0308	0.279298	NA
Mfumv2_1544	3	3	1	4	6	5	5.93736	5.2809	2.4663	4.56152	1.84396	5.22593	10.7251	8.76199	8.23767	2.78682	0.442626	NA
Mfumv2_1545	3	3	2	10	9	10	7.67513	6.82653	6.3763	6.95932	0.659517	16.8887	20.7962	22.653	20.1126	2.94231	1.17506	NA
Mfumv2_1546	301	238	217	427	341	320	160.269	112.713	143.985	138.989	24.1683	150.086	163.989	150.866	154.98	7.81103	-0.196858	0.444731
Mfumv2_1547	326	350	275	642	527	554	81.0314	77.3781	85.181	81.1968	3.90407	105.342	118.311	121.929	115.194	8.72146	0.159443	0.335956
Mfumv2_1549	13	36	10	54	46	34	10.7371	26.4461	10.2925	15.8252	9.20063	29.4422	34.3147	24.8647	29.5405	4.72573	0.543372	0.256241
Mfumv2_1550	1	0	0	0	1	0	2.43938	0	0	0.813127	1.40838	0	2.20322	0	0.734405	1.27203	-0.699504	NA
Mfumv2_1551	8	11	11	20	24	22	13.5346	16.5525	23.1912	17.7595	4.94014	22.3367	36.6729	32.9564	30.6553	7.43997	0.452736	NA
Mfumv2_1552	261	327	231	330	331	304	65.3393	72.8109	72.0644	70.0715	4.11517	54.5355	74.841	67.3858	65.5874	10.2715	-0.445403	0.00173942
Mfumv2_1553	9	13	6	24	10	10	6.21079	7.97926	5.15977	6.44994	1.42488	10.9332	6.23278	6.11034	7.75877	2.74982	-0.043336	NA
Mfumv2_1556	676	653	545	986	752	827	267.577	229.895	268.827	255.433	22.1253	257.639	268.842	289.847	272.109	16.3507	-0.258309	0.114427
Mfumv2_1557	64	140	105	186	188	176	18.0462	35.1114	36.8951	30.0176	10.4058	34.6218	47.8785	43.9419	42.1474	6.80808	0.161187	0.651965
Mfumv2_1558	206	264	199	355	312	305	134.211	152.982	161.566	149.587	13.9898	152.68	183.592	175.947	170.74	16.1006	-0.149754	0.410199
Mfumv2_1559	48	28	48	42	64	54	52.4467	27.2113	65.3571	48.3384	19.4019	30.2941	63.1589	52.2434	48.5654	16.7382	-0.359248	0.467383
Mfumv2_1560	102	141	97	215	188	220	16.9827	20.8805	20.1258	19.3297	2.06725	23.6308	28.2711	32.4333	28.1117	4.40342	0.194227	0.353856
Mfumv2_1561	92	100	75	189	146	182	27.9716	27.0423	28.4161	27.81	0.701017	37.9335	40.0921	48.996	42.3405	5.86401	0.262071	0.255313
Mfumv2_1562	33	34	16	69	61	43	14.1285	12.9472	8.53643	11.8707	2.94736	19.5013	23.5879	16.3009	19.7967	3.65248	0.376424	0.313663
Mfumv2_1563	36	42	22	97	79	75	16.2766	16.8898	12.3953	15.1872	2.43723	28.951	32.26	30.0249	30.412	1.68813	0.646154	0.0263471
Mfumv2_1564	183	184	107	376	328	315	31.9925	28.6108	23.3107	27.9713	4.37608	43.3927	51.7903	48.7605	47.9811	4.2527	0.419719	0.0147664
Mfumv2_1565	270	249	208	612	514	496	75.9282	62.2807	72.8915	70.3668	7.16551	113.612	130.551	123.504	122.556	8.50944	0.452442	0.00238933
Mfumv2_1567	1029	340	528	1347	869	1185	270.515	79.5003	172.975	174.33	95.5143	233.762	206.335	275.838	238.645	35.0079	0.0606979	0.940086
Mfumv2_1568	24	39	23	66	63	66	10.898	15.7513	13.0148	13.2214	2.43321	19.7839	25.8377	26.5363	24.0526	3.71331	0.507762	0.101075
Mfumv2_1570	277	312	233	436	400	385	69.3448	69.471	72.6883	70.5013	1.895	72.053	90.4423	85.3405	82.6119	9.49342	-0.11932	0.505634
Mfumv2_1571	0	3	1	1	2	2	0	2.54443	1.18831	1.24425	1.27314	0.629487	1.72251	1.68867	1.34689	0.621521	-0.284001	NA
Mfumv2_1572	27	43	31	49	58	60	24.001	33.9977	34.3402	30.7796	5.87293	28.7537	46.5663	47.2256	40.8485	10.4796	0.0538745	0.912605
Mfumv2_1573	20	27	32	44	53	34	15.2019	18.2536	30.3105	21.2553	7.98908	22.0777	36.385	22.8828	27.1151	8.03801	0.0259927	0.963041
Mfumv2_1575	632	843	642	1144	952	988	207.164	245.776	262.245	238.395	28.2725	247.546	281.846	286.758	272.05	21.3629	-0.147919	0.193268
Mfumv2_1576	171	199	160	443	267	345	46.9549	48.6018	54.7494	50.102	4.1081	80.3008	66.2176	83.8811	76.7999	9.33771	0.286308	0.136543
Mfumv2_1577	629	580	386	791	738	638	170.927	140.186	130.714	147.276	21.0233	141.896	181.132	153.512	158.846	20.1547	-0.251903	0.173802
Mfumv2_1578	403	534	433	758	609	662	113.33	133.566	151.741	132.879	19.2146	140.715	154.68	164.838	153.411	12.1116	-0.128853	0.412727
Mfumv2_1579	227	341	208	610	469	508	176.376	235.659	201.397	204.477	29.761	312.879	329.128	349.493	330.5	18.3458	0.353027	0.00310164
Mfumv2_1580	497	606	370	682	690	554	166.026	180.055	154.026	166.702	13.0277	150.395	208.183	163.866	174.148	30.2347	-0.289296	0.0545568
Mfumv2_1581	1578	1636	1295	2279	1965	2037	574.728	529.973	587.76	564.154	30.3102	547.938	646.391	656.912	617.081	60.1096	-0.223078	0.0891351
Mfumv2_1582	618	590	502	839	629	665	831.078	705.7	841.263	792.68	75.4992	744.813	763.979	791.837	766.876	23.6455	-0.396468	0.0240765
Mfumv2_1583	377	419	286	660	375	403	366.156	361.954	346.15	358.087	10.5484	423.155	328.952	346.569	366.226	50.0833	-0.301978	0.249221
Mfumv2_1584	4	8	4	10	8	12	10.4893	18.6592	13.0714	14.0733	4.17606	17.3109	18.9477	27.8631	21.3739	5.67911	0.239038	NA
Mfumv2_1585	673	827	653	1158	872	956	98.8701	108.061	119.547	108.826	10.3595	112.303	115.703	124.356	117.454	6.21477	-0.228208	0.0693414
Mfumv2_1586	291	335	234	607	521	515	114.752	117.497	114.989	115.746	1.52092	158.011	185.559	179.818	174.463	14.534	0.245843	0.0480414
Mfumv2_1587	437	545	404	846	686	706	74.534	82.6769	85.8675	81.0261	5.84429	95.2522	105.676	106.62	102.516	6.30823	-0.000174931	0.99842
Mfumv2_1588	194	207	180	287	239	249	99.7516	94.6679	115.336	103.252	10.7695	97.4163	110.992	113.365	107.258	8.60515	-0.28471	0.0880507
Mfumv2_1589	14	23	17	34	29	39	6.19623	9.05404	9.37612	8.2088	1.75035	9.93368	11.5924	15.2836	12.2699	2.73853	0.23905	0.655039
Mfumv2_1590	93	118	91	201	170	185	25.3379	28.5946	30.8961	28.2762	2.79274	36.1506	41.8325	44.6293	40.8708	4.32039	0.192827	0.368807
Mfumv2_1591	8	10	0	21	11	20	17.4822	19.4367	0	12.3063	10.7023	30.2941	21.7109	38.6988	30.2346	8.49412	0.88474	NA
Mfumv2_1592	34	38	37	82	60	62	53.2295	52.9141	72.1854	59.443	11.0364	84.7459	84.8403	85.946	85.1774	0.667288	0.203639	0.569352
Mfumv2_1593	31	39	39	94	64	78	14.3246	16.0288	22.4575	17.6037	4.28904	28.6736	26.7104	31.9137	29.0992	2.62767	0.412718	0.185548
Mfumv2_1594	107	126	104	218	159	180	27.7126	29.0254	33.5661	30.1014	3.07151	37.2719	37.1935	41.2787	38.5814	2.33629	0.0275573	0.921546
Mfumv2_1595	7	15	5	23	14	8	22.9454	43.7325	20.4241	29.034	12.7915	49.7688	41.448	23.2193	38.1454	13.5794	0.0638335	NA
Mfumv2_1596	61	73	58	134	101	129	7.90914	8.41854	9.37135	8.56635	0.742222	11.4693	11.8276	14.8098	12.7022	1.83399	0.232655	0.359706
Mfumv2_1597	4	1	3	8	1	5	2.0467	0.455102	1.91289	1.47156	0.882821	2.70219	0.462138	2.2653	1.80987	1.18744	0.0281799	NA
Mfumv2_1598	0	1	1	2	1	2	0	0.728874	1.0212	0.58336	0.525923	1.08193	0.740143	1.4512	1.09109	0.355619	0.636104	NA
Mfumv2_1599	144	142	99	214	177	158	29.7336	26.0788	25.4738	27.0954	2.30466	29.1696	33.0092	28.887	30.3552	2.30274	-0.183195	0.416938
Mfumv2_1600	128	196	145	232	198	255	65.8155	89.6373	92.9096	82.7874	14.7889	78.7476	91.9519	116.096	95.5986	18.9395	-0.132657	0.620392
Mfumv2_1601	159	118	124	78	73	66	63.6567	42.0188	61.8647	55.8467	12.0088	20.6145	26.3965	23.3965	23.4692	2.8917	-1.60798	2.73e-12
Mfumv2_1602	235	240	225	151	131	142	30.2825	27.5074	36.1311	31.307	4.40217	12.8449	15.2466	16.2021	14.7646	1.72973	-1.42929	1.23e-21
Mfumv2_1603	46	44	31	19	22	17	24.7441	21.0514	20.7802	22.1919	2.21442	6.74681	10.6884	8.09698	8.51074	2.00311	-1.74977	9.51e-08
Mfumv2_1604	448	348	317	152	175	177	113.508	78.4227	100.088	97.3395	17.7033	25.4228	40.0464	39.7083	35.0592	8.34706	-1.84917	1.23e-21
Mfumv2_1605	970	841	727	496	442	450	406.986	313.848	380.117	366.984	47.9382	137.379	167.497	167.179	157.352	17.2974	-1.58263	1.45e-25
Mfumv2_1606	3525	3207	2619	1888	1635	1705	1283.85	1038.89	1188.68	1170.47	123.492	453.93	537.837	549.845	513.871	52.2561	-1.54753	1.33e-29
Mfumv2_1607	0	0	0	1	2	2	0	0	0	0	0	1.30648	3.57503	3.5048	2.79544	1.28995	2.50446	NA
Mfumv2_1608	202	182	140	167	158	160	162.988	130.614	140.769	144.791	16.5574	88.9514	115.143	114.31	106.135	14.8873	-0.808222	9.21e-06
Mfumv2_1609	185	204	179	188	140	142	101.069	99.1269	121.864	107.353	12.6039	67.801	69.08	68.6904	68.5238	0.655545	-0.979736	7.31e-10
Mfumv2_1610	362	396	321	314	255	258	72.052	70.1047	79.619	73.9253	5.02617	41.2571	45.8411	45.4692	44.1892	2.54602	-1.08403	7.51e-20
Mfumv2_1611	152	150	143	171	153	169	34.3616	30.1603	40.2847	34.9356	5.08655	25.5187	31.2391	33.8281	30.1953	4.25192	-0.555749	0.00264227
Mfumv2_1612	129	170	129	208	170	214	30.4758	35.7214	37.9778	34.725	3.84897	32.4385	36.2737	44.7651	37.8257	6.30818	-0.218055	0.264399
Mfumv2_1613	3979	3489	2910	4258	3689	3625	633.34	493.945	577.205	568.163	70.136	447.404	530.333	510.895	496.211	43.3707	-0.555742	0.000102744
Mfumv2_1614	2526	2914	1813	3704	3325	3169	746.368	765.815	667.563	726.582	52.0289	722.474	887.337	829.092	812.968	83.6059	-0.189521	0.13176
Mfumv2_1615	62	75	73	165	136	146	17.7688	19.118	26.0714	20.9861	4.45538	31.2164	35.2033	37.0493	34.4897	2.98124	0.391714	0.081021
Mfumv2_1616	210	205	137	184	195	191	115.935	100.661	94.2518	103.616	11.1394	67.057	97.2314	93.3659	85.8848	16.4195	-0.637058	0.00059747
Mfumv2_1617	6	19	5	21	24	24	13.3906	37.7154	13.9058	21.6706	13.8976	30.9386	48.377	47.4266	42.2474	9.80521	0.58331	NA
Mfumv2_1618	11	31	8	46	25	31	24.0381	60.2536	21.7857	35.3591	21.5887	66.3585	49.3429	59.9831	58.5615	8.59643	0.38198	0.514245
Mfumv2_1619	94	134	111	217	179	226	39.758	50.4099	58.5051	49.5577	9.40258	60.5882	68.3796	84.638	71.2019	12.2708	0.188419	0.380147
Mfumv2_1620	49	38	41	80	54	52	31.9241	22.0202	33.2875	29.0772	6.1495	34.4068	31.7756	29.9976	32.06	2.21831	-0.179862	0.652594
Mfumv2_1621	97	99	63	160	105	124	18.1044	16.4347	14.653	16.3974	1.72599	19.7135	17.7002	20.4925	19.3021	1.44087	-0.107805	0.735449
Mfumv2_1622	6	8	3	13	10	9	12.5872	14.9273	7.84285	11.7858	3.6096	18.0033	18.9477	16.7179	17.8896	1.11923	0.236613	NA
Mfumv2_1623	3	6	4	5	7	6	7.15182	12.7222	11.8831	10.5857	3.00327	7.86859	15.072	12.6651	11.8686	3.66716	-0.19826	NA
Mfumv2_1624	1	0	0	5	2	3	1.45685	0	0	0.485618	0.841114	4.80858	2.63162	3.86988	3.77003	1.09191	2.49354	NA
Mfumv2_1625	0	0	0	1	0	1	0	0	0	0	0	1.35772	0	1.82112	1.05961	0.946451	1.13665	NA
Mfumv2_1626	0	0	0	0	0	0	0	0	0	0	0	0	0	0	0	0	NA	NA
Mfumv2_1628	5	7	3	6	11	15	4.9478	6.16105	3.69946	4.9361	1.23084	3.91945	9.83133	13.143	8.96459	4.67245	0.450778	NA
Mfumv2_1629	2	5	0	4	7	1	3.88494	8.63851	0	4.17448	4.32653	5.12916	12.2809	1.71995	6.37666	5.38986	0.166402	NA
Mfumv2_1630	66	89	74	153	107	105	22.9237	27.4945	32.0293	27.4825	4.5528	35.0804	33.5662	32.2917	33.6461	1.39605	-0.0263377	0.932722
Mfumv2_1631	219	208	141	196	230	199	87.6781	74.067	70.3462	77.3637	9.12415	51.8006	83.1672	70.5441	68.5039	15.7825	-0.544621	0.0056308
Mfumv2_1632	187	211	148	260	249	259	28.3865	28.4883	27.9967	28.2905	0.259515	26.054	34.1387	34.8121	31.6683	4.87372	-0.191514	0.296423
Mfumv2_1633	525	486	431	827	644	666	103.708	85.3895	106.098	98.3984	11.3292	107.843	114.899	116.49	113.077	4.60251	-0.147658	0.423768
Mfumv2_1634	213	266	209	381	347	395	78.394	87.0762	95.857	87.1091	8.73156	92.5678	115.348	128.724	112.213	18.281	0.0201532	0.927265
Mfumv2_1635	941	1236	828	1653	1431	1475	268.219	313.353	294.107	291.893	22.648	311.032	368.398	372.266	350.565	34.2914	-0.0804333	0.459089
Mfumv2_1637	71	96	64	140	92	121	36.1526	43.4777	40.6102	40.0802	3.69122	47.0588	42.3103	54.554	47.9744	6.173	-0.0754854	0.820405
Mfumv2_1638	44	112	55	127	133	141	31.6117	71.5695	49.2416	50.8076	20.0249	60.2325	86.3027	89.6964	78.7438	16.1209	0.285613	0.359418
Mfumv2_1639	96	169	95	277	221	238	29.5301	46.2376	36.416	37.3945	8.39661	56.2477	61.3993	64.8233	60.8235	4.31669	0.360855	0.0493812
Mfumv2_1640	208	412	326	673	488	587	69.7055	122.805	136.143	109.551	35.1459	148.885	147.707	174.182	156.924	14.9567	0.197746	0.41565
Mfumv2_1641	447	571	470	1057	791	822	132.45	150.486	173.547	152.161	20.5996	206.753	211.689	215.664	211.369	4.46411	0.141315	0.327455
Mfumv2_1642	1049	1302	1095	1990	1570	1710	282.136	311.465	367.005	320.202	43.1037	353.32	381.382	407.23	380.644	26.9628	-0.0899863	0.534999
Mfumv2_1643	908	997	802	1043	1172	1052	245.472	239.732	270.187	251.797	16.1829	186.137	286.168	251.821	241.375	50.8272	-0.418198	0.00386217
Mfumv2_1644	126	171	111	207	219	189	97.1807	117.306	106.686	107.057	10.0678	105.393	152.557	129.072	129.007	23.5819	-0.0830927	0.761567
Mfumv2_1645	182	214	158	349	258	313	48.8251	51.0622	52.8205	50.9026	2.00252	61.8057	62.5127	74.3492	66.2225	7.04676	0.0390289	0.878906
Mfumv2_1646	482	555	448	818	664	672	164.151	168.114	190.13	174.132	13.9955	183.9	204.241	202.641	196.927	11.3102	-0.163487	0.249879
Mfumv2_1647	10	21	10	26	15	18	5.92618	11.069	7.38498	8.12672	2.65044	10.1714	8.02867	9.44513	9.21506	1.08973	-0.147497	0.848943
Mfumv2_1648	5	7	6	11	11	14	7.94647	9.89502	11.8831	9.9082	1.96835	11.5406	15.7897	19.7012	15.6772	4.08146	0.318918	NA
Mfumv2_1649	6	6	9	24	12	15	18.5106	16.464	34.6008	23.1918	9.93334	48.8778	33.437	40.9752	41.0967	7.72112	0.544193	NA
Mfumv2_1650	21	37	16	55	38	34	28.9837	45.4204	27.5188	33.9743	9.93964	50.1105	47.3691	41.5503	46.3433	4.37134	0.108931	0.860745
Mfumv2_1651	71	95	69	126	80	102	63.1138	75.1111	76.4345	71.5532	7.33858	73.9381	64.2293	80.2836	72.817	8.08563	-0.302565	0.240625
Mfumv2_1652	86	138	111	262	183	221	21.6847	30.9491	34.8781	29.1706	6.7741	43.6102	41.6757	49.341	44.8756	3.98622	0.299302	0.138713
Mfumv2_1653	210	266	162	382	316	364	102.933	115.966	98.9518	105.95	8.89937	123.603	139.894	157.978	140.492	17.1952	0.0564334	0.794089
Mfumv2_1654	407	532	404	652	656	673	123.744	143.865	153.068	140.226	14.9971	130.86	180.14	181.178	164.059	28.7558	-0.121453	0.46976
Mfumv2_1655	738	1275	815	1596	1207	1178	1060.43	1629.48	1459.34	1383.09	292.091	1513.87	1566.43	1498.76	1526.35	35.5187	-0.184831	0.193942
Mfumv2_1656	265	631	302	922	759	753	58.5195	123.936	83.1067	88.5208	33.0428	134.406	151.382	147.235	144.341	8.85043	0.382215	0.0572656
Mfumv2_1657	55	101	67	172	129	133	30.6869	50.1217	46.5843	42.4643	10.3518	63.3505	65.0066	65.7056	64.6876	1.20951	0.279519	0.25049
Mfumv2_1658	31	70	23	67	44	47	43.3559	87.0762	40.0857	56.8393	26.237	61.8576	55.5798	58.203	58.5468	3.15301	-0.298173	0.475985
Mfumv2_1659	59	115	40	91	56	71	23.4421	40.6403	19.8052	27.9625	11.1288	23.8681	20.096	24.9783	22.9808	2.55923	-0.622951	0.0299072
Mfumv2_1660	80	87	57	166	97	112	34.6755	33.5403	30.788	33.0013	1.999	47.4977	37.9736	42.9844	42.8186	4.7642	0.0436611	0.908542
Mfumv2_1661	21	22	32	57	49	45	15.0874	14.0583	28.6497	19.2651	8.14353	27.0335	31.7957	28.6265	29.1519	2.42421	0.297778	0.475985
Mfumv2_1662	69	113	65	201	211	188	18.7504	27.312	22.0114	22.6913	4.32112	36.0569	51.787	45.2355	44.3598	7.90152	0.614067	0.00152295
Mfumv2_1664	426	340	256	533	437	444	134.999	95.8327	101.096	110.643	21.2567	111.501	125.077	124.584	120.388	7.69995	-0.240303	0.271569
Mfumv2_1666	9	11	10	16	11	16	17.4822	19.0047	24.2063	20.2311	3.52581	20.5166	19.2985	27.5191	22.4448	4.43654	-0.175139	NA
Mfumv2_1667	108	163	140	264	226	202	56.0816	75.2833	90.594	73.9863	17.2927	90.4966	105.994	92.8771	96.456	8.34573	0.056836	0.842758
Mfumv2_1668	544	1052	594	785	625	706	63.3319	108.932	86.1756	86.1463	22.7999	60.3288	65.7175	72.7761	66.2741	6.24228	-0.707835	1.69e-07
Mfumv2_1669	42	78	31	109	67	71	7.85298	12.9716	7.22306	9.34922	3.15286	13.4538	11.3146	11.7545	12.1743	1.12969	0.0451759	0.921658
Mfumv2_1670	307	569	329	541	444	446	35.7406	58.9183	47.7302	47.463	11.5912	41.5769	46.6857	45.9747	44.7458	2.76723	-0.416947	0.00489753
Mfumv2_1671	41	66	53	91	51	93	71.6772	102.626	115.464	96.5889	22.509	105.019	80.5275	143.96	109.836	31.989	-0.137767	0.766352
Mfumv2_1672	520	590	351	1329	801	741	110.414	111.426	92.8758	104.905	10.4302	186.285	153.614	139.316	159.738	24.0761	0.270539	0.233385
Mfumv2_1673	0	2	1	5	3	1	0	1.96412	1.37594	1.11335	1.00805	3.6444	2.99174	0.977654	2.53793	1.39009	0.904224	NA
Mfumv2_1674	0	5	0	2	4	3	0	11.961	0	3.98701	6.9057	3.55095	9.71675	7.14439	6.80403	3.09696	0.316384	NA
Mfumv2_1675	187	246	145	313	252	258	18.0784	21.1528	17.4687	18.9	1.97469	19.9753	22.0037	22.0851	21.3547	1.19526	-0.170377	0.308769
Mfumv2_1676	244	276	199	463	404	382	24.0545	24.2008	24.4475	24.2343	0.19861	30.1314	35.9721	33.345	33.1495	2.92524	0.106908	0.51908
Mfumv2_1677	159	180	113	323	257	319	98.6867	99.3684	87.4006	95.1519	6.72149	132.341	144.069	175.312	150.574	22.2118	0.309254	0.0819265
Mfumv2_1678	1244	1142	958	1905	1479	1581	669.166	546.379	642.175	619.24	64.5264	676.457	718.553	753.019	716.01	38.3444	-0.144234	0.436616
Mfumv2_1679	105	110	126	231	162	198	21.386	19.9273	31.9805	24.4313	6.57841	31.0588	29.8012	35.7081	32.1893	3.11152	0.0703633	0.842758
Mfumv2_1680	0	0	0	0	0	0	0	0	0	0	0	0	0	0	0	0	NA	NA
Mfumv2_1681	670	745	584	1014	833	851	194.678	192.536	211.46	199.558	10.3631	194.496	218.607	218.943	210.682	14.0184	-0.266846	0.0315167
Mfumv2_1682	237	290	229	420	362	409	83.1429	90.4877	100.112	91.2476	8.5101	97.2653	114.7	127.046	113.004	14.9626	-0.0340734	0.874959
Mfumv2_1683	338	464	331	652	594	640	42.0071	51.2907	51.2635	48.1871	5.35205	53.4915	66.676	70.4281	63.5319	8.8953	0.0545352	0.785085
Mfumv2_1684	212	273	197	341	288	320	35.9828	41.2133	41.6678	39.6213	3.15917	38.2072	44.1499	48.0917	43.4829	4.97587	-0.209199	0.233833
Mfumv2_1685	264	344	277	508	467	404	72.4918	84.0152	94.7849	83.7639	11.1487	92.0831	115.819	98.226	102.043	12.3195	-0.0535433	0.81704
Mfumv2_1686	370	520	373	847	639	665	104.611	130.765	131.419	122.265	15.2925	158.084	163.175	166.478	162.579	4.22825	0.0783153	0.593983
Mfumv2_1687	351	464	310	671	517	546	89.1467	104.817	98.1147	97.3594	7.86228	112.5	118.595	122.787	117.96	5.17264	-0.0622361	0.714073
Mfumv2_1688	248	310	203	421	387	376	89.7019	99.7301	91.4999	93.644	5.34687	100.523	126.427	120.42	115.79	13.5585	-0.0429801	0.850694
Mfumv2_1690	430	559	370	710	598	595	145.497	168.234	156.014	156.582	11.3788	158.59	182.753	178.264	173.203	12.8521	-0.197915	0.098913
Mfumv2_1691	796	1122	807	1509	1154	1166	109.574	137.373	138.433	128.46	16.3646	137.124	143.475	142.119	140.906	3.34467	-0.200482	0.0699218
Mfumv2_1692	248	354	204	530	472	441	70.3069	89.2615	72.0694	77.2126	10.4718	99.1868	120.855	110.699	110.247	10.8413	0.16709	0.296423
Mfumv2_1693	105	177	88	191	213	187	27.9538	41.9121	29.195	33.0203	7.72549	33.5673	51.2164	44.0813	42.955	8.87826	0.0227712	0.940086
Mfumv2_1694	170	233	155	340	326	265	77.8685	94.9256	88.4746	87.0896	8.61249	102.807	134.868	107.478	115.051	17.32	0.0580423	0.822328
Mfumv2_1695	110	262	166	371	319	375	31.4394	66.6036	59.1241	52.3891	18.5243	69.9983	82.3474	94.9017	82.4158	12.4518	0.32703	0.178728
Mfumv2_1696	408	460	332	614	470	538	93.0359	93.2959	94.3415	93.5578	0.691076	92.4252	96.7978	108.626	99.2829	8.38136	-0.259074	0.0564923
Mfumv2_1697	49	67	43	102	85	96	19.3954	23.588	21.2102	21.3979	2.10261	26.6523	30.3878	33.646	30.2287	3.4996	0.15234	0.682845
Mfumv2_1698	0	0	0	0	0	0	0	0	0	0	0	0	0	0	0	0	NA	NA
Mfumv2_1699	54	61	34	103	50	57	47.5987	47.824	37.3469	44.2565	5.98497	59.9336	39.806	44.4874	48.0756	10.5326	-0.205711	0.606184
Mfumv2_16s_rRNA_1	225903	222881	155384	366212	222885	238674	47015.3	41257.7	40299.4	42857.5	3632.56	50313.2	41896.3	43982.8	45397.4	4383.12	-0.262369	0.258003
Mfumv2_1701	2	7	8	20	7	12	2.62234	8.16339	13.0714	7.95238	5.22773	17.3109	8.2896	13.9316	13.1774	4.5577	0.478123	NA
Mfumv2_1702	453	476	371	779	605	699	95.7998	89.534	97.7721	94.3686	4.30147	108.752	115.558	130.889	118.4	11.3392	-0.0196032	0.922895
Mfumv2_1703	11	14	8	25	18	15	19.5564	22.138	17.724	19.8061	2.2176	29.3405	28.9032	23.6128	27.2855	3.18815	0.125591	NA
Mfumv2_1704	202	232	153	413	294	346	35.0223	35.7763	33.0566	34.6184	1.40409	47.2688	46.0381	53.1165	48.8078	3.78184	0.152549	0.406884
Mfumv2_1705	92	106	104	173	131	139	85.3999	87.5165	120.303	97.7399	19.5691	106.01	109.829	114.247	110.029	4.12208	-0.154085	0.568182
Mfumv2_1706	466	489	366	670	528	603	155.176	144.831	151.877	150.628	5.28437	147.28	158.799	177.793	161.291	15.4084	-0.249926	0.0786075
Mfumv2_1707	532	496	324	754	564	563	379.614	314.794	288.105	327.504	47.0602	355.168	363.486	355.713	358.122	4.65289	-0.224889	0.256502
Mfumv2_1709	65	105	67	152	117	140	29.6438	42.5916	38.0776	36.771	6.57206	45.761	48.193	56.5339	50.1626	5.65008	0.109258	0.724025
Mfumv2_1710	78	105	64	239	159	171	24.4229	29.242	24.9723	26.2124	2.63805	49.4007	44.9653	47.4089	47.2583	2.2215	0.515724	0.00417479
Mfumv2_1711	113	137	103	246	219	210	38.7351	41.7697	43.9986	41.5011	2.64196	55.6664	67.8029	63.7392	62.4028	6.1776	0.247527	0.16592
Mfumv2_1712	371	404	279	639	601	578	119.007	115.265	111.527	115.266	3.74038	135.311	174.121	164.168	157.867	20.158	0.100183	0.562561
Mfumv2_1713	2	2	4	11	2	3	3.95824	3.5206	9.86522	5.78135	3.54349	14.3713	3.57503	5.25719	7.73451	5.80885	0.211226	NA
Mfumv2_1714	424	419	367	553	509	499	127.071	111.689	137.063	125.274	12.7823	109.405	137.777	132.416	126.533	15.0732	-0.337059	0.0333008
Mfumv2_1715	320	329	219	396	359	382	105.886	96.8276	90.3041	97.6726	7.82529	86.4999	107.29	111.921	101.904	13.5397	-0.296721	0.0609234
Mfumv2_1716	207	358	225	547	477	463	45.4245	69.8744	61.5286	58.9425	12.4284	79.239	94.5401	89.9625	87.9139	7.85355	0.240159	0.114427
Mfumv2_1717	47	97	56	169	164	145	16.7687	30.7813	24.8979	24.1493	7.03625	39.8033	52.8472	45.8067	46.1524	6.52882	0.591402	0.00671123
Mfumv2_1718	187	239	143	325	264	282	108.371	123.192	103.271	111.611	10.3481	124.332	138.182	144.704	135.739	10.4029	-0.0661785	0.759852
Mfumv2_1719	1201	1498	1001	2134	1812	1773	206.182	228.735	214.149	216.355	11.4376	241.843	280.959	269.511	264.104	20.1107	-0.0572129	0.631191
Mfumv2_1720	105	169	114	275	205	233	35.6434	51.0259	48.2246	44.9647	8.19306	61.6246	62.8523	70.0335	64.8368	4.54218	0.195486	0.333245
Mfumv2_1721	77	71	49	118	119	103	22.1282	18.148	17.5479	19.2747	2.48935	22.3856	30.8873	26.2092	26.494	4.25799	0.0991205	0.783934
Mfumv2_1722	0	1	0	1	0	0	0	0.777466	0	0.259155	0.44887	0.57703	0	0	0.192343	0.333149	-0.699506	NA
Mfumv2_1723	0	0	0	0	0	0	0	0	0	0	0	0	0	0	0	0	NA	NA
Mfumv2_1724	0	0	0	0	1	0	0	0	0	0	0	0	1.05265	0	0.350883	0.607746	0.262287	NA
Mfumv2_1725	0	0	0	0	0	0	0	0	0	0	0	0	0	0	0	0	NA	NA
Mfumv2_1726	1	1	0	1	1	4	2.43938	2.16967	0	1.53635	1.33734	1.61032	2.20322	8.63973	4.15109	3.89857	0.936449	NA
Mfumv2_1727	159	180	140	326	286	281	38.5174	38.7835	42.2632	39.8547	2.09006	52.1326	62.5754	60.2736	58.3272	5.48674	0.207121	0.234703
Mfumv2_1728	488	505	439	982	761	730	71.2925	65.619	79.9213	72.2776	7.20187	94.7037	100.412	94.4294	96.515	3.37769	0.0762649	0.692289
Mfumv2_1729	470	643	380	615	555	499	373.484	454.464	376.298	401.416	45.9631	322.612	398.331	351.104	357.349	38.244	-0.513633	1.14e-05
Mfumv2_1730	1475	2749	1398	2676	2464	2233	457.745	758.788	540.646	585.726	155.502	548.213	690.636	613.593	617.481	71.2914	-0.255608	0.0866005
Mfumv2_1731	1995	3033	1538	3126	3156	2569	1030.85	1393.92	990.337	1138.37	222.241	1066.28	1472.88	1175.38	1238.18	210.447	-0.221313	0.145514
Mfumv2_1732	2120	3622	1837	4111	3877	3422	1228.59	1866.95	1326.64	1474.06	343.768	1572.71	2029.28	1755.94	1785.98	229.764	-0.0585982	0.792137
Mfumv2_1733	2289	3991	2421	5745	5044	4644	1818.95	2820.79	2397.42	2345.72	502.918	3013.67	3620.15	3267.59	3300.47	304.574	0.161287	0.250992
Mfumv2_1734	2130	3700	2310	6803	5742	5826	856.027	1322.59	1156.9	1111.84	236.521	1804.84	2084.24	2073.19	1987.42	158.216	0.506388	4.51e-07
Mfumv2_1735	525	920	642	1691	1390	1413	611.878	953.692	932.428	832.666	191.503	1301.01	1463.18	1458.17	1407.45	92.2165	0.427785	0.000789245
Mfumv2_1736	218	274	209	384	334	347	39.3576	43.9984	47.0211	43.459	3.86012	45.7651	54.4623	55.4705	51.8993	5.3362	-0.0852517	0.651965
Mfumv2_1737	647	858	664	1289	1018	1172	186.445	219.912	238.446	214.934	26.3552	245.206	264.955	299.044	269.735	27.2353	-0.0110737	0.94628
Mfumv2_1738	340	310	274	485	353	427	153.063	124.128	153.715	143.635	16.8974	144.134	143.531	170.208	152.624	15.2312	-0.260478	0.166916
Mfumv2_1739	94	125	110	204	157	167	19.4477	23.002	28.3601	23.6032	4.48651	27.8613	29.3371	30.5927	29.2637	1.36714	-0.0161343	0.953932
Mfumv2_1741	177	264	179	359	272	321	44.6301	59.207	56.2448	53.3606	7.70456	59.7559	61.9443	71.6672	64.4558	6.34038	-0.0639274	0.765751
Mfumv2_1742	10	16	9	32	16	23	7.54629	10.7391	8.46351	8.9163	1.64386	15.941	10.9051	15.3682	14.0714	2.75701	0.333227	0.596168
Mfumv2_1743	2	1	0	4	1	0	0.592618	0.263548	0	0.285389	0.296912	0.782414	0.267622	0	0.350012	0.39766	-0.00805096	NA
Mfumv2_1744	41	67	48	108	94	106	8.53299	12.4024	12.449	11.1281	2.24757	14.8379	17.6694	19.5337	17.347	2.36443	0.302424	0.295057
Mfumv2_1745	168	256	129	248	257	207	37.897	51.3629	36.2626	41.8408	8.28675	36.9299	52.3607	41.3453	43.5453	7.94717	-0.293443	0.184419
Mfumv2_1746	205	257	201	421	405	354	54.7154	61.0103	66.8538	60.8598	6.0706	74.177	97.6311	83.6603	85.1561	11.7984	0.142625	0.436728
Mfumv2_1747	418	453	357	764	626	639	107.728	103.84	114.656	108.742	5.47846	129.981	145.715	145.819	140.505	9.11461	0.0259273	0.8967
Mfumv2_1749	36	46	26	74	75	70	17.1644	19.5073	15.448	17.3732	2.03769	23.291	32.2971	29.5518	28.38	4.61599	0.344705	0.262197
Mfumv2_1750	785	746	562	954	958	884	112.951	95.4716	100.77	103.064	8.96274	90.6151	124.498	112.625	109.246	17.1924	-0.277052	0.0837865
Mfumv2_1751	919	1111	875	1531	1363	1352	290.353	312.204	344.503	315.686	27.2425	319.313	388.941	378.222	362.159	37.4903	-0.146601	0.229456
Mfumv2_1752	810	848	698	1007	890	827	454.351	423.075	487.906	455.111	32.4225	372.879	450.893	410.745	411.506	39.0129	-0.494104	2.36e-05
Mfumv2_1753	249	298	214	508	340	390	44.1937	47.0426	47.3313	46.1892	1.73421	59.519	54.5026	61.2895	58.437	3.52045	0.00436386	0.98307
Mfumv2_1754	80	116	87	199	165	182	48.2269	62.1973	65.3571	58.5937	9.11594	79.1924	89.838	97.1473	88.7259	9.02896	0.262825	0.256103
Mfumv2_1755	205	283	182	527	509	398	92.2882	113.317	102.103	102.569	10.5219	156.615	206.96	158.648	174.075	28.498	0.419053	0.00575883
Mfumv2_1756	407	589	394	910	696	763	273.664	352.252	330.137	318.684	40.5263	403.921	422.679	454.264	426.955	25.4425	0.0854689	0.54734
Mfumv2_1757	704	663	456	1159	969	979	555.225	465.077	448.163	489.488	57.5546	603.409	690.236	683.659	659.101	48.3432	0.0718856	0.753036
Mfumv2_1758	3485	3695	2507	6435	5378	4934	662.235	624.508	593.66	626.801	34.3447	807.215	923.012	830.173	853.467	61.312	0.0941128	0.564455
Mfumv2_1759	2865	2474	1947	2899	2454	2353	1295.34	994.888	1096.98	1129.07	152.776	865.247	1002.1	941.982	936.444	68.5957	-0.630517	2.35e-05
Mfumv2_1760	90	108	80	145	137	134	209.787	223.91	232.381	222.026	11.4142	223.118	288.425	276.567	262.704	34.7909	-0.104828	0.765751
Mfumv2_1761	147	238	120	326	272	238	54.8731	79.0193	55.821	63.2378	13.6754	80.3325	91.704	78.6646	83.567	7.09599	0.0619111	0.840406
Mfumv2_1762	476	604	409	845	701	691	80.9226	91.3302	86.6484	86.3004	5.21252	94.8312	107.636	104.016	102.161	6.60098	-0.0991669	0.467383
Mfumv2_1763	56	84	54	141	124	108	22.5059	30.0263	27.0443	26.5255	3.78696	37.4075	45.0098	38.4319	40.283	4.12538	0.262401	0.29705
Mfumv2_1764	105	157	77	273	258	280	40.9435	54.4515	37.4163	44.2705	8.99172	70.2733	90.8642	96.675	85.9375	13.8733	0.597349	0.000789245
Mfumv2_1765	410	386	350	678	580	563	82.8638	69.3877	88.1502	80.1339	9.67454	90.457	105.873	100.751	99.0271	7.85139	-0.0432092	0.85704
Mfumv2_1766	43	70	38	105	67	91	82.0076	118.74	90.3116	97.0198	19.2633	132.192	115.408	153.669	133.757	19.1784	0.123489	0.748387
Mfumv2_1767	52	69	47	127	96	113	6.37948	7.52915	7.18546	7.03136	0.590119	10.2853	10.6373	12.275	11.0659	1.06182	0.314964	0.19304
Mfumv2_1768	102	78	62	88	102	116	59.7717	40.6541	45.2753	48.567	9.97481	34.0416	53.9849	60.1885	49.405	13.6619	-0.352235	0.236804
Mfumv2_1769	521	818	551	948	817	887	143.061	199.78	188.543	177.128	30.033	171.84	202.621	215.66	196.707	22.5004	-0.187118	0.139574
Mfumv2_1770	150	170	135	224	187	162	163.896	165.212	183.817	170.975	11.1409	161.568	184.542	156.73	167.614	14.8589	-0.364814	0.0398527
Mfumv2_1771	364	591	347	581	641	506	83.1834	120.126	98.8187	100.709	18.5438	87.6482	132.303	102.387	107.446	22.7533	-0.251216	0.141504
Mfumv2_1772	350	412	325	463	437	480	173.994	182.17	201.337	185.834	14.0349	151.942	196.212	211.284	186.479	30.845	-0.344844	0.0234374
Mfumv2_1773	188	289	188	415	395	390	77.9445	106.571	97.1315	93.8824	14.5873	113.581	147.912	143.17	134.888	18.6035	0.178429	0.298923
Mfumv2_1774	2837	2955	2277	4189	3133	3231	570.082	528.141	570.184	556.135	24.2442	555.673	568.611	574.877	566.387	9.79317	-0.32122	0.00483438
Mfumv2_1775	167	204	150	396	304	307	33.6223	36.5305	37.6336	35.9288	2.07226	52.6305	55.2792	54.728	54.2125	1.39755	0.257495	0.115272
Mfumv2_1776	1468	1680	1410	2787	2145	2266	152.007	154.726	181.942	162.892	16.5537	190.505	200.606	207.759	199.623	8.66849	-0.0493169	0.794089
Mfumv2_1777	10	13	1	19	13	12	21.4068	24.752	2.66764	16.2755	11.9028	26.8496	25.1346	22.7454	24.9099	2.06129	0.220849	NA
Mfumv2_1779	105	207	162	334	277	293	43.1914	75.7343	83.0419	67.3226	21.2152	90.6956	102.912	106.718	100.108	8.37085	0.248573	0.292601
Mfumv2_1780	98	168	102	344	282	243	41.7868	63.7143	54.1985	53.2332	10.9956	96.8285	108.602	91.7445	99.0584	8.64739	0.561291	0.000460634
Mfumv2_1781	1	5	1	9	8	5	1.32776	5.90481	1.65461	2.96239	2.55344	7.88851	9.59375	5.8783	7.78685	1.85981	0.999523	NA
Mfumv2_1782	10	12	8	18	21	11	6.51512	6.95373	6.49511	6.65465	0.259203	7.74152	12.3572	6.34564	8.81478	3.14619	0.0542384	0.943232
Mfumv2_1784	3	9	2	18	10	10	3.79133	10.1164	3.14974	5.68583	3.85039	15.0167	11.4143	11.19	12.5403	2.14753	0.771166	NA
Mfumv2_1785	92	129	59	344	278	281	42.7	53.253	34.1245	43.3591	9.58127	105.397	116.536	115.48	112.471	6.14891	1.01627	1.83e-11
Mfumv2_1786	337	450	325	1049	877	870	67.5891	80.2737	81.2277	76.3635	7.61385	138.884	158.863	154.499	150.749	10.5041	0.643102	6.58e-13
Mfumv2_1787	778	717	628	1453	1178	1459	353.277	289.581	355.361	332.74	37.3913	435.545	483.124	586.613	501.761	77.2391	0.23639	0.178227
Mfumv2_1788	22224	22636	16955	76487	52195	53096	8415.71	7624	8000.93	8013.54	396.007	19120	17851.5	17802.9	18258.1	746.788	0.841616	6.91e-12
Mfumv2_1789	11	13	7	49	22	31	5.82741	6.12549	4.62121	5.5247	0.796518	17.136	10.5265	14.5414	14.068	3.33012	1.02018	0.0332308
Mfumv2_1790	9	26	5	20	19	14	20.086	51.6105	13.9058	28.5341	20.2223	29.4654	38.2985	27.6655	31.8098	5.69096	-0.215411	0.794521
Mfumv2_1791	148710	129494	116651	154970	115278	121390	36276	28096	35460.3	33277.4	4505.79	24955.1	25398.2	26219.4	25524.2	641.522	-0.738468	5.9e-07
Mfumv2_1792	91953	84667	72076	94840	70551	72099	39208.4	32110.1	38298.2	36538.9	3862.35	26695.4	27170.2	27220.9	27028.9	289.899	-0.788206	8.03e-09
Mfumv2_1793	256765	259075	205204	295220	205366	219478	97230.9	87258.6	96834.2	93774.6	5646.44	73798.2	70238.3	73590.2	72542.2	1997.94	-0.718278	2.88e-09
Mfumv2_1794	202	238	173	376	314	319	48.4862	50.8111	51.7472	50.3482	1.67908	59.578	68.0728	67.7982	65.1497	4.82713	0.0285386	0.911108
Mfumv2_1795	55	46	49	112	83	103	21.6073	16.0735	23.9887	20.5565	4.06091	29.046	29.4505	35.829	31.4418	3.80478	0.279909	0.383493
Mfumv2_1796	228	200	198	366	297	284	86.6511	67.6057	93.7732	82.6767	13.5289	91.8231	101.947	95.5692	96.4463	5.11847	-0.121584	0.621432
Mfumv2_1797	2	1	2	10	10	7	3.27792	1.45775	4.08482	2.94016	1.34571	10.8193	14.8029	10.1584	11.9269	2.5125	1.73037	NA
Mfumv2_1798	113	155	72	167	165	145	144.548	176.352	114.773	145.225	30.7949	141.021	190.632	164.234	165.295	24.8227	-0.17458	0.498918
Mfumv2_1799	1579	1446	1047	1608	1376	1326	710.844	578.995	587.372	625.737	73.8237	477.87	559.484	528.562	521.972	41.2043	-0.6206	2.18e-05
Mfumv2_1800	102	148	95	256	227	228	28.9166	37.3184	33.5617	33.2656	4.20873	47.9091	58.1232	57.2324	54.4216	5.65752	0.364877	0.0309072
Mfumv2_1801	43	43	25	68	56	74	12.0278	10.6979	8.71428	10.48	1.66747	12.5562	14.1476	18.3277	15.0105	2.98098	0.153724	0.72047
Mfumv2_1802	81	93	65	166	123	124	14.5486	14.8571	14.5487	14.6514	0.178078	19.6823	19.9534	19.7205	19.7854	0.146782	0.0962186	0.764489
Mfumv2_1803	51	90	45	108	83	95	18.2579	28.6575	20.0756	22.3303	5.55433	25.5232	26.8371	30.1137	27.4914	2.36414	-0.0476095	0.902282
Mfumv2_1804	43	49	49	88	69	73	10.0231	10.1589	14.2333	11.4718	2.39252	13.541	14.5265	15.0667	14.3781	0.773636	0.00367941	0.991646
Mfumv2_1805	194	194	172	303	236	275	29.3641	26.1175	32.4428	29.3081	3.16301	30.2753	32.263	36.856	33.1314	3.37519	-0.166251	0.461085
Mfumv2_1806	42	73	47	125	104	93	17.0757	26.3977	23.8123	22.4285	4.81259	33.5483	38.1891	33.479	35.0721	2.6996	0.311782	0.281811
Mfumv2_1807	324	391	281	502	487	465	46.6833	50.1081	50.4542	49.0819	2.08441	47.7477	63.3757	59.324	56.8158	8.11033	-0.138494	0.396902
Mfumv2_1808	235	286	191	373	383	356	50.8246	55.0157	51.4771	52.4392	2.25511	53.2533	74.8139	68.1737	65.4137	11.0421	-0.0354515	0.873798
Mfumv2_1809	1	3	0	6	8	2	0.300554	0.801971	0	0.367508	0.405156	1.19043	2.17165	0.532247	1.29811	0.824989	1.38906	NA
Mfumv2_1810	5	20	5	25	20	18	6.39594	22.7551	7.97037	12.3738	9.02487	21.1109	23.1069	20.3877	21.5351	1.4084	0.437949	NA
Mfumv2_1811	724	791	601	1327	1051	1122	99.7935	96.9738	103.232	99.9996	3.13394	120.744	130.841	136.936	129.507	8.17782	0.0273051	0.879304
Mfumv2_1812	216	268	173	315	266	294	58.5452	64.608	58.4329	60.5287	3.53325	56.3611	65.1173	70.5578	64.0121	7.1626	-0.268318	0.0818005
Mfumv2_1813	357	448	329	725	713	680	80.5311	89.8851	92.4838	87.6333	6.28647	107.96	145.265	135.82	129.682	19.3952	0.217585	0.171143
Mfumv2_1814	175	286	154	336	383	338	45.6625	66.3747	50.0746	54.0373	10.9099	57.8753	90.2606	78.0907	75.4089	16.3584	0.129007	0.609801
Mfumv2_1815	169	236	152	337	280	279	17.3115	21.5018	19.4029	19.4054	2.09515	22.7882	25.905	25.3054	24.6662	1.6538	0.00458919	0.98307
Mfumv2_1816	196	366	139	339	336	336	43.3736	72.0386	38.3318	51.248	18.1808	49.5223	67.1563	65.8369	60.8385	9.82227	-0.09863	0.771254
Mfumv2_1817	359	791	358	867	802	668	158.222	310.072	196.62	221.638	78.9559	252.245	319.244	260.68	277.39	36.4916	-0.00347768	0.989867
Mfumv2_1818	1303	1620	1106	2127	1870	1740	690.283	763.33	730.151	727.921	36.5745	743.844	894.75	816.193	818.262	75.4744	-0.176493	0.0999372
Mfumv2_1819	846	661	588	934	706	840	1706.53	1185.93	1478.08	1456.85	260.948	1243.72	1286.25	1500.32	1343.43	137.524	-0.478306	0.0111923
Mfumv2_1820	1614	1651	1276	2073	1771	1704	739.292	672.627	728.346	713.422	35.7508	626.821	732.67	691.103	683.531	53.3293	-0.413705	0.000668551
Mfumv2_1821	910	899	738	1119	991	1006	515.962	453.368	521.443	496.924	37.8206	418.83	507.49	505.051	477.124	50.4982	-0.412585	0.00158442
Mfumv2_1822	420	636	426	1002	751	799	638.482	859.945	807.018	768.481	115.652	1005.54	1031.14	1075.49	1037.39	35.3926	0.0998508	0.555597
Mfumv2_1824	4	11	7	18	16	16	7.49239	18.326	16.3393	14.0525	5.76746	22.2569	27.0681	26.5363	25.2871	2.63768	0.511096	NA
Mfumv2_1825	6	14	5	9	10	5	7.67513	15.9286	7.97037	10.5247	4.68223	7.59991	11.5534	5.66324	8.2722	3.0021	-0.716192	NA
Mfumv2_1826	1018	1870	753	1573	1178	1022	62.7757	102.565	57.8646	74.4018	24.5135	64.033	65.6095	55.8027	61.8151	5.26619	-0.591958	0.00245676
Mfumv2_1827	0	0	0	0	2	0	0	0	0	0	0	0	3.15794	0	1.05265	1.82324	1.23736	NA
Mfumv2_1828	7	10	6	24	9	15	8.34379	10.6018	8.91233	9.28598	1.17447	18.8846	9.68914	15.8313	14.8017	4.68341	0.361261	NA
Mfumv2_1829	0	0	0	1	0	1	0	0	0	0	0	0.635263	0	0.852083	0.495782	0.442835	1.12458	NA
Mfumv2_1830	3	1	4	6	4	4	3.9335	1.1662	6.53571	3.87847	2.68518	5.19327	4.73691	4.64385	4.85801	0.294046	0.0621889	NA
Mfumv2_1831	55	61	47	107	96	103	16.2054	15.9861	17.2572	16.4829	0.679463	20.812	25.5474	26.8717	24.4104	3.18587	0.221265	0.432771
Mfumv2_1832	443	404	377	670	489	626	237.08	192.304	251.425	226.936	30.8382	236.7	236.362	296.638	256.567	34.7031	-0.173522	0.445233
Mfumv2_1833	108	148	109	215	183	180	67.0325	81.7029	84.3068	77.6807	9.31311	88.091	102.586	98.9224	96.5333	7.53726	-0.023567	0.928382
Mfumv2_1834	161	168	152	290	211	241	58.2339	54.0473	68.5122	60.2645	7.44319	69.2436	68.9303	77.1841	71.786	4.6775	-0.0809545	0.751942
Mfumv2_1835	89	112	69	177	135	179	97.2449	108.845	93.9508	100.014	7.82372	127.668	133.226	173.177	144.69	24.8264	0.18239	0.445523
Mfumv2_1836	168	205	137	351	319	295	30.6471	33.262	31.1441	31.6844	1.38867	42.2687	52.5592	47.65	47.4926	5.14703	0.23637	0.163141
Mfumv2_1837	623	602	481	1017	819	879	72.2084	62.0598	69.4735	67.9139	5.25095	77.813	85.7355	90.2088	84.5858	6.27738	-0.0347438	0.874959
Mfumv2_1838	222	299	204	379	337	343	93.8965	112.482	107.523	104.634	9.6236	105.82	128.737	128.455	121.004	13.1506	-0.134914	0.41779
Mfumv2_1839	498	521	322	612	540	499	421.265	391.993	339.435	384.231	41.4637	341.751	412.57	373.755	376.025	35.4641	-0.386418	0.0105749
Mfumv2_1840	1196	1178	790	1394	1151	1121	1130.2	990.114	930.308	1016.87	102.599	869.6	982.376	937.975	929.984	56.8112	-0.483915	0.000394795
Mfumv2_1841	311	403	288	623	463	505	105.232	121.285	121.438	115.985	9.31264	139.157	141.496	151.3	143.984	6.44231	-0.0245049	0.909624
Mfumv2_1842	114	163	119	267	215	211	47.4518	60.3462	61.7261	56.508	7.87323	73.3653	80.8283	77.7661	77.3199	3.75148	0.11934	0.615469
Mfumv2_1843	520	619	476	1073	808	888	60.3369	63.8829	68.8274	64.3491	4.26437	82.1885	84.6776	91.2333	86.0331	4.67226	0.0802533	0.582179
Mfumv2_1844	995	1255	1016	1886	1508	1517	472.258	529.803	600.93	534.33	64.4556	590.921	646.449	637.532	624.967	29.8205	-0.112916	0.469585
Mfumv2_1845	260	414	290	622	510	493	147.418	208.781	204.903	187.034	34.3635	232.808	261.17	247.505	247.161	14.1842	0.0700189	0.697935
Mfumv2_1846	252	479	308	631	573	517	236.01	399.007	359.464	331.494	85.0219	390.114	484.688	428.727	434.51	47.5515	0.0592233	0.805338
Mfumv2_1847	591	904	614	1272	1048	1015	421.714	573.738	545.976	513.81	80.9558	599.169	675.413	641.294	638.626	38.1919	-0.0209967	0.900785
Mfumv2_1848	715	885	675	1233	1024	1014	388.595	427.808	457.161	424.521	34.401	442.37	502.653	487.966	477.663	31.4344	-0.170726	0.15139
Mfumv2_1849	196	341	197	378	305	308	22.8181	35.3096	28.5801	28.9026	6.25197	29.05	32.0701	31.7493	30.9565	1.65881	-0.237034	0.158085
Mfumv2_1850	1435	1681	1292	1977	1526	1676	752.61	784.152	844.413	793.725	46.6443	684.473	722.853	778.31	728.545	47.1767	-0.467375	2.23e-05
Mfumv2_1851	685	1018	639	1043	832	784	202.972	268.292	235.95	235.738	32.6605	204.014	222.662	205.694	210.79	10.3155	-0.497017	1.04e-07
Mfumv2_1852	378	638	417	641	559	522	90.3182	135.587	124.164	116.69	23.5418	101.105	120.635	110.437	110.726	9.76806	-0.409695	0.00129725
Mfumv2_1853	338	455	278	444	447	434	96.6048	115.667	99.0151	103.762	10.3798	83.7716	115.39	109.833	102.998	16.8808	-0.362893	0.0156113
Mfumv2_1854	1201	1645	1137	2115	1778	1713	276.265	336.561	325.925	312.917	32.1839	321.163	369.396	348.9	346.486	24.2071	-0.192392	0.0256286
Mfumv2_1855	193	286	181	370	356	294	177.583	234.058	207.537	206.393	28.2552	224.738	295.849	239.525	253.371	37.5231	-0.047681	0.83966
Mfumv2_1856	75	103	67	175	140	133	9.97086	12.1793	11.0999	11.0834	1.10432	15.3582	16.8103	15.6561	15.9415	0.766996	0.186023	0.423768
Mfumv2_1857	109	251	121	316	217	211	94.4907	193.531	130.714	139.579	50.1118	180.835	169.903	161.959	170.899	9.47702	-0.0288267	0.928363
Mfumv2_1858	1	2	0	0	1	4	1.80851	3.2171	0	1.6752	1.61269	0	1.63342	6.40532	2.67958	3.32834	0.15038	NA
Mfumv2_1859	0	0	0	2	1	0	0	0	0	0	0	1.87145	1.28025	0	1.05057	0.956632	1.68646	NA
Mfumv2_1860	0	0	1	1	0	0	0	0	2.61428	0.871428	1.50936	1.38487	0	0	0.461624	0.799556	-0.699504	NA
Mfumv2_1861	1	2	2	3	3	3	2.38394	4.24072	5.94155	4.18874	1.77938	4.72116	6.45943	6.33253	5.8377	0.969039	0.162411	NA
Mfumv2_1862	21	23	12	37	27	29	4.12502	4.01836	2.9374	3.69359	0.657054	4.79778	4.79014	5.04389	4.87727	0.144347	0.0475666	0.934366
Mfumv2_1863	30	52	27	122	83	71	14.2389	21.952	15.9696	17.3868	4.04713	38.225	35.5804	29.8383	34.5479	4.2876	0.658431	0.0224778
Mfumv2_1864	11	25	25	57	29	39	21.7703	44.0075	61.6576	42.4785	19.9876	74.4695	51.8379	68.3435	64.8837	11.7058	0.328522	0.513075
Mfumv2_1865	13	6	8	17	18	19	7.70404	3.16257	5.90798	5.59153	2.28721	6.65052	9.6344	9.96986	8.75159	1.8273	0.294936	0.701428
Mfumv2_1866	12	25	12	42	39	39	5.72146	10.6018	7.12986	7.81771	2.51183	13.2192	16.7945	16.4646	15.4928	1.97584	0.626713	0.136007
Mfumv2_1867	9	13	22	31	23	27	5.27397	6.77568	16.0654	9.37169	5.84537	11.9919	12.1731	14.0094	12.7248	1.11618	0.160037	0.820405
Mfumv2_1868	8	6	6	14	11	15	3.83172	2.55605	3.58121	3.32299	0.675899	4.42653	4.75854	6.36145	5.18217	1.03468	0.302198	NA
Mfumv2_1869	6	5	5	9	7	6	1.71956	1.27453	1.78571	1.59327	0.278008	1.70271	1.81193	1.52258	1.67907	0.146121	-0.245396	NA
Mfumv2_1870	16	35	21	57	36	47	7.66344	14.9103	12.5342	11.7027	3.69431	18.0223	15.5734	19.9325	17.8428	2.1851	0.281319	0.514608
Mfumv2_1871	20	14	12	22	21	28	11.8524	7.37934	8.86198	9.36456	2.27847	8.60655	11.2401	14.6924	11.513	3.0521	-0.0659078	0.921298
Mfumv2_1872	7	6	3	10	9	15	3.36814	2.56778	1.79882	2.57824	0.784711	3.17631	3.91121	6.39063	4.49272	1.68421	0.412304	NA
Mfumv2_1873	19	36	18	55	37	30	37.6033	63.3708	44.3935	48.4559	13.3555	71.8566	66.138	52.5719	63.5222	9.90487	0.0629126	0.915183
Mfumv2_1874	13	15	10	28	17	25	3.73593	3.83408	3.58121	3.71707	0.127485	5.31184	4.41247	6.36145	5.36192	0.975453	0.192782	0.769056
Mfumv2_1875	11	16	11	33	26	38	5.26862	6.81614	6.56555	6.21677	0.830628	10.434	11.2475	16.1157	12.599	3.07253	0.672813	0.147434
Mfumv2_1876	9	13	7	22	22	20	4.33046	5.56352	4.19724	4.69707	0.753313	6.98789	9.56074	8.52083	8.35649	1.29428	0.468023	0.445523
Mfumv2_1877	76	82	63	161	124	134	19.3493	18.5686	19.9878	19.3019	0.710802	27.0588	28.5135	30.2076	28.5933	1.57592	0.228748	0.362181
Mfumv2_1878	50	56	26	109	94	80	23.9483	23.8565	15.5186	21.1078	4.84061	34.4637	40.6639	33.9277	36.3518	3.74403	0.421373	0.131393
Mfumv2_1879	65	102	67	154	105	112	30.1685	42.107	38.7515	37.009	6.15708	47.1837	44.0156	46.0276	45.7423	1.60322	-0.0213929	0.943232
Mfumv2_1881	13	19	6	18	19	24	34.0904	44.3156	19.6071	32.671	12.4152	31.1596	45.0007	55.7263	43.9622	12.3162	0.0337839	0.961907
Mfumv2_1882	257	303	252	422	316	362	96.2772	100.96	117.643	104.96	11.2305	104.36	106.919	120.077	110.452	8.43303	-0.262988	0.107177
Mfumv2_1883	25	34	21	60	41	49	15.4255	18.6592	16.147	16.7439	1.69746	24.4389	22.8486	26.7705	24.686	1.97255	0.221862	0.610331
Mfumv2_1884	9	19	12	27	18	20	21.4555	40.2869	35.6493	32.4639	9.81151	42.4904	38.7566	42.2169	41.1546	2.08126	0.0206882	NA
Mfumv2_1885	136	191	124	323	230	275	76.2861	95.2916	86.6768	86.0848	9.51655	119.603	116.523	136.584	124.237	10.8035	0.192036	0.329861
Mfumv2_1886	204	351	240	465	453	418	44.0293	67.3804	64.5502	58.6533	12.7435	66.2516	88.3054	79.8819	78.1463	11.1289	0.0771252	0.771254
Mfumv2_1887	156	189	138	272	244	234	71.7692	77.3374	79.1165	76.0743	3.83303	82.6064	101.387	95.3212	93.1047	9.58427	-0.0523208	0.822328
Mfumv2_1888	421	417	383	768	504	604	153.868	135.555	174.437	154.62	19.4519	185.293	166.37	195.463	182.375	14.7643	-0.102043	0.662809
Mfumv2_1889	1	4	0	3	6	3	2.28029	8.11269	0	3.46433	4.18394	4.51589	12.3572	6.0572	7.64342	4.15433	0.694364	NA
Mfumv2_1890	2	7	3	6	6	6	4.46355	13.8951	8.34346	8.90071	4.74042	8.83961	12.0942	11.8567	10.9302	1.81437	-0.0625783	NA
Mfumv2_1891	1	1	1	1	3	2	2.05673	1.82933	2.56302	2.1497	0.375575	1.35772	5.57284	3.64224	3.52427	2.11004	0.331004	NA
Mfumv2_1892	2	5	1	17	10	7	4.19574	9.32959	2.61428	5.37987	3.51077	23.5428	18.9477	13.0028	18.4978	5.2844	1.41422	NA
Mfumv2_1893	4	7	1	12	7	6	7.76988	12.0939	2.42063	7.42814	4.84569	15.3875	12.2809	10.3197	12.6627	2.55538	0.397488	NA
Mfumv2_1894	455	499	374	702	595	607	186.432	181.854	190.965	186.417	4.55552	189.879	220.193	220.22	210.097	17.5096	-0.174883	0.233385
Mfumv2_1895	63	115	78	157	166	152	18.5106	30.0533	28.5594	25.7078	6.27753	30.4517	44.052	39.5443	38.016	6.92776	0.223326	0.438174
Mfumv2_1896	50	52	53	106	96	88	14.4481	13.3647	19.085	15.6326	3.03853	20.2199	25.0548	22.5157	22.5968	2.41845	0.200874	0.557571
Mfumv2_1897	3	4	0	4	5	6	6.55584	7.77466	0	4.77683	4.1815	5.7703	9.86857	11.6096	9.08284	2.99792	0.47788	NA
Mfumv2_1898	2	3	0	2	5	5	4.56058	6.08452	0	3.54837	3.16603	3.01059	10.2976	10.0953	7.80119	4.15001	0.665919	NA
Mfumv2_1899	3	4	2	16	12	7	6.69532	7.94008	5.5623	6.73257	1.18933	23.5723	24.1885	13.8328	20.5312	5.80918	1.26898	NA
Mfumv2_1900	1	0	2	5	2	3	2.05673	0	5.12604	2.39426	2.57964	6.78859	3.71523	5.46336	5.32239	1.54152	0.962743	NA
Mfumv2_1901	1	2	0	7	6	2	0.300554	0.534647	0	0.2784	0.268011	1.38884	1.62874	0.532247	1.18328	0.576425	1.66577	NA
Mfumv2_1902	13	13	5	13	11	14	9.81017	8.72552	4.70195	7.74588	2.69133	6.47602	7.49727	9.35453	7.77594	1.45935	-0.379148	NA
Mfumv2_1903	0	0	0	0	0	0	0	0	0	0	0	0	0	0	0	0	NA	NA
Mfumv2_1904	58	70	47	96	101	87	14.0504	15.0825	14.1884	14.4404	0.560312	15.3519	22.0983	18.6612	18.7038	3.37339	0.0185684	0.956153
Mfumv2_1905	139	204	149	296	270	278	32.9868	43.0597	44.0643	40.0369	6.12618	46.3713	57.8718	58.4159	54.2197	6.80234	0.0972995	0.683623
Mfumv2_1906	220	222	177	407	343	349	102.562	92.052	102.828	99.1476	6.14644	125.254	144.423	144.063	137.913	10.9648	0.131048	0.46976
Mfumv2_1907	757	763	702	1239	915	1026	195.097	174.901	225.458	198.485	25.4481	210.793	212.987	234.132	219.304	12.8885	-0.201358	0.255498
Mfumv2_1908	2243	2455	1693	2995	2423	2358	361.963	352.372	340.46	351.598	10.7723	319.053	353.155	336.93	336.379	17.0576	-0.412662	0.000172845
Mfumv2_1909	130	196	128	234	222	193	166.294	223	204.042	197.779	28.8669	197.598	256.487	218.601	224.228	29.8451	-0.161524	0.454473
Mfumv2_1910	806	942	645	1159	1059	906	491.535	510.958	490.178	497.557	11.6253	466.589	583.301	489.225	513.038	61.8931	-0.303872	0.0142639
Mfumv2_1911	0	0	0	0	0	1	0	0	0	0	0	0	0	1.52258	0.507525	0.879059	0.262286	NA
Mfumv2_1912	886	1009	799	1612	1346	1397	105.369	106.73	118.413	110.171	7.17069	126.554	144.578	147.108	139.413	11.2081	-0.00583079	0.972193
Mfumv2_1913	1022	1061	715	1296	1146	1148	308.937	285.265	269.339	287.847	19.9248	258.616	312.882	307.271	292.923	29.8429	-0.330281	0.0106075
Mfumv2_1914	4049	5942	4089	8406	6942	6944	678.456	885.566	853.818	805.947	111.546	929.811	1050.6	1030.25	1003.55	64.6677	-0.0203038	0.88215
Mfumv2_1915	228	276	209	415	335	355	40.3981	43.4961	46.1474	43.3472	2.87752	48.5407	53.6103	55.6949	52.6153	3.67942	-0.0601799	0.783603
Mfumv2_1916	118	148	104	225	188	176	33.0947	36.9192	36.3483	35.4541	2.06313	41.6573	47.6225	43.7069	44.3289	3.03085	-0.0170775	0.943232
Mfumv2_1917	117	229	159	352	283	320	46.8417	81.5449	79.3265	69.2377	19.4272	93.0296	102.332	113.438	102.933	10.2173	0.243906	0.248652
Mfumv2_1918	12	19	15	21	26	17	20.9787	29.5437	32.6785	27.7336	6.05631	24.2353	41.0533	26.3152	30.5346	9.16862	-0.203438	0.774504
Mfumv2_1919	21	40	26	54	50	46	8.77594	14.8679	13.5401	12.3946	3.20343	14.897	18.8722	17.0213	16.9302	1.98913	0.110108	0.815907
Mfumv2_1920	120	180	134	315	229	281	52.2291	69.6816	72.6792	64.8633	11.0437	90.5051	90.021	108.292	96.2729	10.412	0.23883	0.218072
Mfumv2_1921	343	317	293	456	288	357	162.798	133.823	173.3	156.64	20.4463	142.874	123.46	150.032	138.789	13.7491	-0.516419	0.00671123
Mfumv2_1922	245	346	216	567	435	482	62.2249	78.1608	68.3638	69.5832	8.0376	95.0633	99.7849	108.394	101.081	6.75923	0.19779	0.141408
Mfumv2_1923	1789	2109	1427	3003	2505	2404	186.35	195.393	185.232	188.992	5.57192	206.493	235.67	221.724	221.296	14.593	-0.118587	0.261985
Mfumv2_1924	272	297	210	437	402	349	71.8665	69.7957	69.1435	70.2686	1.42176	76.2203	95.9315	81.6476	84.5998	10.1818	-0.0812563	0.683662
Mfumv2_1925	218	303	169	383	350	339	63.3428	78.3066	61.193	67.6141	9.32208	73.4634	91.8515	87.217	84.1773	9.56347	-0.0347908	0.885361
Mfumv2_1926	543	660	431	850	769	739	140.983	152.414	139.45	144.282	7.08392	145.686	180.331	169.892	165.303	17.7726	-0.153072	0.220766
Mfumv2_1927	334	366	233	563	493	490	79.6236	77.6053	69.2191	75.4827	5.51749	88.6004	106.15	103.431	99.3939	9.44578	0.0436883	0.840341
Mfumv2_1928	141	244	189	318	266	292	45.2293	69.6153	75.5504	63.465	16.069	67.3378	77.0654	82.9361	75.7798	7.87822	-0.0740874	0.821276
Mfumv2_1929	444	525	382	627	561	553	254.495	267.652	272.857	265.002	9.46334	237.245	290.427	280.661	269.444	28.3102	-0.322858	0.00580365
Mfumv2_1930	693	839	584	911	892	773	195.933	210.985	205.76	204.226	7.64222	170.029	227.78	193.515	197.108	29.0427	-0.400561	0.00025521
Mfumv2_1931	1109	1386	979	1631	1529	1572	306.123	340.285	336.761	327.723	18.7887	297.201	381.197	384.218	354.205	49.3903	-0.236741	0.0214215
Mfumv2_1932	194	262	182	361	323	295	33.0346	39.6811	38.6201	37.1119	3.57068	40.5795	49.6761	44.4785	44.9113	4.56373	-0.0661994	0.751942
Mfumv2_1933	660	1080	541	997	952	826	179.351	261.035	183.203	207.863	46.0886	178.849	233.655	198.747	203.751	27.7432	-0.368295	0.0429126
Mfumv2_1934	1732	1746	1235	2565	2325	2248	709.669	636.307	630.594	658.857	44.0976	693.789	860.416	815.577	789.927	86.2242	-0.0949823	0.590326
Mfumv2_1935	74	65	50	107	82	98	60.1714	47.0096	50.6644	52.6151	6.7943	57.4346	60.2212	70.5578	62.7379	6.91408	-0.0971284	0.812989
Mfumv2_1936	467	378	344	496	383	445	189.865	136.689	174.286	166.947	27.337	133.12	140.639	160.195	144.651	13.9766	-0.564201	0.00223458
Mfumv2_1937	538	656	424	817	650	636	164.527	178.432	161.582	168.18	8.9993	164.933	179.533	172.215	172.227	7.30008	-0.30941	0.0248247
Mfumv2_1938	70	90	48	119	103	105	41.2502	47.1721	35.2488	41.2237	5.96172	46.2921	54.8205	54.7871	51.9665	4.91425	-0.0234284	0.941477
Mfumv2_1939	150	244	165	422	339	335	43.9497	63.5872	60.2453	55.9274	10.5067	81.6224	89.7103	86.9101	86.0809	4.10722	0.28962	0.0687915
Mfumv2_1940	90	122	106	167	174	189	23.7196	28.5982	34.8133	29.0437	5.56025	29.0545	41.4182	44.105	38.1926	8.02701	0.0516689	0.879217
Mfumv2_1941	155	237	177	313	261	246	30.561	41.5623	43.4895	38.5376	6.97478	40.7392	46.4787	42.9469	43.3883	2.89512	-0.160289	0.445233
Mfumv2_1942	50	51	44	84	82	62	15.9898	14.5064	17.5348	16.0104	1.51433	17.7331	23.6846	17.556	19.6579	3.48832	-0.0413058	0.915272
Mfumv2_1943	28	48	28	77	59	54	7.30601	11.1398	9.10447	9.18343	1.91812	13.2631	13.9044	12.476	13.2145	0.715412	0.190296	0.644388
Mfumv2_1944	99	84	86	156	92	128	71.6169	54.0473	77.527	67.7304	12.2128	74.4966	60.1098	81.9881	72.1981	11.1187	-0.245911	0.507866
Mfumv2_1945	217	194	178	237	174	200	185.056	147.15	189.164	173.79	23.1622	133.421	134.02	151.02	139.487	9.99228	-0.660837	0.000145386
Mfumv2_1946	23	28	29	49	46	40	6.75784	7.31733	10.6182	8.23113	2.08613	9.50403	12.2072	10.4064	10.7059	1.37623	0.0560378	0.917739
Mfumv2_1947	50	69	52	107	90	77	23.1043	28.3587	29.9433	27.1354	3.57986	32.6391	37.5614	31.5046	33.9017	3.2198	-0.00917	0.978774
Mfumv2_1948	24	28	14	56	48	35	7.40424	7.68319	5.38235	6.82326	1.25564	11.4048	13.3748	9.56088	11.4468	1.90732	0.391854	0.33716
Mfumv2_1949	16	36	18	49	37	34	4.76788	9.54163	6.68425	6.99792	2.40228	9.63903	9.95829	8.97108	9.5228	0.50376	0.106402	0.843484
Mfumv2_1950	158	151	122	4305	3440	3142	20.6134	17.522	19.8347	19.3234	1.60788	370.763	405.348	362.96	379.69	22.56	3.95569	2.87e-225
Mfumv2_1951	9	12	8	176	141	130	5.75635	6.82653	6.3763	6.31973	0.537332	74.3102	81.4518	73.6221	76.4614	4.33552	3.25926	3.56e-24
Mfumv2_1952	0	0	0	1	2	1	0	0	0	0	0	2.03658	5.57284	2.73168	3.44703	1.87352	2.17597	NA
Mfumv2_1953	0	2	1	3	0	1	0	2.52151	1.76641	1.42931	1.29411	2.80717	0	1.2551	1.35409	1.4062	-0.275461	NA
Mfumv2_1954	0	0	1	0	0	1	0	0	2.72321	0.907737	1.57225	0	0	1.93494	0.64498	1.11714	-0.699506	NA
Mfumv2_1955	9	20	5	31	28	14	10.2613	20.2817	7.10403	12.549	6.88027	23.3321	28.8334	14.1335	22.0997	7.42705	0.452963	0.50411
Mfumv2_1956	67	109	36	161	165	124	91.2709	132.068	61.1131	94.8174	35.6103	144.782	203.011	149.568	165.787	32.3253	0.445585	0.150505
Mfumv2_1958	44	43	32	136	93	108	102.562	89.1494	92.9523	94.8881	6.91285	209.27	195.792	222.905	209.322	13.5564	0.804725	0.00121284
Mfumv2_1959	377	392	341	804	581	621	470.772	435.381	530.637	478.93	48.1493	662.76	655.273	686.627	668.22	16.3745	0.142155	0.410627
Mfumv2_1960	1	4	1	6	6	3	2.09787	7.46367	2.61428	4.05861	2.96016	8.30923	11.3686	5.57263	8.41682	2.89948	0.682059	NA
Mfumv2_1961	64	82	72	207	127	154	14.3138	16.3119	20.067	16.8976	2.92097	30.5617	25.6541	30.497	28.9042	2.81491	0.456306	0.0572656
Mfumv2_1962	77	69	65	120	95	109	18.2733	14.5643	19.2227	17.3534	2.46165	18.7992	20.3623	22.9041	20.6885	2.07181	-0.082224	0.800883
Mfumv2_1963	3	7	1	1	5	4	7.15182	14.8425	2.97078	8.32171	6.02172	1.57372	10.7657	8.44337	6.9276	4.77979	-0.719548	NA
Mfumv2_1964	12	29	15	27	27	33	20.9787	45.093	32.6785	32.9167	12.0589	31.1596	42.6322	51.0824	41.6248	9.99953	-0.0197457	0.973324
Mfumv2_1965	87	157	97	286	228	219	26.1482	41.9698	36.3303	34.8161	8.01874	56.7441	61.8921	58.281	58.9724	2.64272	0.426153	0.00990987
Mfumv2_1966	16	30	23	46	42	48	6.99289	11.662	12.5268	10.3939	2.97691	13.2717	16.5792	18.5754	16.1421	2.67874	0.299737	0.455244
Mfumv2_1967	49	49	44	104	74	96	29.8824	26.5785	33.4385	29.9665	3.43078	41.8682	40.7595	51.8384	44.822	6.10157	0.249379	0.42056
Mfumv2_1968	537	638	424	820	774	758	56.8967	60.124	55.9826	57.6678	2.17572	57.3533	74.0681	71.112	67.5111	8.92025	-0.124594	0.402868
Mfumv2_1969	297	321	215	549	421	452	124.117	119.315	111.966	118.466	6.1196	151.453	158.904	167.253	159.203	7.90407	0.0783527	0.763479
Mfumv2_1970	198	267	203	408	323	349	43.2685	51.8959	55.2812	50.1485	6.19402	58.8571	63.751	67.5294	63.3791	4.3481	0.00278114	0.989127
Mfumv2_1971	134	147	150	284	215	250	95.6171	93.2959	133.382	107.432	22.5035	133.777	138.563	157.954	143.431	12.8029	0.0869355	0.757142
Mfumv2_1972	140	171	114	278	204	190	44.7716	48.639	45.4311	46.2806	2.06893	58.6882	58.9226	53.8008	57.1372	2.8918	-0.0312379	0.911108
Mfumv2_1973	107	163	85	249	176	173	24.6672	33.4225	24.4191	27.503	5.12798	37.8938	36.646	35.3137	36.6178	1.29026	0.0756015	0.807126
Mfumv2_1974	159	195	114	303	268	234	28.364	30.94	25.3425	28.2155	2.80167	35.6817	43.18	36.9613	38.6077	4.01115	0.102138	0.655039
Mfumv2_1975	54	86	52	91	83	60	20.5226	29.0705	24.6273	24.7401	4.27504	22.8303	28.4901	20.1907	23.837	4.24033	-0.392001	0.160034
Mfumv2_1976	63	59	53	77	58	53	75.9573	63.2697	79.6305	72.9525	8.58433	61.2846	63.1589	56.5803	60.3412	3.38921	-0.599437	0.0131151
Mfumv2_1977	25	21	17	39	25	33	14.9848	11.1955	12.6979	12.9594	1.90811	15.4314	13.534	17.514	15.4931	1.99068	-0.0765914	0.8967
Mfumv2_1978	152	186	136	287	227	258	33.5659	36.5327	37.4255	35.8414	2.02056	41.8377	45.2749	50.4469	45.8532	4.33364	0.0144863	0.948088
Mfumv2_1979	151	181	137	272	214	250	35.4338	37.7775	40.0623	37.7579	2.31431	42.1348	45.3557	51.9447	46.4784	5.00037	-0.0405821	0.874283
Mfumv2_1980	219	237	229	424	361	363	48.7721	46.9451	63.5532	53.0901	9.1072	62.334	72.6126	71.5804	68.8423	5.65999	0.0376958	0.880788
Mfumv2_1981	124	179	140	287	236	217	31.3416	40.2409	44.0963	38.5596	6.54145	47.8865	53.8753	48.5647	50.1088	3.27941	0.0481524	0.864422
Mfumv2_1982	5	6	1	18	1	2	1.50277	1.60394	0.374539	1.16042	0.682468	3.5713	0.271456	0.532247	1.45834	1.83452	0.0637654	NA
Mfumv2_1983	8	19	3	21	12	17	18.6477	39.3916	8.71428	22.2512	15.6529	32.3137	25.2635	35.0869	30.888	5.06448	0.108584	NA
Mfumv2_1984	25	39	20	80	80	62	12.2539	17.0025	12.2163	13.8242	2.75255	25.8855	35.4162	26.9083	29.4033	5.23234	0.733222	0.028163
Mfumv2_1985	91	117	85	179	145	185	15.1995	17.3816	17.6922	16.7578	1.35839	19.7366	21.8743	27.3603	22.9904	3.93247	0.112352	0.691421
Mfumv2_1986	184	221	149	251	224	229	59.3858	63.4412	59.9274	60.9181	2.20177	53.4774	65.2965	65.4426	61.4055	6.86636	-0.338018	0.0717708
Mfumv2_1987	98	254	95	150	141	133	41.2833	95.1693	49.8709	62.1078	28.9523	41.713	53.647	49.6091	48.323	6.07003	-0.6939	0.0118327
Mfumv2_1988	1169	1258	962	1783	1564	1559	419.933	401.939	430.64	417.504	14.5039	422.813	507.434	495.875	475.374	45.8845	-0.163451	0.218599
Mfumv2_1989	1201	1471	1061	2293	1915	1904	352.877	384.421	388.481	375.26	19.4901	444.75	508.19	495.345	482.761	33.5398	0.0197786	0.902282
Mfumv2_1990	119	159	125	785	799	690	23.2879	27.6755	30.4837	27.149	3.62667	101.411	141.224	119.562	120.732	19.9322	1.813	1.87e-41
Mfumv2_1991	264	257	192	1009	866	913	25.546	22.1191	23.1523	23.6058	1.7579	64.4528	75.6858	78.2258	72.7881	7.32949	1.27269	4.13e-25
Mfumv2_1992	182	149	122	1410	1138	1162	312.961	227.887	261.428	267.425	42.8528	1600.55	1767.41	1769.23	1712.4	96.8683	2.33013	3.43e-76
Mfumv2_1993	505	561	513	950	761	866	104.274	103.03	132.001	113.101	16.3791	129.491	141.921	158.33	143.247	14.4651	-0.00244343	0.990175
Mfumv2_1994	71	102	66	188	152	149	77.5774	99.1269	89.866	88.8568	10.8101	135.602	150.002	144.153	143.252	7.24222	0.349987	0.097796
Mfumv2_1995	658	832	639	1226	962	1128	142.603	160.376	172.575	158.518	15.0722	175.398	188.302	216.457	193.386	20.9964	-0.0540671	0.75708
Mfumv2_1996	831	1032	753	1171	1156	1027	179.355	198.11	202.526	193.33	12.3029	166.84	225.345	196.265	196.15	29.2524	-0.327064	0.00307679
Mfumv2_1997	984	1072	766	1519	1305	1375	172.312	166.967	167.157	168.812	3.03279	175.594	206.4	213.199	198.398	20.0386	-0.118488	0.401756
Mfumv2_1998	885	978	784	1532	1207	1339	134.148	131.855	148.092	138.032	8.78784	153.297	165.244	179.715	166.085	13.229	-0.0789913	0.654133
Mfumv2_1999	118	173	126	300	250	202	54.7674	71.4168	72.876	66.3534	10.0603	91.9163	104.799	83.014	93.2431	10.9529	0.161197	0.446632
Mfumv2_2000	133	157	134	282	238	281	27.7352	29.1202	34.8225	30.5593	3.75638	38.8205	44.8265	51.8856	45.1775	6.53964	0.225137	0.22607
Mfumv2_2001	0	0	0	1	3	1	0	0	0	0	0	0.467862	1.92037	0.627548	1.00526	0.796521	2.50842	NA
Mfumv2_2002	1	1	0	0	2	0	0.300554	0.267324	0	0.189293	0.164772	0	0.542913	0	0.180971	0.313451	-0.576831	NA
Mfumv2_2003	100	241	93	216	181	144	41.1347	88.1738	47.6722	58.9936	25.4814	58.6534	67.2456	52.4482	59.4491	7.4307	-0.315565	0.299541
Mfumv2_2004	1428	2072	1310	2245	1952	1750	290.286	374.63	331.852	332.256	42.1733	301.263	358.39	314.99	324.881	29.8199	-0.371374	1.22e-05
Mfumv2_2006	878	1103	809	1204	1130	1046	590.362	659.65	677.87	642.627	46.1711	534.419	686.245	622.753	614.472	76.2513	-0.410412	1.25e-05
Mfumv2_2007	436	679	466	888	805	751	141.153	195.518	188.002	174.891	29.4589	189.779	235.384	215.28	213.481	22.8556	-0.0499889	0.773317
Mfumv2_2008	302	397	238	413	367	380	116.463	136.171	114.375	122.336	12.0267	105.138	127.827	129.755	120.907	13.6898	-0.367945	0.00292321
Mfumv2_2009	144	200	131	283	303	291	28.9361	35.7456	32.8037	32.4951	3.4152	37.5401	54.9918	51.7763	48.1027	9.2877	0.212537	0.25463
Mfumv2_2010	155	187	139	289	220	221	65.8238	70.633	73.5598	70.0055	3.90597	81.0178	84.3823	83.1006	82.8336	1.69804	-0.0932242	0.710106
Mfumv2_2011	1504	1938	1232	2289	2020	1860	416.252	477.065	424.907	439.408	32.8974	418.202	504.938	455.808	459.649	43.4951	-0.28013	0.00271712
Mfumv2_2012	316	539	309	759	708	676	109.034	165.416	132.864	135.771	28.3033	172.881	220.64	206.529	200.017	24.5366	0.217663	0.135392
Mfumv2_2013	32	47	26	53	59	38	18.342	23.9612	18.5714	20.2916	3.18012	20.0542	30.544	19.286	23.2947	6.28983	-0.156327	0.749382
Mfumv2_2014	548	817	449	971	917	871	85.0319	112.756	86.8205	94.8693	15.5157	99.4609	128.513	119.669	115.881	14.892	-0.0586399	0.730774
Mfumv2_2015	190	238	150	311	250	286	50.5831	56.3564	49.7643	52.2346	3.59301	54.6568	60.1131	67.4184	60.7294	6.4031	-0.130711	0.45369
Mfumv2_2016	487	553	435	969	717	823	97.4868	98.4593	108.513	101.486	6.10447	128.048	129.632	145.874	134.518	9.86626	0.0657737	0.716349
Mfumv2_2017	789	1017	666	1389	1313	1214	196.116	224.839	206.293	209.083	14.5632	227.913	294.766	267.187	263.289	33.5966	-0.0152419	0.921658
Mfumv2_2018	1520	1687	1249	2138	1983	1862	219.612	216.791	224.879	220.427	4.1051	203.916	258.769	238.205	233.63	27.7112	-0.267432	0.0128198
Mfumv2_2019	553	835	502	1365	1022	1174	630.501	846.762	713.245	730.169	109.12	1027.36	1052.42	1185.19	1088.33	84.8197	0.237904	0.031924
Mfumv2_2020	107	279	133	438	342	352	38.437	89.1423	59.5376	62.3723	25.4713	103.865	110.961	111.961	108.929	4.41378	0.48076	0.0310376
Mfumv2_2021	35	75	29	92	92	85	10.3126	19.655	10.6481	13.5386	5.29969	17.8944	24.4829	22.1757	21.5177	3.34318	0.305088	0.350112
Mfumv2_2022	381	537	361	619	522	560	92.0838	115.438	108.728	105.416	12.0238	98.7599	113.948	119.841	110.85	10.8769	-0.269268	0.0239201
Mfumv2_2023	1267	1364	1099	1795	1528	1570	440.066	421.376	475.678	445.707	27.587	411.564	479.338	482.838	457.913	40.1779	-0.310364	0.0115658
Mfumv2_2024	447	620	443	1250	1048	1141	97.2767	120.007	120.138	112.474	13.1613	179.574	205.987	219.861	201.807	20.4661	0.503427	1.31e-07
Mfumv2_2025	178	178	166	420	339	358	68.392	60.8303	79.4819	69.5681	9.38122	106.529	117.642	121.795	115.322	7.89316	0.392271	0.0118724
Mfumv2_2026	3	7	6	7	8	9	4.08676	8.48145	10.1855	7.58457	3.14675	6.29487	9.84294	10.8558	8.99786	2.39501	-0.0900748	NA
Mfumv2_2027	107	166	112	236	188	204	79.0394	109.064	103.098	97.0674	15.8951	115.081	125.428	133.429	124.646	9.19904	0.0244881	0.922895
Mfumv2_2028	361	420	298	640	602	563	167.551	173.382	172.358	171.097	3.11318	196.088	252.356	231.371	226.605	28.4351	0.0562182	0.755397
Mfumv2_2030	217	206	170	307	256	300	85.8938	72.5244	83.8544	80.7575	7.20266	80.2181	91.5208	105.144	92.2942	12.4809	-0.160217	0.520647
Mfumv2_2031	403	541	394	796	659	649	124.33	148.45	151.475	141.418	14.8762	162.112	183.625	177.286	174.341	11.055	-0.0354169	0.828106
Mfumv2_2032	315	433	282	615	509	498	70.1516	85.7689	78.262	78.0608	7.81056	90.4136	102.382	98.2013	96.9989	6.07396	-0.0273566	0.891297
Mfumv2_2033	323	260	222	464	383	386	104.57	74.8671	89.5634	89.6667	14.8515	99.1637	111.99	110.65	107.268	7.05033	-0.0988381	0.727889
Mfumv2_2034	8	12	8	13	10	19	11.6548	15.5493	14.5238	13.9093	2.01866	12.5023	13.1581	24.5092	16.7232	6.75086	-0.0907092	0.915183
Mfumv2_2035	361	432	365	749	670	689	40.8044	43.4309	51.4123	45.2159	5.52464	55.8874	68.3994	68.9572	64.4147	7.39013	0.168666	0.249205
Mfumv2_2036	432	329	295	306	297	339	638.225	432.315	543.108	537.883	103.054	298.43	396.3	443.455	379.395	73.9757	-0.874097	6.01e-06
Mfumv2_2037	1381	1601	1100	2040	1997	1661	286.847	295.776	284.724	289.116	5.8648	279.717	374.638	305.483	319.946	49.0858	-0.20479	0.103162
Mfumv2_2038	1456	1471	1210	2102	1862	1840	445.262	400.112	461.12	435.498	31.6544	424.344	514.294	498.233	478.957	47.9728	-0.215909	0.116006
Mfumv2_2039	416	531	447	989	749	801	276.175	313.545	369.805	319.842	47.1316	433.43	449.107	470.852	451.13	18.7926	0.163061	0.247757
Mfumv2_2040	33	67	35	134	82	89	37.6248	67.9438	49.7282	51.7656	15.2618	100.855	84.4406	89.8485	91.7147	8.36471	0.496755	0.0581036
Mfumv2_2041	3	2	0	1	1	3	5.33356	3.16257	0	2.83205	2.6821	1.17362	1.60573	4.72256	2.50064	1.93633	-0.661843	NA
Mfumv2_2042	301	380	293	394	342	344	84.1944	94.5399	102.131	93.6219	9.00361	72.752	86.4013	85.1993	81.4508	7.55739	-0.542329	5.94e-05
Mfumv2_2043	545	658	432	430	390	380	79.069	84.9083	78.1031	80.6935	3.68199	41.1822	51.1036	48.8151	47.0336	5.19506	-1.12895	1.13e-22
Mfumv2_2044	34	74	49	122	63	49	19.2777	37.3184	34.6216	30.4059	9.73116	45.6634	32.2622	24.5999	34.1752	10.6612	-0.124343	0.810702
Mfumv2_2045	15	32	22	56	47	39	14.1748	26.8961	25.9073	22.3261	7.07651	34.9337	40.1144	32.6325	35.8935	3.83219	0.362107	0.469585
Mfumv2_2046	603	711	554	1061	951	933	117.131	122.84	134.103	124.691	8.6362	136.051	166.845	160.471	154.456	16.2543	-0.0367556	0.842758
Mfumv2_2047	440	657	436	1205	921	1070	142.448	189.183	175.899	169.177	24.0821	257.526	269.302	306.724	277.851	25.6886	0.379091	0.0013752
Mfumv2_2048	47	60	39	95	63	76	23.8164	27.0423	24.6273	25.162	1.67811	31.7785	28.8334	34.0998	31.5706	2.63936	-0.00819689	0.982692
Mfumv2_2049	172	247	192	381	337	371	48.8934	62.4501	68.0139	59.7858	9.83473	71.4954	86.5225	93.3805	83.7995	11.1938	0.149101	0.395193
Mfumv2_2050	63	107	78	115	104	105	29.3702	44.3674	45.3142	39.6839	8.94453	35.3912	43.7901	43.3426	40.8413	4.72526	-0.293916	0.24694
Mfumv2_2051	373	474	302	551	461	456	262.585	296.794	264.937	274.772	19.1074	256.062	293.116	284.241	277.807	19.3472	-0.329232	0.013328
Mfumv2_2052	581	711	442	948	792	813	203.144	221.111	192.585	205.613	14.4224	218.81	250.109	251.697	240.205	18.546	-0.123619	0.373556
Mfumv2_2053	313	443	275	571	492	535	293.14	369.019	320.95	327.703	38.3876	353.019	416.172	443.654	404.282	46.4728	-0.0426771	0.833566
Mfumv2_2054	2	0	0	3	2	0	4.76788	0	0	1.58929	2.75274	4.72116	4.30629	0	3.00915	2.61424	0.566568	NA
Mfumv2_2055	16	21	11	22	22	10	12.0741	14.0951	10.3443	12.1711	1.87728	10.9594	14.9945	6.68181	10.8786	4.15696	-0.508928	0.413413
Mfumv2_2056	0	3	0	7	1	4	0	0.754415	0	0.251472	0.435561	1.30648	0.255359	1.00137	0.854404	0.540754	1.38602	NA
Mfumv2_2057	1	2	1	7	2	4	1.19197	2.12036	1.48539	1.59924	0.474552	5.50801	2.15314	4.22169	3.96095	1.69257	1.00266	NA
Mfumv2_2058	61	97	69	197	153	197	16.9272	23.941	23.8605	21.5763	4.02637	36.0873	38.3464	48.4042	40.946	6.55704	0.588309	0.00512795
Mfumv2_2059	36	71	39	88	80	70	11.0414	19.3685	14.906	15.1053	4.1671	17.8171	22.161	19.0099	19.6627	2.24432	0.0365762	0.926005
Mfumv2_2060	48	62	41	76	85	74	17.9817	20.6584	19.1403	19.2601	1.34235	18.7947	28.7598	24.5461	24.0335	5.0023	-0.0381851	0.922477
Mfumv2_2061	70	103	70	142	123	121	26.7976	35.0711	33.3941	31.7543	4.37374	35.8854	42.5285	41.0151	39.8096	3.48175	-0.0134057	0.9659
Mfumv2_2062	49	84	43	99	93	99	13.3501	20.3555	14.5992	16.1016	3.73654	17.8055	22.8848	23.8827	21.5243	3.25902	0.061768	0.873798
Mfumv2_2063	112	110	86	168	124	111	46.2522	40.4037	44.2575	43.6378	2.97307	45.7989	46.2502	40.588	44.2124	3.14688	-0.316943	0.176491
Mfumv2_2064	551	705	432	639	511	540	88.6446	100.88	86.6081	92.0442	7.71933	67.863	74.2504	76.9228	73.012	4.6551	-0.679319	2.25e-11
Mfumv2_2065	91	136	65	68	64	51	41.5013	55.1663	36.941	44.5362	9.48412	20.472	26.362	20.5945	22.4762	3.36576	-1.33894	9.72e-10
Mfumv2_2066	39	61	42	74	84	81	16.8347	23.42	22.5926	20.9491	3.58707	21.0865	32.749	30.959	28.2649	6.28072	0.0792688	0.846804
Mfumv2_2067	278	379	261	484	425	468	65.9737	79.9981	77.1864	74.3861	7.41974	75.8233	91.0945	98.3405	88.4194	11.4944	-0.0955304	0.569716
Mfumv2_2068	158	231	142	274	276	249	36.6663	47.68	41.0651	41.8038	5.5439	41.9751	57.849	51.1646	50.3296	7.96984	-0.081768	0.746752
Mfumv2_2070	52	104	52	156	127	128	24.4594	43.5102	30.4804	32.8167	9.73789	48.4395	53.9541	53.3106	51.9014	3.01532	0.317231	0.203664
Mfumv2_2073	15	27	16	37	29	49	12.5872	20.1519	16.7314	16.4902	3.78812	20.4961	21.9793	36.4078	26.2944	8.78982	0.322887	0.562945
Mfumv2_2074	29	42	30	91	59	75	23.0448	29.6851	29.7078	27.4792	3.84035	47.7361	42.3451	52.7711	47.6175	5.21398	0.465841	0.148826
Mfumv2_2075	87	58	49	88	64	69	101.397	60.124	71.1666	77.5625	21.3669	67.7049	67.3694	71.2058	68.76	2.12471	-0.528365	0.0866005
Mfumv2_2076	56	69	64	144	93	88	41.9574	45.9816	59.755	49.2313	9.33327	71.222	62.9333	58.3799	64.1784	6.51097	0.070036	0.860745
Mfumv2_2077	188	210	179	292	285	270	59.9391	59.5506	71.118	63.5359	6.56919	61.4563	82.0681	76.2213	73.2486	10.6226	-0.142118	0.567393
Mfumv2_2078	276	473	278	576	501	493	47.6945	72.7001	59.8658	60.0868	12.5043	65.7073	78.1942	75.434	73.1118	6.55935	-0.0557058	0.785442
Mfumv2_2079	95	181	108	244	229	169	26.1545	44.3217	37.0528	35.843	9.14381	44.345	56.9424	41.1975	47.495	8.33174	0.0726797	0.818857
Mfumv2_2080	11	14	14	22	20	13	20.2426	22.9148	32.1052	25.0875	6.22263	26.7256	33.2415	21.1825	27.0499	6.03604	-0.201096	0.77173
Mfumv2_2081	23	49	39	67	48	67	15.5648	29.4936	32.8894	25.9826	9.18042	29.9311	29.3383	40.1469	33.1388	6.07643	0.0307212	0.943212
Mfumv2_2082	543	681	446	982	777	857	101.167	112.85	103.55	105.856	6.17331	120.777	130.749	141.378	130.968	10.3023	-0.0372793	0.818857
Mfumv2_2083	897	1031	712	1535	1375	1300	147.476	150.765	145.875	148.039	2.49302	166.597	204.177	189.248	186.674	18.9219	-0.0149291	0.928382
Mfumv2_2084	196	361	174	361	339	323	58.7403	96.2281	64.9836	73.3173	20.0854	71.4198	91.7608	85.7123	82.9643	10.4452	-0.165159	0.445523
Mfumv2_2085	666	1035	570	1029	988	856	77.449	107.052	82.6021	89.0345	15.8153	78.993	103.771	88.1406	90.3015	12.5295	-0.321998	0.0158503
Mfumv2_2086	18	16	18	15	13	12	41.9574	33.1719	52.2857	42.4716	9.56726	23.0812	27.3688	24.7672	25.0724	2.16005	-1.09032	0.036381
Mfumv2_2087	87841	86618	64838	97140	74765	78440	30815.9	27027.1	28345.3	28729.4	1923.36	22496.1	23689.3	24365.5	23517	946.551	-0.64204	2.88e-08
Mfumv2_2088	536	641	413	784	703	656	175.696	186.883	168.703	177.094	9.17049	169.647	208.128	190.398	189.391	19.2604	-0.252458	0.0374685
Mfumv2_2089	425	554	346	731	626	541	199.909	231.776	202.812	211.499	17.62	226.982	265.947	225.321	239.417	22.9909	-0.164078	0.252882
Mfumv2_2090	1723	2146	1447	3090	2546	2675	398.087	440.998	416.615	418.567	21.5221	471.284	531.286	547.238	516.603	40.0497	-0.0413319	0.743054
Mfumv2_2091	0	0	0	0	2	0	0	0	0	0	0	0	1.25481	0	0.418271	0.724466	1.21509	NA
Mfumv2_2093	15	63	27	50	59	32	12.0107	44.8675	26.9411	27.9398	16.4512	26.4289	42.6684	22.6875	30.5949	10.6219	-0.190741	0.797057
[truncated: 473 more rows]

## Sheet: DESeq2 comparison
	Regulation of genes of M. fumariolicum SolV cells grown in the dual CH4-H2S chemostat (sulfide-adapted cells) versus the CH4 chemostat (non-adapted cells)
locus.tag	baseMean	log2FoldChange	lfcSE	stat	pvalue	padj
Mfumv2_0001	636.994	-0.0225345	0.136365	-0.165252	0.868746	0.939349
Mfumv2_0002	678.35	-0.249652	0.115083	-2.16933	0.0300579	0.114096
Mfumv2_0003	160.307	0.0365777	0.186446	0.196184	0.844466	0.926055
Mfumv2_0004	0	NA	NA	NA	NA	NA
Mfumv2_0005	18.2203	0.325362	0.415559	0.78295	0.433656	NA
Mfumv2_0006	261.149	0.0838323	0.155605	0.53875	0.590059	0.793808
Mfumv2_0007	140.959	0.0161869	0.181368	0.0892488	0.928884	0.972652
Mfumv2_0008	178.714	0.182963	0.163717	1.11756	0.263756	0.501785
Mfumv2_0009	921.957	0.429901	0.128839	3.33673	0.000847709	0.00727798
Mfumv2_0010	588.258	0.0160673	0.126896	0.126618	0.899243	0.954347
Mfumv2_0011	529.589	-0.00694423	0.118172	-0.0587638	0.95314	0.981476
Mfumv2_0012	148.419	0.116978	0.226429	0.516623	0.605419	0.80336
Mfumv2_0013	87.9399	0.243534	0.242929	1.00249	0.316107	0.55903
Mfumv2_0014	433.856	0.0819946	0.128009	0.64054	0.521822	0.743504
Mfumv2_0015	1734.73	-0.160727	0.0951731	-1.68879	0.0912602	0.253962
Mfumv2_0016	522.686	-0.75817	0.14544	-5.21293	1.8588e-07	4.72213e-06
Mfumv2_0017	2948.59	-0.377172	0.136863	-2.75583	0.00585426	0.0332238
Mfumv2_0018	1057.99	-0.151172	0.104501	-1.44661	0.148006	0.342958
Mfumv2_0019	834.136	0.0878895	0.128614	0.683357	0.494381	0.722336
Mfumv2_0020	21.4806	0.0716554	0.42022	0.170519	0.864602	NA
Mfumv2_0021	468.906	0.0556609	0.118444	0.469933	0.638403	0.823866
Mfumv2_0022	431.564	0.056161	0.117253	0.478971	0.631959	0.82074
Mfumv2_0023	60.4693	-0.0393445	0.241568	-0.162872	0.87062	0.940363
Mfumv2_0024	674.085	-0.255236	0.118645	-2.15126	0.0314559	0.117342
Mfumv2_0025	467.313	-0.0315565	0.118156	-0.267074	0.789412	0.897706
Mfumv2_0026	633.96	-0.340213	0.114328	-2.97577	0.00292259	0.0195453
Mfumv2_0027	274.09	-0.334189	0.153543	-2.17651	0.0295172	0.112732
Mfumv2_0028	48.4691	-0.402307	0.287309	-1.40026	0.161436	0.368134
Mfumv2_0029	210.609	-0.575739	0.170286	-3.38101	0.000722187	0.00644833
Mfumv2_0030	188.533	-0.583666	0.249248	-2.34171	0.0191958	0.0842015
Mfumv2_0031	175.044	0.0250736	0.157233	0.159468	0.8733	0.942751
Mfumv2_0032	276.143	-0.409382	0.179178	-2.28478	0.022326	0.0943205
Mfumv2_0033	132.882	0.328528	0.176292	1.86354	0.0623864	0.192822
Mfumv2_0034	17.6928	0.593857	0.42683	1.39132	0.164128	NA
Mfumv2_0035	5.74267	0.520259	0.75095	0.692802	0.488434	NA
Mfumv2_0036	231.241	-0.385511	0.150136	-2.56775	0.010236	0.0521698
Mfumv2_0037	181.729	-0.242207	0.158374	-1.52934	0.126181	0.311041
Mfumv2_0038	9.5301	0.420678	0.59822	0.703217	0.481921	NA
Mfumv2_0039	633.126	-0.0096408	0.129639	-0.0743664	0.940719	0.977742
Mfumv2_0040	72.938	0.644155	0.272861	2.36074	0.0182384	0.0808849
Mfumv2_0041	383.772	0.0153401	0.450623	0.0340419	0.972844	0.990093
Mfumv2_0042	7.99183	0.425192	0.636744	0.66776	0.504287	NA
Mfumv2_0043	532.116	-0.327202	0.116238	-2.81492	0.00487891	0.0293465
Mfumv2_0044	433.634	0.0387442	0.127191	0.304614	0.76066	0.884498
Mfumv2_0045	1051.04	0.120425	0.116948	1.02974	0.303133	0.544232
Mfumv2_0046	110.779	0.385536	0.202607	1.90288	0.0570566	0.181031
Mfumv2_0047	352.022	0.48178	0.14515	3.31919	0.000902788	0.00768517
Mfumv2_0048	233.841	0.140285	0.152607	0.919252	0.357964	0.59836
Mfumv2_0049	420.252	0.0741267	0.129949	0.57043	0.568386	0.778914
Mfumv2_0050	154.629	0.0949792	0.163593	0.580582	0.561522	0.77267
Mfumv2_0051	110.969	-0.195984	0.192865	-1.01617	0.309548	0.551803
Mfumv2_0052	238.703	-0.0404545	0.143046	-0.282808	0.777324	0.892523
Mfumv2_0053	297.497	0.20674	0.133475	1.54891	0.121404	0.304876
Mfumv2_0054	389.56	0.0621718	0.121918	0.509946	0.610089	0.806892
Mfumv2_0055	58.2556	0.512478	0.25106	2.04126	0.0412253	0.14304
Mfumv2_0056	10.3298	0.163442	0.542242	0.301419	0.763095	NA
Mfumv2_0057	2.59236	-0.298557	1.05857	-0.282039	0.777914	NA
Mfumv2_0058	0	NA	NA	NA	NA	NA
Mfumv2_0059	0.223917	-1.63971	3.82544	-0.428634	0.66819	NA
Mfumv2_0060	1127.77	-1.05674	0.14802	-7.13918	9.38863e-13	5.54758e-11
Mfumv2_0061	437.303	-0.88767	0.156404	-5.67551	1.38278e-08	4.37097e-07
Mfumv2_0062	286.357	-0.886612	0.157811	-5.6182	1.92952e-08	5.78567e-07
Mfumv2_0063	109.481	-0.835281	0.194399	-4.29675	1.73323e-05	0.000290172
Mfumv2_0064	354.358	-0.821247	0.137691	-5.96442	2.45502e-09	9.30592e-08
Mfumv2_0065	61.6918	-0.048848	0.244406	-0.199864	0.841587	0.924411
Mfumv2_0066	48.8278	-0.187711	0.282891	-0.663548	0.50698	0.732316
Mfumv2_0067	175.445	-0.156847	0.256684	-0.611049	0.541167	0.76074
Mfumv2_0068	5.72278	0.986197	0.827014	1.19248	0.233073	NA
Mfumv2_0069	0.651796	2.48994	2.12399	1.1723	0.241078	NA
Mfumv2_0070	55.0474	0.437357	0.270348	1.61776	0.105715	0.282156
Mfumv2_0071	150.58	0.0984808	0.202796	0.485614	0.627241	0.819861
Mfumv2_0073	35.6069	0.483395	0.311164	1.5535	0.120303	0.304013
Mfumv2_0074	1391.41	-0.088639	0.0995383	-0.890502	0.373197	0.610542
Mfumv2_0075	1013.39	0.0622917	0.119222	0.522483	0.601334	0.801694
Mfumv2_0076	1684.81	-0.982777	0.339175	-2.89755	0.00376089	0.0240625
Mfumv2_0077	593.725	-0.715506	0.154291	-4.63737	3.52869e-06	7.01895e-05
Mfumv2_0078	337.544	-0.898872	0.16782	-5.35617	8.50025e-08	2.3077e-06
Mfumv2_0079	137.95	-0.0993947	0.197702	-0.502751	0.615139	0.81037
Mfumv2_0080	72.8509	0.0980731	0.234062	0.419005	0.675213	0.842548
Mfumv2_0081	58.151	0.507006	0.244734	2.07166	0.0382968	0.136699
Mfumv2_0082	178.725	0.0939062	0.169481	0.554082	0.579523	0.788261
Mfumv2_0083	72.6463	0.221464	0.230458	0.960975	0.336565	0.579896
Mfumv2_0084	374.217	-0.0624173	0.135206	-0.461645	0.644336	0.82661
Mfumv2_0085	472.149	-0.121055	0.122293	-0.989877	0.322234	0.566462
Mfumv2_0086	758.383	-0.158086	0.131259	-1.20438	0.228443	0.465042
Mfumv2_0087	750.521	0.059305	0.124883	0.474885	0.634869	0.822746
Mfumv2_0088	1124.36	-0.0580668	0.143714	-0.404043	0.686181	0.845728
Mfumv2_0089	539.811	-0.120168	0.131336	-0.914971	0.360207	0.598929
Mfumv2_0090	104.586	-0.0513822	0.195402	-0.262957	0.792584	0.898083
Mfumv2_0091	1445.59	-0.408201	0.117255	-3.48132	0.000498957	0.00484694
Mfumv2_0092	478.051	-0.207039	0.124891	-1.65776	0.0973652	0.267588
Mfumv2_0093	968.145	-0.251836	0.108065	-2.33041	0.0197846	0.085709
Mfumv2_0094	354.754	-0.500181	0.134922	-3.7072	0.000209562	0.00236522
Mfumv2_0095	1536.49	-0.107666	0.110839	-0.971377	0.331361	0.573388
Mfumv2_0096	88.3579	0.466877	0.216397	2.1575	0.0309669	0.116503
Mfumv2_0097	0.14069	0.283845	4.08047	0.0695618	0.944542	NA
Mfumv2_0098	0	NA	NA	NA	NA	NA
Mfumv2_0099	2.32176	2.32349	1.40467	1.65412	0.0981041	NA
Mfumv2_0100	0	NA	NA	NA	NA	NA
Mfumv2_0101	29.8887	0.73433	0.347668	2.11216	0.034673	0.126651
Mfumv2_0102	169.097	0.296169	0.162932	1.81775	0.069102	0.20941
Mfumv2_0104	151.004	0.131864	0.176473	0.747219	0.454931	0.683588
Mfumv2_0105	150.768	0.294446	0.169613	1.73599	0.0825655	0.235617
Mfumv2_0106	354.571	0.105367	0.128804	0.818041	0.413334	0.647422
Mfumv2_0107	5.68902	0.579801	0.769633	0.753348	0.451241	NA
Mfumv2_0109	1182.44	-0.680839	0.170389	-3.99579	6.44787e-05	0.000881209
Mfumv2_0110	20.6346	0.430194	0.411201	1.04619	0.295475	NA
Mfumv2_0111	1582.58	0.300591	0.105147	2.85877	0.00425284	0.026534
Mfumv2_0112	1097.97	0.242222	0.113018	2.14322	0.0320958	0.118968
Mfumv2_0113	1335.17	-0.21533	0.143424	-1.50135	0.133265	0.321018
Mfumv2_0114	41.7277	0.441529	0.288114	1.53248	0.125404	0.311034
Mfumv2_0115	334.257	-0.321792	0.174672	-1.84226	0.0654368	0.200706
Mfumv2_0116	70.8559	0.456867	0.227015	2.01249	0.0441678	0.149634
Mfumv2_0117	77.6618	0.548112	0.227526	2.409	0.0159962	0.0728715
Mfumv2_0118	209.005	-0.0826533	0.153523	-0.538375	0.590318	0.793808
Mfumv2_0120	143.083	0.150826	0.175345	0.860164	0.389699	0.622615
Mfumv2_0121	176.344	0.190633	0.156494	1.21815	0.223169	0.457963
Mfumv2_0122	144.026	0.052027	0.170659	0.304859	0.760474	0.884498
Mfumv2_0123	51.0246	-0.295733	0.272411	-1.08561	0.27765	0.517918
Mfumv2_0124	629.769	-0.40023	0.132014	-3.03172	0.00243166	0.0169038
Mfumv2_0125	55.1817	0.556249	0.274153	2.02898	0.0424608	0.146046
Mfumv2_0126	4.72457	0.957866	0.943374	1.01536	0.309933	NA
Mfumv2_0127	323.795	-0.0193736	0.134777	-0.143746	0.885701	0.947191
Mfumv2_0128	2523.61	-0.32836	0.112811	-2.91071	0.00360605	0.0231455
Mfumv2_0129	825.398	-0.0383964	0.113159	-0.339314	0.734373	0.872254
Mfumv2_0130	2444.14	0.127744	0.120733	1.05807	0.290023	0.527769
Mfumv2_0131	2098.03	-0.101104	0.104479	-0.967699	0.333195	0.576066
Mfumv2_0132	1034.41	0.0950698	0.159166	0.597298	0.550308	0.76593
Mfumv2_0133	669.238	-0.30048	0.362344	-0.829265	0.406954	0.641232
Mfumv2_0134	409.114	-0.2834	0.131473	-2.15557	0.0311172	0.116632
Mfumv2_0135	379.981	0.0211614	0.139373	0.151833	0.879319	0.945691
Mfumv2_0136	240.683	-0.303493	0.142776	-2.12566	0.0335319	0.123482
Mfumv2_0137	0.703435	-2.04617	2.19003	-0.93431	0.350144	NA
Mfumv2_0138	142.137	-0.0842901	0.193586	-0.435413	0.663262	0.835454
Mfumv2_0139	239.611	-0.543945	0.155752	-3.49237	0.000478749	0.00476142
Mfumv2_0140	377.544	-0.103326	0.133608	-0.773354	0.439313	0.669636
Mfumv2_0141	306.883	-0.00478465	0.15281	-0.0313111	0.975021	0.990165
Mfumv2_0142	882.041	-0.403568	0.122494	-3.29459	0.000985657	0.00814891
Mfumv2_0143	208.868	0.0600375	0.152602	0.393426	0.694005	0.849183
Mfumv2_0144	310.142	0.173391	0.145202	1.19414	0.232424	0.468815
Mfumv2_0145	155.359	0.0165467	0.18189	0.0909705	0.927516	0.972652
Mfumv2_0146	2741.06	-0.0707695	0.0990287	-0.714636	0.474834	0.701944
Mfumv2_0147	249.804	0.0374231	0.149756	0.249894	0.802669	0.903903
Mfumv2_0148	327.029	0.251185	0.127695	1.96707	0.0491752	0.163294
Mfumv2_0149	379.511	0.0760237	0.139392	0.545395	0.585482	0.791543
Mfumv2_0150	105.327	0.0627775	0.18892	0.332296	0.739665	0.875859
Mfumv2_0151	336.291	0.282331	0.130551	2.1626	0.0305719	0.115449
Mfumv2_0152	0	NA	NA	NA	NA	NA
Mfumv2_0153	0.682232	1.1902	2.04817	0.581103	0.561171	NA
Mfumv2_0155	9.19236	1.28696	0.624458	2.06093	0.0393099	NA
Mfumv2_0156	8.42649	0.406278	0.613642	0.662076	0.507922	NA
Mfumv2_0157	17.2133	-0.0603967	0.419339	-0.144028	0.885478	NA
Mfumv2_0158	17.3902	0.363718	0.450578	0.807227	0.419536	NA
Mfumv2_0159	2.55875	0.43145	1.13549	0.379968	0.703969	NA
Mfumv2_0161	25.5968	0.136932	0.353926	0.386894	0.698834	0.850369
Mfumv2_0162	0	NA	NA	NA	NA	NA
Mfumv2_0163	14.8319	0.843219	0.481224	1.75224	0.0797332	NA
Mfumv2_0165	3.44535	-0.713634	0.932849	-0.765004	0.444269	NA
Mfumv2_0166	9.00112	0.949538	0.617442	1.53786	0.124083	NA
Mfumv2_0167	329.949	0.25505	0.131414	1.94081	0.0522816	0.169683
Mfumv2_0168	80.3967	0.0895309	0.208582	0.429235	0.667752	0.83651
Mfumv2_0169	3066.53	-1.00937	0.125125	-8.06687	7.21228e-16	5.17481e-14
Mfumv2_0170	233.201	-0.638214	0.163714	-3.89835	9.68517e-05	0.00123933
Mfumv2_0171	10.7429	0.109891	0.536683	0.20476	0.837759	NA
Mfumv2_0172	251.044	-0.225938	0.153169	-1.47509	0.14019	0.331845
Mfumv2_0173	284.637	0.347732	0.141465	2.45807	0.0139686	0.0661861
Mfumv2_0174	220.662	-0.510463	0.151684	-3.3653	0.000764611	0.00670787
Mfumv2_0175	79.3607	0.383664	0.217118	1.76707	0.0772159	0.226506
Mfumv2_0176	69.873	0.16588	0.229412	0.723067	0.469639	0.697712
Mfumv2_0177	54.4863	0.417071	0.256427	1.62647	0.103849	0.279294
Mfumv2_0178	2.96891	0.298604	1.09426	0.272882	0.784944	NA
Mfumv2_0179	1.33889	2.25697	1.74061	1.29666	0.194749	NA
Mfumv2_0180	21.2662	-0.514854	0.391975	-1.31349	0.189019	NA
Mfumv2_0181	0	NA	NA	NA	NA	NA
Mfumv2_0182	7.89427	-0.374441	0.645495	-0.580084	0.561858	NA
Mfumv2_0183	30.1459	-0.0979529	0.370813	-0.264157	0.791659	0.897706
Mfumv2_0184	151.963	0.510684	0.200585	2.54597	0.0108974	0.054732
Mfumv2_0185	14.8052	0.25118	0.462776	0.542768	0.58729	NA
Mfumv2_0186	122.555	-0.0806632	0.203476	-0.396426	0.691791	0.847961
Mfumv2_0187	195.351	-0.184805	0.212353	-0.870271	0.384152	0.617611
Mfumv2_0188	62.467	0.520599	0.250585	2.07753	0.0377526	0.135864
Mfumv2_0189	29.3818	-0.10134	0.33286	-0.304453	0.760783	0.884498
Mfumv2_0190	254.812	-0.279572	0.154903	-1.80482	0.0711031	0.214484
Mfumv2_0191	2.07542	0.896789	1.32657	0.676022	0.499027	NA
Mfumv2_0192	11.5128	-0.468832	0.583665	-0.803256	0.421827	NA
Mfumv2_0193	6407.16	-0.428878	0.133591	-3.21039	0.00132556	0.0104025
Mfumv2_0194	395.939	-0.240399	0.121523	-1.97823	0.0479031	0.159863
Mfumv2_0195	90.9911	0.46216	0.216412	2.13555	0.0327158	0.120913
Mfumv2_0196	590.744	-0.0441195	0.144865	-0.304556	0.760704	0.884498
Mfumv2_0197	229.111	0.146759	0.170094	0.862813	0.38824	0.621494
Mfumv2_0198	408.993	-0.365071	0.152809	-2.38907	0.0168913	0.0755781
Mfumv2_0199	1567.76	-0.05437	0.107352	-0.506466	0.61253	0.808872
Mfumv2_0200	853.249	-1.10859	0.177235	-6.25494	3.97672e-10	1.77538e-08
Mfumv2_0202	354.363	-1.27489	0.182391	-6.98986	2.75163e-12	1.53556e-10
Mfumv2_0203	477.248	-1.36293	0.153078	-8.9035	5.41129e-19	4.18126e-17
Mfumv2_0204	325.451	0.162825	0.169791	0.958974	0.337572	0.581133
Mfumv2_0205	8.59412	0.502039	0.603611	0.831726	0.405564	NA
Mfumv2_0206	117.001	0.148662	0.20074	0.74057	0.458954	0.687278
Mfumv2_0207	159.103	-0.457148	0.172144	-2.65561	0.00791647	0.0429843
Mfumv2_0208	9.21146	0.423806	0.609262	0.695604	0.486677	NA
Mfumv2_0209	101.245	-0.279425	0.2107	-1.32618	0.184782	0.40507
Mfumv2_0210	475.605	0.0981115	0.129217	0.759279	0.447686	0.677564
Mfumv2_0211	1602.12	0.125037	0.120111	1.04101	0.297869	0.53718
Mfumv2_0212	3.37164	0.00987677	0.932095	0.0105963	0.991546	NA
Mfumv2_0213	18.2367	0.730071	0.428801	1.70259	0.0886453	NA
Mfumv2_0214	280.498	-0.189222	0.196069	-0.965077	0.334506	0.57734
Mfumv2_0215	13.5328	0.146256	0.501185	0.291821	0.770423	NA
Mfumv2_0216	270.301	0.289329	0.146919	1.96931	0.0489174	0.162707
Mfumv2_0217	295.013	0.0308053	0.153403	0.200814	0.840844	0.924411
Mfumv2_0218	8.68602	0.498259	0.621108	0.80221	0.422432	NA
Mfumv2_0219	1347.34	0.853108	0.121635	7.01364	2.32194e-12	1.3328e-10
Mfumv2_0220	423.454	0.762708	0.140012	5.44747	5.10925e-08	1.46636e-06
Mfumv2_0221	1737.38	0.731361	0.157544	4.64227	3.44603e-06	6.92307e-05
Mfumv2_0222	364.248	0.0644942	0.142357	0.453045	0.650516	0.829769
Mfumv2_0223	58.5425	0.0572288	0.247279	0.231434	0.816978	0.909463
Mfumv2_0224	218.484	0.177647	0.152344	1.16609	0.243577	0.48259
Mfumv2_0226	48.7049	0.652379	0.268278	2.43173	0.015027	0.0697093
Mfumv2_0227	49.0442	0.377961	0.276894	1.365	0.172252	0.385806
Mfumv2_0228	120.407	0.0142358	0.206905	0.0688038	0.945146	0.979433
Mfumv2_0229	240.924	0.0761365	0.165639	0.459653	0.645766	0.827387
Mfumv2_0230	744.762	0.249212	0.153742	1.62098	0.105022	0.281695
Mfumv2_0231	95.3361	-0.0409883	0.19635	-0.208751	0.834642	0.920306
Mfumv2_0232	814.914	0.0164501	0.114792	0.143303	0.886051	0.947191
Mfumv2_0233	131.883	0.356358	0.183432	1.94273	0.0520493	0.169476
Mfumv2_0234	391.146	-0.106588	0.178444	-0.597318	0.550295	0.76593
Mfumv2_0235	182.446	0.121999	0.161457	0.755609	0.449884	0.679561
Mfumv2_0236	1394.25	-0.0208916	0.107565	-0.194223	0.846001	0.927178
Mfumv2_0239	210.23	0.290484	0.152075	1.91014	0.0561155	0.17838
Mfumv2_0240	119.576	0.0560473	0.204096	0.274613	0.783614	0.89556
Mfumv2_0241	64.5495	-0.000871996	0.251745	-0.0034638	0.997236	0.99869
Mfumv2_0242	103.594	-0.00954686	0.202998	-0.0470294	0.96249	0.987056
Mfumv2_0243	221.855	-0.0618946	0.142881	-0.433189	0.664878	0.835454
Mfumv2_0244	153.375	0.0924396	0.18296	0.505244	0.613388	0.808872
Mfumv2_0245	104.199	0.346857	0.2016	1.72052	0.0853375	0.24181
Mfumv2_0246	301.707	0.173843	0.157987	1.10036	0.271174	0.510102
Mfumv2_0247	228.483	-0.593018	0.185451	-3.19771	0.00138525	0.0107867
Mfumv2_0248	250.293	-0.668855	0.18918	-3.53555	0.000406925	0.00413007
Mfumv2_0249	196.98	-0.425896	0.206025	-2.0672	0.0387154	0.137517
Mfumv2_0250	1577.21	0.0852308	0.0964341	0.883824	0.376791	0.611746
Mfumv2_0251	7351.75	0.0234553	0.117162	0.200195	0.841328	0.924411
Mfumv2_0252	517.82	-0.611814	0.118518	-5.16222	2.4404e-07	5.97899e-06
Mfumv2_0253	479.704	-0.587056	0.114587	-5.12323	3.00352e-07	7.0989e-06
Mfumv2_0254	754.201	0.0573901	0.127019	0.451822	0.651398	0.82984
Mfumv2_0255	1959.3	-0.228986	0.106489	-2.15033	0.0315295	0.117342
Mfumv2_0256	1359.53	-0.209463	0.107098	-1.9558	0.0504892	0.16683
Mfumv2_0257	387.534	0.119146	0.134329	0.886975	0.375092	0.61116
Mfumv2_0258	2248.41	-0.295419	0.142928	-2.06691	0.038743	0.137517
Mfumv2_0259	1234.94	-0.185628	0.115043	-1.61356	0.106624	0.283025
Mfumv2_0260	179.322	-0.301662	0.179492	-1.68064	0.0928325	0.257954
Mfumv2_0261	52.0162	0.350948	0.277141	1.26632	0.2054	0.434665
Mfumv2_0262	140.227	-0.197283	0.20074	-0.982779	0.325716	0.568517
Mfumv2_0263	602.464	0.0611316	0.127179	0.480675	0.630748	0.82074
Mfumv2_0264	1735.32	0.00202387	0.103984	0.0194632	0.984472	0.992996
Mfumv2_0266	901.538	-0.026136	0.108681	-0.240484	0.809955	0.907508
Mfumv2_0267	116.396	0.466531	0.303251	1.53843	0.123944	0.308846
Mfumv2_0268	27.2119	-0.2329	0.367529	-0.63369	0.526283	0.748798
Mfumv2_0269	143.131	0.186593	0.177987	1.04835	0.294476	0.533937
Mfumv2_0270	631.072	-0.0190579	0.130805	-0.145697	0.884161	0.946455
Mfumv2_0271	279.402	0.00899001	0.150286	0.0598195	0.952299	0.981373
Mfumv2_0272	354.442	-0.154198	0.145155	-1.0623	0.2881	0.525698
Mfumv2_0273	43.5276	0.314822	0.281396	1.11878	0.263232	0.501264
Mfumv2_0274	668.661	-0.675627	0.21506	-3.14157	0.00168045	0.0125038
Mfumv2_0275	99.3492	-1.0665	0.64282	-1.6591	0.0970952	0.26733
Mfumv2_0276	2746.1	-0.246837	0.0889393	-2.77535	0.0055143	0.0321181
Mfumv2_0277	194.15	0.0230936	0.156558	0.147509	0.882731	0.946455
Mfumv2_0280	128.648	0.0585487	0.204388	0.286458	0.774527	0.890175
Mfumv2_0281	13.5615	0.464525	0.493594	0.941107	0.34665	NA
Mfumv2_0282	208.286	0.21792	0.162798	1.33859	0.180704	0.401144
Mfumv2_0283	21.6662	0.104983	0.393341	0.266901	0.789545	NA
Mfumv2_0284	2.999	0.420542	1.03038	0.408145	0.683168	NA
Mfumv2_0285	9.34561	0.659603	0.618076	1.06719	0.285887	NA
Mfumv2_0286	497.481	-0.11953	0.207854	-0.575068	0.565246	0.776198
Mfumv2_0287	15.9036	0.317602	0.466887	0.680254	0.496343	NA
Mfumv2_0288	4.3723	0.745059	0.856958	0.869423	0.384616	NA
Mfumv2_0289	6.09681	0.756121	0.759404	0.995677	0.319407	NA
Mfumv2_0290	39.207	-0.236258	0.30745	-0.768441	0.442225	0.672462
Mfumv2_0291	1.39976	0.412729	1.49232	0.276569	0.782111	NA
Mfumv2_0292	431.141	0.0861359	0.124281	0.693075	0.488263	0.716
Mfumv2_0293	136.046	-0.304692	0.173627	-1.75486	0.0792826	0.22984
Mfumv2_0294	161.779	0.23938	0.162408	1.47395	0.140496	0.331845
Mfumv2_0295	549.997	0.0710733	0.127961	0.555431	0.5786	0.788261
Mfumv2_0296	106.747	-0.242236	0.198307	-1.22152	0.221889	0.456269
Mfumv2_0297	308.296	0.247615	0.13257	1.86781	0.0617886	0.191971
Mfumv2_0298	292.95	0.109896	0.135	0.814046	0.415618	0.648274
Mfumv2_0299	360.62	0.313377	0.142655	2.19674	0.0280389	0.108955
Mfumv2_0300	70.7054	0.185301	0.243959	0.75956	0.447518	0.677564
Mfumv2_0302	8.52266	1.32715	0.682877	1.94346	0.0519602	NA
Mfumv2_0303	76.9317	0.678719	0.244797	2.77258	0.00556141	0.0322916
Mfumv2_0304	94.9188	0.547261	0.20092	2.72378	0.00645403	0.0360171
Mfumv2_0306	354.181	0.131765	0.144078	0.914544	0.360431	0.598929
Mfumv2_0307	324.726	-0.0593572	0.142746	-0.415823	0.677539	0.842824
Mfumv2_0308	84.3574	0.0610219	0.21038	0.290055	0.771774	0.888026
Mfumv2_0309	231.928	0.211437	0.19449	1.08713	0.276978	0.517627
Mfumv2_0310	241.881	-0.0690899	0.18677	-0.369919	0.711443	0.858431
Mfumv2_0311	152.514	-0.0547318	0.176313	-0.310425	0.756238	0.884498
Mfumv2_0312	11.931	0.246497	0.548653	0.449276	0.653232	NA
Mfumv2_0313	1.58521	1.49876	1.61213	0.929676	0.352539	NA
Mfumv2_0314	42.7998	0.174013	0.306997	0.566822	0.570835	0.780673
Mfumv2_0315	126.511	0.213435	0.183781	1.16135	0.245498	0.48434
Mfumv2_0316	382.825	0.240094	0.1482	1.62007	0.105217	0.28184
Mfumv2_0317	734.406	-0.270384	0.150584	-1.79557	0.0725629	0.215979
Mfumv2_0318	211.102	0.183143	0.15302	1.19685	0.231364	0.468609
Mfumv2_0319	819.792	-0.147302	0.103511	-1.42307	0.154717	0.355229
Mfumv2_0320	8.79642	0.153512	0.594112	0.258389	0.796107	NA
Mfumv2_0321	13.0606	0.484814	0.534675	0.906746	0.364541	NA
Mfumv2_0323	284.879	0.183682	0.151976	1.20862	0.226808	0.463067
Mfumv2_0324	245.293	0.321065	0.13892	2.31115	0.0208243	0.0892027
Mfumv2_0325	140.915	0.148578	0.183372	0.810257	0.417792	0.650655
Mfumv2_0326	319.268	-0.169991	0.130815	-1.29947	0.193781	0.421298
Mfumv2_0327	8.23945	0.20016	0.612375	0.326859	0.743774	NA
Mfumv2_0328	223.739	-0.00870846	0.157776	-0.0551952	0.955983	0.982524
Mfumv2_0329	1118.93	-0.0790017	0.135018	-0.585121	0.558466	0.771231
Mfumv2_0330	102.613	0.0498077	0.194445	0.256153	0.797832	0.901995
Mfumv2_0331	948.521	-0.0460831	0.105263	-0.43779	0.661539	0.835454
Mfumv2_0332	382.897	-0.0460908	0.151204	-0.304825	0.760499	0.884498
Mfumv2_0333	3784.55	0.185463	0.453453	0.409001	0.682539	0.843309
Mfumv2_0334	968.685	0.611292	0.194156	3.14845	0.00164138	0.0122585
Mfumv2_0335	114.687	-0.266664	0.232231	-1.14827	0.250856	0.49072
Mfumv2_0336	124.089	-0.295254	0.186736	-1.58113	0.113848	0.294651
Mfumv2_0337	108.796	0.210974	0.21364	0.98752	0.323388	0.566462
Mfumv2_0338	207.777	-0.419839	0.162627	-2.5816	0.00983429	0.0506592
Mfumv2_0339	160.12	0.0229331	0.170237	0.134713	0.892839	0.949055
Mfumv2_0340	49.5428	0.608663	0.280649	2.16877	0.0300999	0.114096
Mfumv2_0341	444.92	-0.404705	0.165262	-2.44887	0.0143305	0.0673091
Mfumv2_0342	111.811	-0.00707949	0.185672	-0.0381291	0.969585	0.98909
Mfumv2_0343	362.596	-0.352872	0.136114	-2.59247	0.009529	0.0495503
Mfumv2_0344	635.469	-0.59478	0.135109	-4.40224	1.07139e-05	0.000196267
Mfumv2_0345	129.62	0.181093	0.177271	1.02156	0.306989	0.548772
Mfumv2_0346	419.634	0.139818	0.127441	1.09712	0.27259	0.511806
Mfumv2_0347	329.853	0.339735	0.149576	2.27131	0.0231279	0.0964675
Mfumv2_0348	27.1625	-0.0649735	0.347154	-0.18716	0.851535	0.931265
Mfumv2_0349	52.723	-0.283152	0.262274	-1.0796	0.280318	0.520962
Mfumv2_0350	46.0687	0.347119	0.293075	1.18441	0.236252	0.474072
Mfumv2_0351	41.7183	0.325774	0.288849	1.12783	0.25939	0.498197
Mfumv2_0352	5.95236	-0.243519	0.720346	-0.338059	0.735319	NA
Mfumv2_0353	936.058	0.177269	0.101385	1.74847	0.0803822	0.23169
Mfumv2_0354	147.544	0.0546394	0.183827	0.297232	0.766289	0.887428
Mfumv2_0355	81.0169	0.528864	0.237788	2.2241	0.0261415	0.103325
Mfumv2_0356	561.791	0.280446	0.151413	1.85219	0.0639992	0.1972
Mfumv2_0357	676.527	0.0456993	0.108011	0.423098	0.672224	0.83934
Mfumv2_0358	613.986	-0.850891	0.184718	-4.60644	4.09622e-06	8.06794e-05
Mfumv2_0359	2282.41	-0.20701	0.112801	-1.83518	0.0664788	0.203281
Mfumv2_0360	3990.26	-0.571719	0.100401	-5.69433	1.23856e-08	4.07913e-07
Mfumv2_0361	140.328	0.249112	0.186615	1.33489	0.181911	0.402228
Mfumv2_0363	1272.08	-0.122553	0.107817	-1.13668	0.255673	0.493892
Mfumv2_0364	1678.22	0.154137	0.0992195	1.5535	0.120304	0.304013
Mfumv2_0365	2138.36	-0.237228	0.10276	-2.30857	0.0209676	0.0896252
Mfumv2_0366	1699.09	-0.0678542	0.104035	-0.652222	0.514258	0.737285
Mfumv2_0367	1343.86	-0.185536	0.109735	-1.69076	0.0908832	0.253962
Mfumv2_0368	1601.95	-0.279033	0.100286	-2.78238	0.0053962	0.0317917
Mfumv2_0369	684.634	-0.174626	0.163355	-1.069	0.28507	0.523113
Mfumv2_0370	8.98763	0.545662	0.606274	0.900026	0.368106	NA
Mfumv2_0371	675.622	-0.49468	0.124646	-3.96867	7.2276e-05	0.000974513
Mfumv2_0372	1229.44	-0.41663	0.10843	-3.8424	0.000121836	0.00152981
Mfumv2_0373	308.661	-0.233498	0.130761	-1.78569	0.0741494	0.220039
Mfumv2_0374	176.817	-0.168863	0.180781	-0.934077	0.350264	0.594325
Mfumv2_0375	2.72765	1.11312	1.1036	1.00863	0.313153	NA
Mfumv2_0376	5.5848	0.754355	0.749242	1.00682	0.314019	NA
Mfumv2_0377	177.79	0.259107	0.162092	1.59852	0.109927	0.289821
Mfumv2_0378	936.638	0.0153127	0.1042	0.146955	0.883167	0.946455
Mfumv2_0379	255.073	-0.0422829	0.137537	-0.307429	0.758517	0.884498
Mfumv2_0380	102.688	0.108133	0.19615	0.551275	0.581445	0.788739
Mfumv2_0381	127.644	0.119418	0.185582	0.643479	0.519913	0.741836
Mfumv2_0382	193.397	0.0924678	0.153203	0.603565	0.546133	0.764552
Mfumv2_0383	132.695	0.217108	0.178738	1.21467	0.224491	0.458802
Mfumv2_0384	205.193	0.0663367	0.16108	0.411824	0.680468	0.842824
Mfumv2_0385	118.633	0.139298	0.182888	0.761654	0.446266	0.676641
Mfumv2_0386	167.047	0.425542	0.182129	2.33648	0.0194661	0.0850161
Mfumv2_0387	1857.35	-0.0688224	0.117186	-0.587292	0.557008	0.771212
Mfumv2_0388	1624.56	-0.142674	0.126012	-1.13222	0.25754	0.496067
Mfumv2_0389	452.633	-0.245344	0.139253	-1.76186	0.0780932	0.227347
Mfumv2_0390	657.564	-0.303708	0.120029	-2.53029	0.0113967	0.0563942
Mfumv2_0391	309.715	-0.284815	0.147148	-1.93557	0.0529209	0.170701
Mfumv2_0392	1225.65	-0.401969	0.130539	-3.07931	0.00207484	0.0149403
Mfumv2_0393	254.255	-0.167463	0.15792	-1.06043	0.28895	0.526769
Mfumv2_0394	118.443	0.0357007	0.180564	0.197718	0.843266	0.925749
Mfumv2_0395	333.941	-0.144718	0.135334	-1.06933	0.284919	0.523113
Mfumv2_0396	41.605	-0.158676	0.358883	-0.442138	0.658389	0.834776
Mfumv2_0397	5236.15	-0.396277	0.0981731	-4.03651	5.42518e-05	0.000776704
Mfumv2_0399	224.188	-0.0926654	0.151224	-0.612769	0.540029	0.76028
Mfumv2_0400	385.995	-0.403627	0.135202	-2.98536	0.00283241	0.019095
Mfumv2_0401	214.035	0.146603	0.154394	0.949534	0.342349	0.585344
Mfumv2_0402	12.8211	0.419741	0.508257	0.825844	0.408893	NA
Mfumv2_0403	150.973	0.143297	0.175405	0.816948	0.413958	0.647422
Mfumv2_0404	760.654	-0.241104	0.119662	-2.01488	0.0439174	0.14929
Mfumv2_0405	1210.37	-0.0380533	0.0976506	-0.389689	0.696767	0.850369
Mfumv2_0406	177.574	-0.255939	0.170428	-1.50175	0.133162	0.321018
Mfumv2_0407	683.559	-0.366282	0.121132	-3.02383	0.00249598	0.0172911
Mfumv2_0408	1324.49	-0.261992	0.105568	-2.48174	0.0130744	0.0626886
Mfumv2_0409	54.869	-0.143381	0.264657	-0.541761	0.587983	0.792791
Mfumv2_0410	55.2408	0.0459168	0.279558	0.164248	0.869536	0.939698
Mfumv2_0411	113.168	0.0575714	0.209877	0.27431	0.783846	0.89556
Mfumv2_0412	255.235	0.0041997	0.136076	0.0308628	0.975379	0.990165
Mfumv2_0413	403.727	0.183819	0.12202	1.50647	0.131946	0.320143
Mfumv2_0414	672.006	-0.216836	0.139466	-1.55476	0.120003	0.304013
Mfumv2_0415	862.303	-0.364055	0.136331	-2.67038	0.00757649	0.0414746
Mfumv2_0416	436.789	-0.189866	0.128725	-1.47498	0.140218	0.331845
Mfumv2_0417	89.5426	-0.386283	0.214397	-1.80172	0.07159	0.215306
Mfumv2_0418	11.2052	-0.570204	0.534754	-1.06629	0.286291	NA
Mfumv2_0419	19.5667	-0.383872	0.406583	-0.944141	0.345097	NA
Mfumv2_0420	86.5848	-0.318005	0.212512	-1.49641	0.134547	0.323319
Mfumv2_0421	1444.84	-0.351234	0.121491	-2.89104	0.00383972	0.0244889
Mfumv2_0422	52.9084	-0.544121	0.26163	-2.07974	0.0375497	0.13562
Mfumv2_0423	115.155	-0.772445	0.190251	-4.06014	4.90432e-05	0.000708832
Mfumv2_0424	567.852	-0.926072	0.128035	-7.23297	4.72545e-13	2.8768e-11
Mfumv2_0425	512.996	-0.91737	0.132717	-6.91223	4.77097e-12	2.59051e-10
Mfumv2_0426	380.653	-0.873698	0.142127	-6.1473	7.88105e-10	3.36873e-08
Mfumv2_0427	318.999	-0.876286	0.145009	-6.04296	1.51308e-09	6.07954e-08
Mfumv2_0428	862.038	-0.642621	0.149067	-4.31096	1.62548e-05	0.000279111
Mfumv2_0429	29.1107	-0.245893	0.341898	-0.719202	0.472017	0.699323
Mfumv2_0430	29.0961	-0.0152291	0.345971	-0.0440184	0.96489	0.988508
Mfumv2_0431	233.089	0.191613	0.172067	1.11359	0.265453	0.50406
Mfumv2_0432	177.554	-0.375638	0.177034	-2.12184	0.0338513	0.124328
Mfumv2_0433	247.405	0.010196	0.139482	0.0730986	0.941728	0.977742
Mfumv2_0434	39.142	0.10018	0.29129	0.343919	0.730907	0.871449
Mfumv2_0435	106.53	0.126084	0.210281	0.599601	0.548772	0.76593
Mfumv2_0436	630.476	-0.0541148	0.115613	-0.468067	0.639737	0.823866
Mfumv2_0437	147.206	-0.131124	0.187355	-0.69987	0.484009	0.711319
Mfumv2_0438	501.195	-0.418855	0.130542	-3.20858	0.00133394	0.0104276
Mfumv2_0439	488.128	-0.325401	0.130807	-2.48764	0.0128594	0.0621022
Mfumv2_0440	1225.96	-0.397328	0.122813	-3.23523	0.00121546	0.00966535
Mfumv2_0441	8.7425	0.128134	0.587601	0.218063	0.82738	NA
Mfumv2_0442	238.448	0.0517675	0.140424	0.36865	0.712388	0.859057
Mfumv2_0443	928.628	-0.603794	0.146836	-4.11204	3.92184e-05	0.000610773
Mfumv2_0444	9.29982	0.331843	0.588174	0.564192	0.572623	NA
Mfumv2_0445	1.35986	2.39176	1.67954	1.42406	0.154429	NA
Mfumv2_0447	107.484	0.292911	0.203279	1.44093	0.149605	0.345864
Mfumv2_0448	6442.13	-0.44647	0.128912	-3.46336	0.00053347	0.00507935
Mfumv2_0449	822.917	0.318523	0.113574	2.80455	0.00503871	0.0302172
Mfumv2_0450	984.04	0.0607445	0.0984526	0.616992	0.53724	0.757946
Mfumv2_0451	143.106	0.367464	0.179376	2.04856	0.0405047	0.140785
Mfumv2_0452	137.21	0.239623	0.180982	1.32402	0.185497	0.40507
Mfumv2_0453	319.678	0.108198	0.131018	0.825825	0.408903	0.642476
Mfumv2_0454	202.686	-0.173361	0.239711	-0.723211	0.46955	0.697712
Mfumv2_0455	33.9442	0.538017	0.341116	1.57723	0.114743	0.295159
Mfumv2_0456	168.84	0.294113	0.221393	1.32846	0.184025	0.40405
Mfumv2_0457	662.31	-0.089244	0.133847	-0.666759	0.504926	0.730833
Mfumv2_0458	379.005	-0.0840334	0.134725	-0.623739	0.532799	0.754861
Mfumv2_0459	161.954	-0.205499	0.159951	-1.28476	0.198875	0.428432
Mfumv2_0460	488.286	0.158935	0.119546	1.3295	0.183684	0.403743
Mfumv2_0461	5906.34	-0.243239	0.11954	-2.03479	0.0418723	0.144788
Mfumv2_0462	33.4785	0.478101	0.406845	1.17514	0.239938	0.479636
Mfumv2_0463	110.605	-0.101542	0.186492	-0.544484	0.586108	0.791857
Mfumv2_0464	80.927	-0.288451	0.267499	-1.07833	0.280888	0.521056
Mfumv2_0465	0.479518	-1.36587	2.68186	-0.5093	0.610542	NA
Mfumv2_0466	7.49058	0.762156	0.694735	1.09705	0.272621	NA
Mfumv2_0467	12.0297	0.695344	0.566838	1.22671	0.219933	NA
Mfumv2_0468	0.116574	0.283845	4.08047	0.0695618	0.944542	NA
Mfumv2_0469	12.3333	-0.511731	0.495297	-1.03318	0.30152	NA
Mfumv2_0470	36.2393	-0.25207	0.300833	-0.837905	0.402084	0.635053
Mfumv2_0472	64.5464	0.0093236	0.242457	0.0384546	0.969325	0.98909
Mfumv2_0473	308.814	-0.00111396	0.138366	-0.0080508	0.993576	0.996553
Mfumv2_0474	16.1647	0.315681	0.462567	0.682454	0.494952	NA
Mfumv2_0475	946.373	0.033753	0.16594	0.203405	0.838818	0.923896
Mfumv2_0476	312.015	0.0686682	0.13195	0.520409	0.602778	0.802506
Mfumv2_0477	399.03	0.108903	0.124463	0.874986	0.381581	0.61574
Mfumv2_0478	134.412	-0.386734	0.171487	-2.25518	0.0241219	0.0984752
Mfumv2_0479	294.072	0.289405	0.141163	2.05015	0.0403499	0.140533
Mfumv2_0480	308.44	-0.441256	0.130011	-3.394	0.000688798	0.00620536
Mfumv2_0481	550.202	-0.00390093	0.130882	-0.0298049	0.976223	0.990521
Mfumv2_0482	91.0891	0.24334	0.227154	1.07126	0.284054	0.523113
Mfumv2_0483	271.047	0.0807967	0.136412	0.592298	0.553651	0.767622
Mfumv2_0484	283.17	-0.145544	0.181518	-0.80182	0.422657	0.65569
Mfumv2_0485	181.339	0.512375	0.158531	3.23201	0.00122923	0.00972252
Mfumv2_0487	2.74149	1.21623	1.13757	1.06914	0.285005	NA
Mfumv2_0488	437.899	-0.304401	0.16935	-1.79746	0.0722625	0.215979
Mfumv2_0489	206.472	-0.421187	0.248095	-1.69768	0.089568	0.251667
Mfumv2_0490	23.1723	-0.107486	0.451028	-0.238314	0.811637	NA
Mfumv2_0491	2.0058	0.354298	1.33762	0.264872	0.791108	NA
Mfumv2_0492	199.996	-7.97341e-05	0.179837	-0.000443368	0.999646	0.999646
Mfumv2_0493	441.053	0.111039	0.126699	0.876397	0.380814	0.615513
Mfumv2_0495	204.503	-0.356229	0.183158	-1.94493	0.0517829	0.169157
Mfumv2_0496	18.3048	0.362851	0.426728	0.850311	0.395152	NA
Mfumv2_0497	29.0685	0.0938645	0.349954	0.26822	0.78853	0.897539
Mfumv2_0498	349.814	0.0906682	0.165246	0.548688	0.58322	0.79008
Mfumv2_0499	1293.14	-0.518092	0.114756	-4.51473	6.33975e-06	0.000119033
Mfumv2_0500	660.47	-0.183592	0.119508	-1.53623	0.124482	0.30951
Mfumv2_0501	718.955	-0.191885	0.140577	-1.36498	0.172259	0.385806
Mfumv2_0502	1250.19	-0.237685	0.140625	-1.6902	0.0909888	0.253962
Mfumv2_0503	206.827	0.155334	0.146773	1.05833	0.289906	0.527769
Mfumv2_0505	124.25	0.266096	0.179132	1.48548	0.137417	0.327557
Mfumv2_0506	35.0906	0.908405	0.325455	2.79118	0.00525155	0.0312141
Mfumv2_0507	49.8327	-0.384108	0.282795	-1.35825	0.174384	0.389263
Mfumv2_0508	874.072	-0.00882789	0.105465	-0.0837043	0.933292	0.97503
Mfumv2_0509	261.022	0.0890229	0.166895	0.533407	0.593752	0.795297
Mfumv2_0510	192.267	-0.281989	0.14989	-1.88131	0.0599296	0.187829
Mfumv2_0511	1.74856	-0.334876	1.30619	-0.256376	0.797661	NA
Mfumv2_0512	49.2331	0.13861	0.278213	0.498216	0.618332	0.813809
Mfumv2_0513	338.397	-0.0446327	0.149327	-0.298891	0.765023	0.887034
Mfumv2_0514	132.162	0.215537	0.182888	1.17852	0.238591	0.477419
Mfumv2_0515	69.4578	0.213906	0.23328	0.916952	0.359168	0.598398
Mfumv2_0516	388.821	0.0741525	0.121431	0.610654	0.541429	0.76074
Mfumv2_0517	203.05	-0.153688	0.16157	-0.951214	0.341496	0.584519
Mfumv2_0518	1838.53	0.0331162	0.106773	0.310153	0.756444	0.884498
Mfumv2_0519	2112.77	-0.29505	0.12042	-2.45018	0.0142786	0.0673091
Mfumv2_0520	151.356	0.125097	0.189557	0.659943	0.50929	0.733977
Mfumv2_0521	442.154	-0.146059	0.124719	-1.1711	0.241559	0.480964
Mfumv2_0522	95.6094	0.0394712	0.205889	0.191711	0.847969	0.928376
Mfumv2_0523	90.8121	-0.0710818	0.212466	-0.334557	0.737959	0.875183
Mfumv2_0524	57.636	-0.118563	0.287674	-0.412143	0.680234	0.842824
Mfumv2_0525	1733.21	-3.53985	0.481521	-7.3514	1.96149e-13	1.23145e-11
Mfumv2_0526	1469.75	-4.22076	0.199425	-21.1646	2.02576e-99	1.01744e-96
Mfumv2_0527	535.184	-4.87704	0.224797	-21.6953	2.27064e-104	1.52057e-101
Mfumv2_0528	72.5409	-3.1023	0.602076	-5.15268	2.5679e-07	6.21555e-06
Mfumv2_0530	81.2382	0.171319	0.210062	0.815564	0.41475	0.647422
Mfumv2_0531	86.6831	0.204353	0.204848	0.997587	0.31848	0.561743
Mfumv2_0532	99.0511	-0.116824	0.19347	-0.603836	0.545953	0.764552
Mfumv2_0533	103.361	0.270471	0.196442	1.37685	0.168559	0.380062
Mfumv2_0534	72.2534	0.10105	0.222864	0.453417	0.650249	0.829769
Mfumv2_0535	16.0664	-0.631041	0.437472	-1.44247	0.14917	NA
Mfumv2_0536	48.9743	-0.282932	0.265128	-1.06715	0.285903	0.523113
Mfumv2_0537	4.06607	0.882612	0.965038	0.914589	0.360408	NA
Mfumv2_0538	975.134	0.00864438	0.118242	0.0731077	0.94172	0.977742
Mfumv2_0539	164.715	0.147768	0.165011	0.895506	0.370516	0.608143
Mfumv2_0540	81.3459	0.245231	0.226512	1.08264	0.278968	0.518933
Mfumv2_0541	27.1419	0.319863	0.345644	0.925411	0.354752	0.59836
Mfumv2_0543	7.73927	-0.237672	0.617968	-0.384602	0.700532	NA
Mfumv2_0544	11.7051	0.303657	0.516258	0.588188	0.556406	NA
Mfumv2_0545	24.7182	0.150221	0.36391	0.412799	0.679754	0.842824
Mfumv2_0546	74.3155	0.192	0.240351	0.798832	0.424388	0.656853
Mfumv2_0547	15.9793	0.435664	0.467053	0.932794	0.350926	NA
Mfumv2_0548	139.687	0.114003	0.170631	0.668126	0.504053	0.730096
Mfumv2_0550	42.5696	0.0184178	0.299935	0.061406	0.951036	0.981373
Mfumv2_0551	272.266	-0.380853	0.139083	-2.73831	0.00617552	0.0348627
Mfumv2_0552	61.5057	-0.351769	0.349998	-1.00506	0.314868	0.557331
Mfumv2_0553	13.4608	0.648141	0.492029	1.31728	0.187744	NA
Mfumv2_0555	10.6385	0.314934	0.567664	0.55479	0.579038	NA
Mfumv2_0556	36.3461	0.351028	0.315546	1.11245	0.265947	0.50452
Mfumv2_0557	7.51815	0.175744	0.667734	0.263194	0.792401	NA
Mfumv2_0558	42.9075	-0.0519551	0.30612	-0.169721	0.865229	0.938198
Mfumv2_0559	17.7668	0.58836	0.437291	1.34547	0.178475	NA
Mfumv2_0560	27.7972	0.360387	0.349857	1.0301	0.302963	0.544232
Mfumv2_0561	46.4202	0.36863	0.288494	1.27777	0.201329	0.432589
Mfumv2_0562	95.1027	0.0404767	0.205632	0.196841	0.843952	0.925996
Mfumv2_0563	76.8535	-0.279613	0.222879	-1.25455	0.209641	0.440553
Mfumv2_0564	2283.9	-0.610674	0.119346	-5.11682	3.10729e-07	7.25877e-06
Mfumv2_0565	739.407	0.0759722	0.121227	0.626692	0.530861	0.752646
Mfumv2_0566	316.699	-0.15812	0.151222	-1.04562	0.295738	0.534877
Mfumv2_0567	261.913	-0.767727	0.190327	-4.03373	5.48989e-05	0.000776704
Mfumv2_0568	115.299	-0.238214	0.192871	-1.23509	0.216796	0.44809
Mfumv2_0569	214.722	0.100628	0.162716	0.618426	0.536294	0.75729
Mfumv2_0570	44.2464	0.216336	0.320264	0.675494	0.499362	0.727497
Mfumv2_0571	4.78024	-0.63487	0.852642	-0.744591	0.456519	NA
Mfumv2_0572	3.90403	0.300304	0.90374	0.33229	0.73967	NA
Mfumv2_0573	171.4	-1.11584	0.278868	-4.00131	6.29932e-05	0.000869956
Mfumv2_0574	226.092	-0.167197	0.187522	-0.891612	0.372601	0.610542
Mfumv2_0575	216.168	-0.45086	0.166488	-2.70807	0.00676759	0.0376623
Mfumv2_0577	359.376	-0.0325758	0.137539	-0.236847	0.812775	0.907755
Mfumv2_0578	891.597	-0.772464	0.160566	-4.81087	1.50277e-06	3.14486e-05
Mfumv2_0579	194.748	-0.00356867	0.154032	-0.0231684	0.981516	0.992996
Mfumv2_0580	68.2985	-0.137807	0.230843	-0.596974	0.550524	0.76593
Mfumv2_0581	153.521	-0.195162	0.167098	-1.16795	0.242828	0.482533
Mfumv2_0582	703.558	0.344914	0.113194	3.04712	0.00231048	0.0163202
Mfumv2_0583	434.358	0.379635	0.152569	2.48828	0.0128361	0.0621022
Mfumv2_0584	1694.54	-0.42147	0.11537	-3.6532	0.000258989	0.00281248
Mfumv2_0585	780.572	-0.0792525	0.125986	-0.629057	0.529312	0.75151
Mfumv2_0586	13.0178	-0.105479	0.608104	-0.173456	0.862293	NA
Mfumv2_0587	3.47736	-0.738749	0.948664	-0.778725	0.436142	NA
Mfumv2_0588	62.4335	0.0237715	0.239765	0.0991452	0.921023	0.9689
Mfumv2_0589	255.791	-0.530074	0.149459	-3.54662	0.000390214	0.00399969
Mfumv2_0590	46.6605	0.244271	0.271699	0.89905	0.368626	0.607278
Mfumv2_0591	230.282	0.0914501	0.155056	0.589786	0.555334	0.769425
Mfumv2_0592	942.022	-0.00181865	0.126796	-0.0143431	0.988556	0.994355
Mfumv2_0593	17.2308	0.653321	0.451034	1.4485	0.147478	NA
Mfumv2_0594	81.9045	0.456124	0.310394	1.4695	0.141697	0.333336
Mfumv2_0595	557.521	-0.291191	0.11772	-2.4736	0.013376	0.06383
Mfumv2_0596	175.245	0.529904	0.188128	2.81673	0.00485157	0.0292697
Mfumv2_0597	2261.57	-0.409302	0.119344	-3.42958	0.000604508	0.00562248
Mfumv2_0598	4.43634	0.0946701	0.840008	0.112701	0.910267	NA
Mfumv2_0599	1.68593	-0.705998	1.3597	-0.51923	0.6036	NA
Mfumv2_0600	9.44561	0.0499219	0.594888	0.0839182	0.933121	NA
Mfumv2_0601	144.954	0.111279	0.173139	0.642717	0.520407	0.742015
Mfumv2_0602	294.128	0.045808	0.135363	0.338408	0.735056	0.872254
Mfumv2_0603	182.385	-0.324288	0.180108	-1.80052	0.0717778	0.215548
Mfumv2_0604	124.496	-0.0813666	0.198421	-0.410071	0.681754	0.843309
Mfumv2_0605	401.679	-0.0940632	0.142139	-0.661771	0.508118	0.733339
Mfumv2_0606	42.3828	0.546794	0.329084	1.66156	0.0966002	0.266579
Mfumv2_0607	2440.43	-0.179938	0.186696	-0.9638	0.335146	0.577948
Mfumv2_0608	1990.57	0.115413	0.0959111	1.20333	0.228847	0.465042
Mfumv2_0609	185.393	-0.017666	0.190821	-0.092579	0.926238	0.972211
Mfumv2_0610	345.866	0.214777	0.142764	1.50442	0.132473	0.320289
Mfumv2_0611	262.702	0.38449	0.172887	2.22394	0.0261525	0.103325
Mfumv2_0612	43.7473	-0.025255	0.292432	-0.0863618	0.931179	0.973858
Mfumv2_0613	536.488	-0.276624	0.125968	-2.19599	0.0280929	0.108955
Mfumv2_0614	150.151	-0.0832	0.221883	-0.374973	0.70768	0.855433
Mfumv2_0615	664.969	-0.113453	0.120236	-0.943584	0.345382	0.588836
Mfumv2_0616	359.977	0.0302028	0.126498	0.23876	0.811291	0.907508
Mfumv2_0617	101.47	0.0599986	0.199952	0.300065	0.764127	0.887034
Mfumv2_0618	133.885	0.0495841	0.180991	0.273959	0.784116	0.89556
Mfumv2_0619	311.809	0.0701098	0.13591	0.515853	0.605957	0.803543
Mfumv2_0620	1014.96	-0.358201	0.108283	-3.30801	0.000939631	0.0078984
Mfumv2_0621	134.912	0.394713	0.204395	1.93113	0.0534673	0.172141
Mfumv2_0622	148.176	0.0445905	0.190652	0.233885	0.815074	0.908704
Mfumv2_0623	396.068	-0.162273	0.138198	-1.1742	0.240314	0.47971
Mfumv2_0624	936.008	-0.0759001	0.107724	-0.704581	0.481071	0.708557
Mfumv2_0625	465.738	-0.192445	0.127566	-1.50859	0.131403	0.319212
Mfumv2_0626	414.644	-0.571003	0.125876	-4.53624	5.72654e-06	0.000108534
Mfumv2_0627	352.319	-0.294937	0.128526	-2.29477	0.0217464	0.0923647
Mfumv2_0628	324.658	-0.167639	0.128014	-1.30954	0.190351	0.414768
Mfumv2_0629	499.783	0.00446058	0.122454	0.0364267	0.970942	0.98916
Mfumv2_0630	0	NA	NA	NA	NA	NA
Mfumv2_0631	166.282	0.343017	0.166231	2.06349	0.0390656	0.137931
Mfumv2_0632	989.2	-0.350232	0.137782	-2.54192	0.0110245	0.0548222
Mfumv2_0633	0.532309	-1.50846	2.41494	-0.624637	0.532209	NA
Mfumv2_0634	149.892	-0.0112834	0.164602	-0.0685497	0.945348	0.979433
Mfumv2_0635	72.0242	0.227769	0.233865	0.973932	0.33009	0.57267
Mfumv2_0636	31.8775	0.94919	0.336047	2.82458	0.00473429	0.0287347
Mfumv2_0637	557.484	0.00826054	0.132032	0.0625648	0.950113	0.981373
Mfumv2_0638	9.0096	0.648787	0.603525	1.075	0.282377	NA
Mfumv2_0639	567.185	-0.0853512	0.125328	-0.681023	0.495857	0.72344
Mfumv2_0640	89.8869	-0.191819	0.24663	-0.77776	0.436711	0.667188
Mfumv2_0641	361.013	-0.209017	0.165996	-1.25917	0.20797	0.437957
Mfumv2_0642	303.107	0.231964	0.141357	1.64098	0.100801	0.275147
Mfumv2_0643	185.797	-0.0226509	0.164818	-0.137429	0.890691	0.948277
Mfumv2_0644	48.6091	-0.10268	0.270536	-0.379541	0.704286	0.854415
Mfumv2_0645	4.40018	1.29942	0.894743	1.45228	0.146424	NA
Mfumv2_0646	213.696	0.0832749	0.147941	0.562891	0.573509	0.783263
Mfumv2_0647	176.873	0.466378	0.166483	2.80135	0.00508896	0.0303675
Mfumv2_0648	204.691	0.390419	0.147969	2.63852	0.00832677	0.0446093
Mfumv2_0649	103.852	0.0321929	0.190747	0.168772	0.865976	0.938374
Mfumv2_0650	328.98	0.100087	0.128321	0.779969	0.435409	0.666666
Mfumv2_0651	135.472	0.284316	0.171757	1.65534	0.097855	0.267968
Mfumv2_0653	129.843	0.226105	0.180531	1.25245	0.210407	0.441239
Mfumv2_0654	156.049	-0.0414196	0.178832	-0.231611	0.81684	0.909463
Mfumv2_0655	102.497	-0.0931855	0.207903	-0.448217	0.653996	0.832096
Mfumv2_0656	101.886	0.191689	0.201372	0.951916	0.341139	0.584519
Mfumv2_0657	98.4406	0.354842	0.223138	1.59023	0.111782	0.291291
Mfumv2_0658	1515.13	-0.973105	0.124451	-7.8192	5.31606e-15	3.55999e-13
Mfumv2_0659	506.473	-0.913908	0.173328	-5.2727	1.34432e-07	3.50746e-06
Mfumv2_0660	237.208	-0.866269	0.202006	-4.28833	1.80024e-05	0.0002989
Mfumv2_0661	429.915	0.0419555	0.131722	0.318514	0.750095	0.880222
Mfumv2_0662	307.786	-0.0412171	0.140072	-0.294258	0.768561	0.887638
Mfumv2_0663	741.161	0.1745	0.113196	1.54157	0.123179	0.307411
Mfumv2_0664	124.059	0.012249	0.189806	0.0645342	0.948545	0.980261
Mfumv2_0665	2454.75	-0.117296	0.1162	-1.00943	0.312766	0.555077
Mfumv2_0666	536.183	0.0552222	0.128704	0.429065	0.667876	0.83651
Mfumv2_0667	141.375	-0.204593	0.187675	-1.09014	0.275651	0.516133
Mfumv2_0668	1149.63	-0.172154	0.108939	-1.58027	0.114045	0.294651
Mfumv2_0669	219.664	-0.046594	0.151238	-0.308085	0.758018	0.884498
Mfumv2_0670	726.646	-0.0173055	0.115053	-0.150413	0.880439	0.946389
Mfumv2_0671	2119.73	-0.234172	0.100153	-2.33815	0.0193796	0.0848226
Mfumv2_0672	1323.55	-0.0976456	0.0952839	-1.02479	0.305464	0.54695
Mfumv2_0673	183.847	0.0176907	0.155925	0.113457	0.909668	0.962868
Mfumv2_0674	1306.23	0.617793	0.165943	3.72291	0.000196937	0.00224799
Mfumv2_0675	210.3	0.339248	0.170526	1.98942	0.0466553	0.156478
Mfumv2_0676	778.5	-0.0339717	0.125393	-0.270922	0.786451	0.89568
Mfumv2_0677	995.224	-0.00122756	0.118974	-0.0103179	0.991768	0.995456
Mfumv2_0678	205.059	-0.0451257	0.153795	-0.293414	0.769205	0.887638
Mfumv2_0679	95.5862	-0.227642	0.230209	-0.988849	0.322737	0.566462
Mfumv2_0680	155.221	-0.372748	0.181826	-2.05002	0.0403622	0.140533
Mfumv2_0681	40.3587	0.132675	0.282677	0.469351	0.638819	0.823866
Mfumv2_0682	558.679	-0.0741013	0.123825	-0.598437	0.549549	0.76593
Mfumv2_0683	47.2162	-0.00622876	0.285154	-0.0218435	0.982573	0.992996
Mfumv2_0684	101.192	0.0277097	0.199415	0.138955	0.889486	0.94819
Mfumv2_0685	136.198	-0.0227296	0.173236	-0.131206	0.895612	0.951499
Mfumv2_0686	44.0217	0.105253	0.297956	0.353251	0.7239	0.86775
Mfumv2_0687	127.486	0.20223	0.177388	1.14005	0.254267	0.493394
Mfumv2_0688	879.094	0.0832803	0.106843	0.779465	0.435706	0.666666
Mfumv2_0689	129.489	0.34739	0.249605	1.39176	0.163995	0.372279
Mfumv2_0690	1981.14	0.0576058	0.106115	0.542862	0.587225	0.7923
Mfumv2_0691	678.532	-0.546645	0.14409	-3.79377	0.000148379	0.0017331
Mfumv2_0692	2223.67	-0.123231	0.103391	-1.19189	0.233306	0.470122
Mfumv2_0693	657.752	-0.148077	0.13183	-1.12324	0.261334	0.499274
Mfumv2_0694	904.351	0.179842	0.11118	1.61757	0.105756	0.282156
Mfumv2_0695	517.235	0.410998	0.136671	3.0072	0.00263669	0.0182031
Mfumv2_0696	390.901	0.192042	0.143591	1.33742	0.181085	0.401544
Mfumv2_0697	676.063	-0.0754418	0.11636	-0.648351	0.516758	0.738908
Mfumv2_0698	430.526	0.0424572	0.121643	0.34903	0.727067	0.869969
Mfumv2_0699	775.549	-0.00942286	0.114079	-0.0825997	0.93417	0.97544
Mfumv2_0700	1082.51	-0.244014	0.133932	-1.82192	0.0684665	0.208408
Mfumv2_0701	172.521	-0.0560627	0.179068	-0.313081	0.754219	0.884029
Mfumv2_0702	211.109	-0.066731	0.153175	-0.435651	0.66309	0.835454
Mfumv2_0703	555.389	-0.161507	0.116545	-1.38579	0.16581	0.37555
Mfumv2_0704	179.401	-0.146142	0.161254	-0.906283	0.364786	0.60367
Mfumv2_0705	1218.23	0.316516	0.105335	3.00484	0.00265719	0.0182818
Mfumv2_0706	1549.53	-0.154545	0.124717	-1.23916	0.215286	0.446347
Mfumv2_0707	5.65712	-0.993896	0.797359	-1.24649	0.212586	NA
Mfumv2_0708	0.829242	0.418343	2.04918	0.204152	0.838235	NA
Mfumv2_0709	47.3145	0.190115	0.277311	0.685565	0.492988	0.721349
Mfumv2_0710	24.0167	0.191858	0.385341	0.497893	0.61856	0.813809
Mfumv2_0711	122.783	0.328012	0.21103	1.55434	0.120103	0.304013
Mfumv2_0712	229.309	-0.0312014	0.150504	-0.207313	0.835766	0.921039
Mfumv2_0713	2888.13	-0.0920949	0.110833	-0.830933	0.406011	0.640249
Mfumv2_0714	3911.5	-0.240968	0.098448	-2.44767	0.0143785	0.0673344
Mfumv2_0715	252.792	-0.0544972	0.156538	-0.348142	0.727734	0.870248
Mfumv2_0716	263.864	-0.276012	0.137427	-2.00842	0.0445986	0.150839
Mfumv2_0717	193.223	-0.0167951	0.151343	-0.110974	0.911637	0.963869
Mfumv2_0718	992.167	-0.3927	0.116493	-3.37102	0.000748911	0.00662802
Mfumv2_0719	2885.59	-0.203758	0.120598	-1.68957	0.0911098	0.253962
Mfumv2_0720	1316.19	-0.271882	0.14132	-1.92387	0.0543703	0.174768
Mfumv2_0721	552.248	-0.145684	0.12779	-1.14003	0.254275	0.493394
Mfumv2_0722	1420.05	-0.164278	0.104543	-1.57139	0.116091	0.297864
Mfumv2_0723	1282.98	-0.216076	0.0985427	-2.19272	0.0283276	0.109329
Mfumv2_0724	434.767	-0.0887075	0.161099	-0.550641	0.58188	0.788797
Mfumv2_0725	1.59836	-1.63068	1.40106	-1.16389	0.244469	NA
Mfumv2_0726	0.394532	1.76305	2.76371	0.637929	0.52352	NA
Mfumv2_0727	0	NA	NA	NA	NA	NA
Mfumv2_0728	0.87405	0.487961	1.89599	0.257365	0.796897	NA
Mfumv2_0729	480.877	0.225715	0.125605	1.79702	0.0723318	0.215979
Mfumv2_0730	1.89987	1.01943	1.32672	0.768385	0.442259	NA
Mfumv2_0731	0.420359	1.83735	2.71198	0.677494	0.498093	NA
Mfumv2_0732	8.20838	0.656529	0.638329	1.02851	0.303709	NA
Mfumv2_0733	8.76936	-0.261888	0.624	-0.419693	0.67471	NA
Mfumv2_0734	157.692	0.212862	0.232165	0.916857	0.359217	0.598398
Mfumv2_0735	0.90786	0.352631	1.86704	0.188872	0.850193	NA
Mfumv2_0736	1639.3	-0.0734377	0.126303	-0.58144	0.560944	0.77267
Mfumv2_0737	0.926563	0.314832	1.85611	0.169619	0.86531	NA
Mfumv2_0738	0	NA	NA	NA	NA	NA
Mfumv2_0739	2.3044	1.26501	1.27421	0.992779	0.320817	NA
Mfumv2_0740	1242.15	0.00407396	0.101416	0.0401706	0.967957	0.98909
Mfumv2_0741	1148.06	-0.126713	0.100095	-1.26592	0.205541	0.434665
Mfumv2_0742	276.429	-0.135843	0.142189	-0.955369	0.339391	0.583765
Mfumv2_0743	311.234	0.128955	0.15145	0.851467	0.39451	0.627033
Mfumv2_0745	362.592	-0.0930739	0.146599	-0.634886	0.525503	0.748217
Mfumv2_0746	87.3232	-0.269322	0.272688	-0.987654	0.323322	0.566462
Mfumv2_0747	2.75811	0.479264	1.10711	0.432897	0.665089	NA
Mfumv2_0748	47.3625	0.836461	0.291809	2.86646	0.00415085	0.0259783
Mfumv2_0749	372.732	0.0800003	0.153383	0.521573	0.601968	0.801958
Mfumv2_0750	128.972	-0.133691	0.174964	-0.764102	0.444807	0.675447
Mfumv2_0751	240.953	-0.126465	0.19402	-0.651814	0.514521	0.737285
Mfumv2_0752	44.1298	-0.349063	0.396487	-0.88039	0.378648	0.613471
Mfumv2_0753	34.989	0.158714	0.321026	0.494397	0.621026	0.815985
Mfumv2_0754	74.6964	0.0673381	0.238829	0.281951	0.777981	0.892523
Mfumv2_0755	131.986	0.0490474	0.185808	0.263968	0.791805	0.897706
Mfumv2_0756	74.3528	0.0590061	0.232924	0.253328	0.800015	0.902938
Mfumv2_0757	40.98	0.26221	0.304948	0.859853	0.38987	0.622615
Mfumv2_0758	4.86172	0.818107	0.854096	0.957862	0.338132	NA
Mfumv2_0759	39.4029	0.285928	0.332915	0.858862	0.390417	0.622992
Mfumv2_0760	1155.87	0.475518	0.162779	2.92124	0.00348638	0.022594
Mfumv2_0761	601.222	0.457738	0.160236	2.85665	0.00428138	0.0266294
Mfumv2_0762	261.827	0.447379	0.173457	2.57919	0.00990313	0.0508833
Mfumv2_0763	315.799	0.268246	0.153572	1.74671	0.0806868	0.232235
Mfumv2_0764	133.741	0.397976	0.179278	2.21988	0.0264268	0.104101
Mfumv2_0765	124.175	-0.196228	0.213615	-0.918607	0.358301	0.59836
Mfumv2_0766	26.7562	0.162189	0.349735	0.463746	0.642829	0.825732
Mfumv2_0767	111.213	0.0995965	0.195632	0.509101	0.610682	0.807144
Mfumv2_0768	173.823	0.701105	0.182949	3.83225	0.000126979	0.00156503
Mfumv2_0769	198.316	0.248154	0.157123	1.57936	0.114253	0.294651
Mfumv2_0770	49.4617	0.277743	0.34046	0.815786	0.414623	0.647422
Mfumv2_0771	29.3765	0.0703475	0.33667	0.208951	0.834487	0.920306
Mfumv2_0772	180.717	0.158852	0.171481	0.926353	0.354262	0.59836
Mfumv2_0773	47.3657	-0.0112522	0.269865	-0.0416957	0.966741	0.988892
Mfumv2_0774	153.562	0.330769	0.164124	2.01536	0.0438668	0.14929
Mfumv2_0775	69.2824	0.268383	0.243403	1.10263	0.27019	0.508726
Mfumv2_0776	9.17478	0.155834	0.610848	0.255112	0.798637	NA
Mfumv2_0777	91.4772	0.740413	0.228078	3.24631	0.0011691	0.00939493
Mfumv2_0778	7.37618	0.480215	0.64248	0.74744	0.454798	NA
Mfumv2_0779	648.74	-0.129803	0.125401	-1.0351	0.300622	0.540689
Mfumv2_0780	5.35367	-0.111589	0.74864	-0.149055	0.88151	NA
Mfumv2_0781	1.17892	2.10602	1.93356	1.08919	0.276071	NA
Mfumv2_0782	92.2352	0.362223	0.203187	1.7827	0.0746348	0.220827
Mfumv2_0783	81.1361	0.0813789	0.218809	0.371917	0.709955	0.857151
Mfumv2_0784	434.922	-0.268157	0.129385	-2.07255	0.0382143	0.136699
Mfumv2_0785	706.643	-0.0358058	0.108536	-0.329898	0.741477	0.876167
Mfumv2_0786	316.556	-0.0412807	0.129124	-0.319697	0.749198	0.880198
Mfumv2_0787	38.8607	0.126603	0.305687	0.414158	0.678758	0.842824
Mfumv2_0788	279.908	0.0203333	0.146498	0.138796	0.889612	0.94819
Mfumv2_0789	72.5714	0.331614	0.225024	1.47368	0.140568	0.331845
Mfumv2_0790	127.124	-0.0136023	0.180442	-0.0753832	0.93991	0.977742
Mfumv2_0791	89.9802	0.606856	0.203866	2.97674	0.0029133	0.0195453
Mfumv2_0792	334.136	0.044094	0.147621	0.298697	0.765171	0.887034
Mfumv2_0793	73.1507	0.45456	0.226558	2.00637	0.0448164	0.151321
Mfumv2_0794	263.84	-0.16595	0.155131	-1.06974	0.284735	0.523113
Mfumv2_0795	2557.98	-0.062719	0.096036	-0.653078	0.513706	0.737168
Mfumv2_0796	0	NA	NA	NA	NA	NA
Mfumv2_0797	106.122	-0.014756	0.191375	-0.0771051	0.93854	0.977463
Mfumv2_0798	201.668	-0.257362	0.179246	-1.4358	0.151059	0.348825
Mfumv2_0799	443.447	-0.0643264	0.124512	-0.516628	0.605416	0.80336
Mfumv2_0800	769.929	-0.175916	0.112173	-1.56826	0.116821	0.299354
Mfumv2_0801	536.169	-0.0931675	0.225297	-0.413531	0.679217	0.842824
Mfumv2_0802	689.389	-0.46727	0.13467	-3.46974	0.000520956	0.00498381
Mfumv2_0803	62.2711	0.203572	0.248981	0.817618	0.413576	0.647422
Mfumv2_0804	58.7382	-0.165566	0.274558	-0.60303	0.546489	0.764552
Mfumv2_0805	169.04	0.049896	0.173571	0.287467	0.773755	0.889796
Mfumv2_0806	153.202	-0.113289	0.164345	-0.689339	0.49061	0.718917
Mfumv2_0807	65.672	0.0953927	0.268558	0.355203	0.722438	0.867012
Mfumv2_0808	180.357	-0.0555442	0.154367	-0.35982	0.718982	0.865449
Mfumv2_0809	195.644	-0.0583547	0.177146	-0.329415	0.741842	0.876167
Mfumv2_0810	1278.42	-0.755478	0.344641	-2.19207	0.0283743	0.109329
Mfumv2_0811	130.495	0.199845	0.177508	1.12583	0.260236	0.499079
Mfumv2_0812	3.76524	-0.284779	0.88056	-0.323407	0.746387	NA
Mfumv2_0813	211.529	-0.251476	0.154277	-1.63003	0.103095	0.278385
Mfumv2_0814	3253.77	-1.20652	0.11411	-10.5733	3.96456e-26	4.97801e-24
Mfumv2_0815	4687.96	-5.06159	0.161058	-31.4272	8.6052e-217	1.72878e-213
Mfumv2_0816	336.106	0.0797478	0.126964	0.628114	0.529929	0.751856
Mfumv2_0817	675.932	-0.0677039	0.130531	-0.51868	0.603984	0.802869
Mfumv2_0818	134.583	0.136694	0.181531	0.753008	0.451445	0.680331
Mfumv2_0819	305.954	-0.125345	0.139468	-0.89874	0.368791	0.607278
Mfumv2_0820	272.265	-0.0325922	0.146879	-0.221898	0.824393	0.914526
Mfumv2_0821	1003.4	0.168054	0.133883	1.25523	0.209395	0.440497
Mfumv2_0822	62.2682	-0.194912	0.244997	-0.795569	0.426283	0.659278
Mfumv2_0823	987.205	-0.617667	0.118536	-5.21079	1.88039e-07	4.72213e-06
Mfumv2_0824	1986.01	-0.231294	0.102209	-2.26295	0.0236388	0.0976896
Mfumv2_0825	208.918	-0.195954	0.150861	-1.2989	0.193977	0.421298
Mfumv2_0826	5.31004	-0.595801	0.800888	-0.743925	0.456922	NA
Mfumv2_0827	0.169414	-1.63971	4.08047	-0.401843	0.6878	NA
Mfumv2_0828	0.257265	1.15223	3.23544	0.356127	0.721745	NA
Mfumv2_0830	6.47461	1.03179	0.716124	1.4408	0.149642	NA
Mfumv2_0831	219.53	-0.444887	0.150329	-2.95942	0.00308217	0.0202355
Mfumv2_0832	60.819	-0.378956	0.248307	-1.52616	0.126971	0.312603
Mfumv2_0833	30.7735	-0.52737	0.41525	-1.27001	0.204083	0.433912
Mfumv2_0834	43.9442	0.160839	0.306	0.525617	0.599154	0.799801
Mfumv2_0835	121.061	0.262442	0.204674	1.28224	0.199758	0.429672
Mfumv2_0837	1.53697	1.45379	1.62637	0.893888	0.371382	NA
Mfumv2_0838	24.6201	0.0545307	0.371639	0.14673	0.883345	0.946455
Mfumv2_0839	56.9863	0.12587	0.245079	0.513589	0.60754	0.804604
Mfumv2_0840	7.42578	0.144645	0.63573	0.227526	0.820015	NA
Mfumv2_0841	1.91304	0.310143	1.2427	0.249571	0.802919	NA
Mfumv2_0842	26.2162	0.0253946	0.389607	0.06518	0.948031	0.980261
Mfumv2_0843	53.9899	0.380485	0.273778	1.38975	0.164603	0.373237
Mfumv2_0844	312.744	-0.105445	0.155842	-0.676616	0.498649	0.726986
Mfumv2_0845	112.253	-0.0046415	0.193402	-0.0239992	0.980853	0.992996
Mfumv2_0846	237.257	0.36367	0.155992	2.33134	0.0197356	0.085709
Mfumv2_0847	333.417	0.3789	0.142402	2.66077	0.00779624	0.0424462
Mfumv2_0848	207.261	0.12126	0.157897	0.767968	0.442506	0.672462
Mfumv2_0849	53.4516	-0.0155106	0.258961	-0.0598957	0.952239	0.981373
Mfumv2_0850	36.5802	0.0839094	0.315587	0.265884	0.790329	0.897706
Mfumv2_0851	58.2574	0.278531	0.244279	1.14022	0.254196	0.493394
Mfumv2_0852	374.095	-0.155964	0.137462	-1.13459	0.256545	0.4951
Mfumv2_0853	145.327	0.129592	0.186709	0.694084	0.48763	0.715594
Mfumv2_0854	167.678	0.0388204	0.168093	0.230946	0.817357	0.909463
Mfumv2_0855	218.128	-0.167818	0.157223	-1.06739	0.285796	0.523113
Mfumv2_0856	21.5122	0.179122	0.384349	0.46604	0.641187	NA
Mfumv2_0857	175.308	0.306174	0.16163	1.89429	0.0581862	0.183799
Mfumv2_0858	89.3166	0.112382	0.202369	0.555331	0.578668	0.788261
Mfumv2_0859	229.934	-0.355551	0.148341	-2.39685	0.0165367	0.0743227
Mfumv2_0860	241.226	-0.131468	0.142223	-0.924376	0.35529	0.59836
Mfumv2_0861	137.552	0.437066	0.178233	2.45222	0.0141978	0.0671138
Mfumv2_0862	199.37	0.0486115	0.151934	0.319951	0.749006	0.880198
Mfumv2_0863	11.8676	0.41565	0.561268	0.740555	0.458963	NA
Mfumv2_0864	0.561049	2.25443	2.47065	0.912483	0.361514	NA
Mfumv2_0865	0.837527	-0.00698746	2.08715	-0.00334785	0.997329	NA
Mfumv2_0866	0.116574	0.283845	4.08047	0.0695618	0.944542	NA
Mfumv2_0867	2.01507	3.02585	1.55987	1.93981	0.0524022	NA
Mfumv2_0868	18.1292	0.120643	0.424523	0.284184	0.77627	NA
Mfumv2_0869	0	NA	NA	NA	NA	NA
Mfumv2_0870	69.0174	-0.0103321	0.247333	-0.0417742	0.966679	0.988892
Mfumv2_0871	1854.98	-0.192099	0.107442	-1.78793	0.073788	0.21929
Mfumv2_0872	215.506	0.384916	0.163315	2.35689	0.0184288	0.0815496
Mfumv2_0873	1423.06	-0.0447649	0.107659	-0.415802	0.677555	0.842824
Mfumv2_0874	10977.6	-0.420204	0.104565	-4.0186	5.85462e-05	0.0008168
Mfumv2_0875	233.045	0.0398734	0.205855	0.193696	0.846414	0.927178
Mfumv2_0876	90.6938	-0.0079952	0.211807	-0.0377475	0.969889	0.98909
Mfumv2_0877	36.7231	0.090418	0.295291	0.3062	0.759452	0.884498
Mfumv2_0878	58.3125	-0.244389	0.248593	-0.983088	0.325564	0.568517
Mfumv2_0879	206.922	-0.0562972	0.15071	-0.373546	0.708742	0.856202
Mfumv2_0880	401.064	-0.215782	0.13214	-1.63298	0.102473	0.277826
Mfumv2_0881	328.782	-0.0775182	0.142532	-0.543866	0.586534	0.791899
Mfumv2_0883	68.523	0.244671	0.233894	1.04608	0.295525	0.534877
Mfumv2_0884	104.042	0.24791	0.19159	1.29396	0.195678	0.424075
Mfumv2_0885	164.664	0.277415	0.164274	1.68874	0.0912696	0.253962
Mfumv2_0886	622.102	-0.115187	0.116364	-0.989888	0.322229	0.566462
Mfumv2_0887	179.373	0.213894	0.201103	1.0636	0.287508	0.525338
Mfumv2_0888	234.511	0.0844736	0.164486	0.513562	0.607558	0.804604
Mfumv2_0889	37.4786	-0.253228	0.298848	-0.847349	0.396801	0.628189
Mfumv2_0890	94.5928	0.195025	0.231334	0.843046	0.399203	0.631495
Mfumv2_0891	105.153	-0.3374	0.206452	-1.63428	0.102201	0.277826
Mfumv2_0892	46.5367	0.157153	0.27458	0.572338	0.567093	0.777672
Mfumv2_0893	95.2114	0.146418	0.204602	0.715623	0.474224	0.701558
Mfumv2_0894	830.534	-0.64455	0.165191	-3.90184	9.54644e-05	0.00123704
Mfumv2_0895	1.78818	0.328033	1.33323	0.246044	0.805648	NA
Mfumv2_0896	4.28929	-0.409374	0.828589	-0.494061	0.621263	NA
Mfumv2_0898	11.4862	0.979352	0.544818	1.79758	0.0722442	NA
Mfumv2_0899	0	NA	NA	NA	NA	NA
Mfumv2_0900	125.853	0.628646	0.182503	3.44458	0.000571937	0.00541991
Mfumv2_0902	1091.67	1.15238	0.147752	7.79944	6.21819e-15	4.02979e-13
Mfumv2_0903	55.2269	0.607577	0.312635	1.94341	0.0519669	0.169476
Mfumv2_0904	9.72739	-0.108783	0.563077	-0.193193	0.846807	NA
Mfumv2_0905	28.4376	0.116953	0.337503	0.346524	0.728949	0.871183
Mfumv2_0906	25.6469	0.0975829	0.358622	0.272105	0.785541	0.89568
Mfumv2_0907	92.5312	0.351345	0.224368	1.56593	0.117364	0.300167
Mfumv2_0908	437.529	0.102029	0.123528	0.82596	0.408827	0.642476
Mfumv2_0909	187.127	-0.240829	0.162452	-1.48247	0.138217	0.328735
Mfumv2_0910	427.557	-0.116788	0.130025	-0.898193	0.369082	0.607278
Mfumv2_0911	91.1305	0.614829	0.222311	2.76562	0.00568147	0.0324833
Mfumv2_0912	150.973	0.0921702	0.209409	0.440145	0.659832	0.835288
Mfumv2_0913	85.8033	-0.0971785	0.209986	-0.462787	0.643517	0.826087
Mfumv2_0914	288.843	0.0662913	0.139723	0.474447	0.635181	0.822746
Mfumv2_0915	570.764	-0.00267562	0.115426	-0.0231804	0.981506	0.992996
Mfumv2_0916	1.75087	1.52254	1.51803	1.00297	0.315876	NA
Mfumv2_0917	55.409	-0.178591	0.2556	-0.698713	0.484731	0.71186
Mfumv2_0918	996.542	-0.155922	0.107077	-1.45617	0.145346	0.338354
Mfumv2_0919	624.907	-0.0895305	0.121989	-0.733922	0.462996	0.691569
Mfumv2_0920	549.004	0.104672	0.115569	0.905716	0.365086	0.60367
Mfumv2_0921	2571.14	-0.271413	0.0913128	-2.97235	0.0029553	0.0196596
Mfumv2_0922	555.033	-0.40362	0.159782	-2.52607	0.0115346	0.0566577
Mfumv2_0923	423.281	-0.132253	0.154886	-0.853873	0.393176	0.625684
Mfumv2_0924	831.602	0.492058	0.113147	4.34884	1.36859e-05	0.000242602
Mfumv2_0925	1333.17	-0.0400108	0.104013	-0.384671	0.700481	0.851856
Mfumv2_0926	154.861	0.0639718	0.205296	0.311607	0.755339	0.884498
Mfumv2_0927	3.87375	-1.66184	0.939504	-1.76885	0.0769197	NA
Mfumv2_0928	0.695126	-0.609249	2.10029	-0.290079	0.771756	NA
Mfumv2_0929	0.829193	1.44914	2.08326	0.695611	0.486672	NA
Mfumv2_0930	72.3339	-0.162274	0.225225	-0.720499	0.471218	0.698655
Mfumv2_0931	490.576	0.281784	0.13341	2.11216	0.0346726	0.126651
Mfumv2_0933	1639.99	-0.331758	0.114844	-2.88877	0.00386758	0.0245109
Mfumv2_0934	1270.11	-0.298852	0.115303	-2.59189	0.00954503	0.0495503
Mfumv2_0935	596.034	0.0280035	0.118294	0.236728	0.812868	0.907755
Mfumv2_0936	740.133	-0.369925	0.106051	-3.48819	0.0004863	0.00480713
Mfumv2_0937	443.91	-0.266964	0.13892	-1.92171	0.0546424	0.175082
Mfumv2_0938	776.665	-0.18702	0.126419	-1.47937	0.139042	0.330184
Mfumv2_0939	435.694	-0.312532	0.138337	-2.25922	0.0238699	0.0978665
Mfumv2_0940	2794.55	-0.0923364	0.0907687	-1.01727	0.309024	0.551359
Mfumv2_0941	2429.15	-0.345306	0.0885322	-3.90034	9.6057e-05	0.00123704
Mfumv2_0942	103.599	0.945645	0.230651	4.0999	4.1333e-05	0.000624345
Mfumv2_0943	384.727	3.05844	0.173842	17.5932	2.77941e-69	1.11677e-66
Mfumv2_0944	251.939	-0.05237	0.146416	-0.357678	0.720584	0.866005
Mfumv2_0945	72.1304	-0.123352	0.257566	-0.478916	0.631998	0.82074
Mfumv2_0946	63.2033	0.390488	0.237337	1.64529	0.0999094	0.273086
Mfumv2_0947	143.072	0.0293554	0.16594	0.176904	0.859584	0.936499
Mfumv2_0948	197.746	0.438101	0.158369	2.76634	0.00566902	0.0324833
Mfumv2_0949	2252.22	0.0596343	0.131214	0.454483	0.649482	0.829769
Mfumv2_0950	223.186	0.0783683	0.168629	0.464738	0.642119	0.825347
Mfumv2_0951	2371.09	-0.127195	0.13011	-0.977594	0.328275	0.571494
Mfumv2_0952	5975.64	-0.36019	0.134575	-2.67651	0.00743927	0.0409143
Mfumv2_0953	530.423	-0.153005	0.122091	-1.2532	0.210133	0.441126
Mfumv2_0954	1055.36	-0.285454	0.11271	-2.53264	0.0113206	0.0561558
Mfumv2_0955	860.829	-0.262382	0.102367	-2.56316	0.0103724	0.0524892
Mfumv2_0956	260.297	-0.27013	0.139465	-1.9369	0.0527574	0.170676
Mfumv2_0957	1668.45	-0.225654	0.107307	-2.10288	0.0354764	0.128883
Mfumv2_0958	316.667	-0.325504	0.131399	-2.47723	0.0132408	0.0633352
Mfumv2_0959	543.883	-0.361048	0.115486	-3.12633	0.00177005	0.0129782
Mfumv2_0960	1747.78	-0.239397	0.0993623	-2.40933	0.0159818	0.0728715
Mfumv2_0961	775.181	-0.380052	0.1198	-3.17239	0.00151192	0.0114701
Mfumv2_0962	395.4	-0.0447589	0.129895	-0.344578	0.730412	0.871376
Mfumv2_0963	500.632	-0.0254495	0.114194	-0.222861	0.823644	0.914199
Mfumv2_0964	586.958	-0.178829	0.11791	-1.51666	0.129352	0.316912
Mfumv2_0965	781.767	-0.140027	0.113218	-1.2368	0.216163	0.447702
Mfumv2_0966	1666.03	-0.297613	0.107525	-2.76786	0.00564265	0.0324816
Mfumv2_0967	654.415	-0.33114	0.116541	-2.8414	0.00449164	0.0275113
Mfumv2_0968	877.966	-0.234319	0.100991	-2.32018	0.020331	0.0874625
Mfumv2_0969	652.663	-0.217949	0.127248	-1.71278	0.0867529	0.245129
Mfumv2_0970	1710.74	-0.214671	0.103948	-2.06517	0.0389068	0.137855
Mfumv2_0971	1666.35	-0.250986	0.105661	-2.37539	0.0175303	0.0780896
Mfumv2_0972	1852.2	-0.177321	0.100625	-1.7622	0.0780363	0.227347
Mfumv2_0973	255.277	-0.170482	0.148988	-1.14426	0.252514	0.492248
Mfumv2_0974	513.879	-0.0852112	0.117032	-0.7281	0.466552	0.694814
Mfumv2_0975	673.368	-0.386851	0.146425	-2.64198	0.00824233	0.044275
Mfumv2_0977	25.9384	0.19061	0.364852	0.522431	0.60137	0.801694
Mfumv2_0978	10486.7	-0.44461	0.118687	-3.74608	0.000179616	0.00206199
Mfumv2_0979	9300.52	-0.259408	0.13403	-1.93545	0.0529352	0.170701
Mfumv2_0980	357.245	0.144021	0.137255	1.04929	0.294043	0.533634
Mfumv2_0981	411.491	0.061399	0.153256	0.40063	0.688693	0.846498
Mfumv2_0982	260.762	0.12305	0.14495	0.848915	0.395929	0.627515
Mfumv2_0984	4.88168	0.282995	0.795093	0.355927	0.721895	NA
Mfumv2_0985	99.9875	0.217025	0.208738	1.0397	0.298479	0.537798
Mfumv2_0986	43.9344	-0.125405	0.288549	-0.434605	0.663849	0.835454
Mfumv2_0988	1424.7	-0.475316	0.133885	-3.55019	0.000384952	0.00396599
Mfumv2_0989	342.249	0.0645703	0.132137	0.488661	0.625082	0.818317
Mfumv2_0990	252.686	-0.135728	0.153627	-0.883485	0.376974	0.611746
Mfumv2_0991	812.96	-0.0877316	0.109562	-0.800749	0.423277	0.656145
Mfumv2_0992	1670.51	-0.0427238	0.102269	-0.417761	0.676122	0.842824
Mfumv2_0993	1127.65	0.0385428	0.118674	0.324779	0.745348	0.878227
Mfumv2_0994	557.948	-0.0912665	0.112326	-0.812516	0.416496	0.649139
Mfumv2_0995	18.0312	-0.0411765	0.417416	-0.0986461	0.921419	NA
Mfumv2_0996	26.3102	0.662152	0.357929	1.84995	0.0643201	0.197885
Mfumv2_0997	271.455	0.0795994	0.225626	0.352793	0.724244	0.86775
Mfumv2_0998	32.6936	-0.0711439	0.351193	-0.202578	0.839465	0.924101
Mfumv2_0999	6.05278	-0.137743	0.739256	-0.186327	0.852189	NA
Mfumv2_1000	59.6819	-0.193287	0.246881	-0.782916	0.433676	0.666097
Mfumv2_1001	356.702	-0.159268	0.209855	-0.758943	0.447887	0.677564
Mfumv2_1002	0.829242	0.418343	2.04918	0.204152	0.838235	NA
Mfumv2_1003	0.618171	0.743117	2.26458	0.328147	0.7428	NA
Mfumv2_1004	0.402563	0.092879	2.82653	0.0328598	0.973786	NA
Mfumv2_1005	300.506	-0.00212694	0.136079	-0.0156302	0.987529	0.994355
Mfumv2_1006	14.2669	0.00503286	0.493747	0.0101932	0.991867	NA
Mfumv2_1007	323.844	0.0168653	0.150926	0.111745	0.911025	0.963797
Mfumv2_1008	711.038	0.146278	0.109601	1.33464	0.181994	0.402228
Mfumv2_1009	346.602	0.113257	0.172627	0.656079	0.511773	0.735445
Mfumv2_1010	519.002	0.00879496	0.117712	0.0747162	0.940441	0.977742
Mfumv2_1011	826.007	-0.403067	0.16857	-2.3911	0.0167981	0.0753288
Mfumv2_1012	409.19	0.00404931	0.146653	0.0276116	0.977972	0.991795
Mfumv2_1013	132.092	0.30617	0.184563	1.65889	0.0971382	0.26733
Mfumv2_1014	446.93	0.135337	0.12493	1.0833	0.278674	0.518866
Mfumv2_1015	320.923	-0.0341332	0.133911	-0.254894	0.798805	0.902079
Mfumv2_1016	489.548	-0.408962	0.117536	-3.47945	0.000502446	0.00485296
Mfumv2_1017	186.085	-0.167007	0.171166	-0.975699	0.329213	0.572136
Mfumv2_1018	97.1723	-0.222431	0.196156	-1.13395	0.256814	0.495144
Mfumv2_1019	454.935	0.0729462	0.119777	0.609015	0.542514	0.761318
Mfumv2_1020	76.496	-0.103517	0.23146	-0.447234	0.654706	0.832295
Mfumv2_1021	17.2447	-0.313729	0.429603	-0.730278	0.46522	NA
Mfumv2_1022	21.6473	-0.351284	0.378538	-0.928001	0.353407	NA
Mfumv2_1023	2.81586	-0.244808	1.04782	-0.233635	0.815268	NA
Mfumv2_1024	11755.6	-0.379321	0.0962828	-3.93966	8.15973e-05	0.00107143
Mfumv2_1025	1380.45	-0.119591	0.09385	-1.27428	0.202565	0.43339
Mfumv2_1026	3306.22	0.00714228	0.0878227	0.0813261	0.935183	0.975484
Mfumv2_1027	867.946	-0.112597	0.104741	-1.075	0.282373	0.522845
Mfumv2_1028	1776.99	-0.429759	0.105666	-4.06716	4.75901e-05	0.000697873
Mfumv2_1029	718.575	-0.47983	0.141719	-3.3858	0.00070972	0.0063653
Mfumv2_1030	1565.25	-0.559894	0.104823	-5.34133	9.22682e-08	2.47156e-06
Mfumv2_1031	6675.29	-0.370051	0.0972384	-3.8056	0.000141459	0.00166592
Mfumv2_1032	6628.44	-0.327729	0.0912547	-3.59136	0.000328952	0.00349664
Mfumv2_1033	432.925	0.0505717	0.123645	0.409009	0.682533	0.843309
Mfumv2_1034	72.3927	-0.0256242	0.219333	-0.116828	0.906996	0.960546
Mfumv2_1035	748.328	-0.0898278	0.113543	-0.791136	0.428864	0.662643
Mfumv2_1036	1081.18	-0.123503	0.107429	-1.14963	0.250297	0.490502
Mfumv2_1037	1798.55	-0.32568	0.117351	-2.77527	0.00551555	0.0321181
Mfumv2_1038	16.3803	0.901632	0.452595	1.99214	0.0463561	NA
Mfumv2_1039	0.571977	-0.591129	2.52338	-0.234261	0.814783	NA
Mfumv2_1041	2.70234	0.181452	1.04637	0.17341	0.862329	NA
Mfumv2_1042	0.867914	-0.166207	1.92843	-0.0861877	0.931317	NA
Mfumv2_1043	112.296	0.25215	0.206027	1.22387	0.221002	0.455785
Mfumv2_1044	584.356	-0.360182	0.118403	-3.04201	0.00235004	0.0165078
Mfumv2_1045	3432.53	-0.0201988	0.13679	-0.147663	0.882609	0.946455
Mfumv2_1046	385.317	0.0347499	0.128036	0.271407	0.786078	0.89568
Mfumv2_1047	123.779	-0.0577053	0.182517	-0.316165	0.751877	0.881799
Mfumv2_1048	346.449	0.0589256	0.124733	0.472412	0.636632	0.823208
Mfumv2_1049	320.086	-0.0627111	0.13192	-0.475373	0.634521	0.822746
Mfumv2_1050	444.057	-0.179602	0.156647	-1.14654	0.251571	0.49164
Mfumv2_1051	286.328	-0.202981	0.162695	-1.24762	0.212172	0.443494
Mfumv2_1052	379.156	0.117354	0.127683	0.919103	0.358042	0.59836
Mfumv2_1053	397.484	-0.208359	0.140188	-1.48628	0.137204	0.327557
Mfumv2_1054	89.9586	-0.031944	0.206413	-0.154757	0.877013	0.945235
Mfumv2_1056	425.676	0.0936239	0.12514	0.748151	0.454369	0.683254
Mfumv2_1057	75.937	0.326644	0.244557	1.33565	0.181663	0.402228
Mfumv2_1058	255.144	0.241519	0.157871	1.52985	0.126054	0.311041
Mfumv2_1060	561.514	-0.157603	0.116435	-1.35357	0.175874	0.392155
Mfumv2_1061	494.094	-0.038501	0.11676	-0.329744	0.741593	0.876167
Mfumv2_1062	193.944	0.157943	0.166071	0.951057	0.341575	0.584519
Mfumv2_1063	0	NA	NA	NA	NA	NA
Mfumv2_1064	379.718	-0.0515833	0.158809	-0.324814	0.745322	0.878227
Mfumv2_1065	88.1495	-0.084701	0.210895	-0.401627	0.687959	0.846498
Mfumv2_1066	190.401	0.149513	0.159017	0.940229	0.3471	0.590453
Mfumv2_1067	255.646	0.124036	0.156869	0.790701	0.429118	0.662643
Mfumv2_1068	740.082	-0.6152	0.113611	-5.41499	6.12924e-08	1.6868e-06
Mfumv2_1069	2.05544	0.488123	1.24706	0.391418	0.695488	NA
Mfumv2_1070	31.0404	0.261042	0.338125	0.772026	0.440099	0.670326
Mfumv2_1071	0.479518	-1.36587	2.68186	-0.5093	0.610542	NA
Mfumv2_1072	1.44478	-0.971745	1.53008	-0.635094	0.525367	NA
Mfumv2_1073	316.56	-0.398015	0.15112	-2.63377	0.00844423	0.0449986
Mfumv2_1074	427.292	0.257819	0.137575	1.87402	0.0609273	0.190659
Mfumv2_1075	67.9034	0.140773	0.240644	0.584986	0.558557	0.771231
Mfumv2_1076	40.9935	0.192376	0.286976	0.670358	0.50263	0.730021
Mfumv2_1077	74.0504	0.268763	0.220948	1.21641	0.223828	0.45844
Mfumv2_1078	63.2356	-0.557433	0.244745	-2.27761	0.0227498	0.0956156
Mfumv2_1079	205.974	-0.237493	0.149344	-1.59024	0.11178	0.291291
Mfumv2_1080	301.276	-0.0978281	0.133198	-0.734454	0.462672	0.691569
Mfumv2_1081	207.986	0.0981609	0.149403	0.657022	0.511167	0.735445
Mfumv2_1082	600.323	0.121193	0.115425	1.04997	0.293733	0.533553
Mfumv2_1083	52.9808	0.79389	0.270699	2.93274	0.00335982	0.0218442
Mfumv2_1084	587.467	0.470913	0.115872	4.06406	4.82258e-05	0.000702069
Mfumv2_1085	223.09	0.133785	0.152658	0.876373	0.380827	0.615513
Mfumv2_1086	388.793	-0.0972799	0.123344	-0.788691	0.430293	0.663946
Mfumv2_1087	107.893	-0.110876	0.186801	-0.593548	0.552815	0.766992
Mfumv2_1088	5.02101	1.66798	0.883192	1.88858	0.0589486	NA
Mfumv2_1089	723.016	-0.0643385	0.116668	-0.551465	0.581315	0.788739
Mfumv2_1090	233.516	0.148033	0.15961	0.927468	0.353684	0.598106
Mfumv2_1091	299.241	-0.145671	0.135833	-1.07243	0.283526	0.523113
Mfumv2_1092	1256.27	-0.364887	0.0956635	-3.81428	0.000136582	0.00163329
Mfumv2_1093	126.756	-0.284887	0.179184	-1.58991	0.111855	0.291291
Mfumv2_1094	85.4622	-0.399614	0.21418	-1.86578	0.0620716	0.192145
Mfumv2_1095	152.327	-0.0851243	0.193088	-0.440857	0.659316	0.835162
Mfumv2_1097	160.698	-0.0170159	0.162756	-0.104548	0.916734	0.967289
Mfumv2_1098	626.911	-0.0882052	0.115572	-0.763204	0.445342	0.675749
Mfumv2_1099	5.48321	0.159361	0.775548	0.205482	0.837195	NA
Mfumv2_1100	4.54544	0.560436	0.936419	0.598488	0.549514	NA
Mfumv2_1101	1038.46	0.0412698	0.105831	0.389958	0.696567	0.850369
Mfumv2_1102	136.856	-0.0459873	0.179068	-0.256815	0.797322	0.901925
Mfumv2_1103	208.904	-0.101339	0.15657	-0.647247	0.517472	0.739403
Mfumv2_1104	908.675	-0.0626021	0.116241	-0.538552	0.590196	0.793808
Mfumv2_1105	346.917	0.00800083	0.133789	0.0598019	0.952313	0.981373
Mfumv2_1106	629.506	0.0501985	0.123479	0.406536	0.684349	0.844506
Mfumv2_1107	617.73	-0.168343	0.127082	-1.32468	0.185276	0.40507
Mfumv2_1108	244.156	-0.222553	0.151147	-1.47243	0.140904	0.33186
Mfumv2_1109	591.882	-0.0893737	0.146805	-0.608793	0.542661	0.761318
Mfumv2_1110	107.748	-0.104714	0.18774	-0.557761	0.577008	0.787506
Mfumv2_1111	459.545	-0.500446	0.155157	-3.22542	0.00125786	0.00990997
Mfumv2_1112	390.491	0.00912936	0.16358	0.0558097	0.955493	0.982524
Mfumv2_1113	1209.99	-0.0885874	0.10182	-0.870042	0.384277	0.617611
Mfumv2_1114	2581.58	0.0998506	0.0939054	1.06331	0.287641	0.525338
Mfumv2_1115	275.463	-0.182306	0.144331	-1.26311	0.206549	0.436338
Mfumv2_1116	106.673	0.0927945	0.196014	0.473407	0.635923	0.823176
Mfumv2_1117	512.853	-0.142811	0.133686	-1.06826	0.285403	0.523113
Mfumv2_1118	538.691	0.145085	0.143078	1.01403	0.310569	0.55222
Mfumv2_1119	422.481	-0.279029	0.125237	-2.228	0.0258803	0.103162
Mfumv2_1120	327.286	0.0780045	0.146257	0.533337	0.5938	0.795297
Mfumv2_1121	33.5023	0.578121	0.331808	1.74234	0.0814495	0.234023
Mfumv2_1122	17.0951	0.27855	0.448568	0.620976	0.534616	NA
Mfumv2_1123	28.7602	0.750358	0.340661	2.20265	0.0276194	0.107533
Mfumv2_1124	224.646	0.0615343	0.148298	0.414936	0.678189	0.842824
Mfumv2_1127	6864.87	-0.409394	0.123945	-3.30302	0.000956491	0.00800289
Mfumv2_1132	34.6838	0.413499	0.324345	1.27487	0.202354	0.43339
Mfumv2_1133	127.818	0.165363	0.179463	0.921429	0.356826	0.59836
Mfumv2_1134	110.8	0.284316	0.19717	1.44199	0.149306	0.34557
Mfumv2_1135	995.606	-0.545687	0.133238	-4.09559	4.21089e-05	0.000626643
Mfumv2_1136	326.161	-0.121546	0.14012	-0.867444	0.385699	0.6194
Mfumv2_1137	207.264	0.0450828	0.152211	0.296186	0.767088	0.887638
Mfumv2_1138	363.64	-0.075576	0.12308	-0.61404	0.539189	0.759628
Mfumv2_1139	171.077	0.0922067	0.158395	0.582129	0.56048	0.77267
Mfumv2_1140	59.9184	-0.0378598	0.247986	-0.152669	0.878659	0.945691
Mfumv2_1141	368.942	-0.0668937	0.136956	-0.488431	0.625245	0.818317
Mfumv2_1142	234.615	0.359427	0.142983	2.51377	0.011945	0.0583881
Mfumv2_1143	57.1708	0.744148	0.284999	2.61106	0.0090263	0.0475182
Mfumv2_1144	8.57255	0.711351	0.667457	1.06576	0.286531	NA
Mfumv2_1145	1.86948	1.09096	1.36402	0.799815	0.423818	NA
Mfumv2_1146	1.98782	0.617866	1.31565	0.469628	0.638621	NA
Mfumv2_1147	6.5905	-0.228232	0.673361	-0.338944	0.734652	NA
Mfumv2_1148	1137.18	-0.316123	0.0972105	-3.25194	0.00114619	0.00924775
Mfumv2_1149	131.859	-0.0988706	0.210054	-0.470691	0.637861	0.823866
Mfumv2_1150	368.432	-0.395889	0.127969	-3.09362	0.00197729	0.0143688
Mfumv2_1151	287.523	-0.169597	0.134664	-1.25941	0.207881	0.437957
Mfumv2_1152	69.5541	-0.0493439	0.223098	-0.221176	0.824956	0.914645
Mfumv2_1153	82.7353	-0.193537	0.213575	-0.906178	0.364842	0.60367
Mfumv2_1154	227.892	-0.318989	0.145549	-2.19162	0.028407	0.109329
Mfumv2_1155	630.313	-0.126956	0.111495	-1.13866	0.254844	0.493715
Mfumv2_1156	158.779	0.361771	0.167761	2.15647	0.031047	0.116586
Mfumv2_1157	82.4218	0.327557	0.262658	1.24709	0.212365	0.443494
Mfumv2_1158	361.178	0.351304	0.141528	2.48222	0.0130565	0.0626886
Mfumv2_1159	281.283	-0.0966732	0.146456	-0.660085	0.509199	0.733977
Mfumv2_1160	105.031	0.206524	0.199323	1.03613	0.300143	0.540311
Mfumv2_1161	452.525	0.372983	0.153431	2.43095	0.0150592	0.0697093
Mfumv2_1162	234.248	0.319769	0.154233	2.07328	0.0381464	0.136699
Mfumv2_1163	136.182	0.144365	0.194099	0.743771	0.457015	0.686205
Mfumv2_1164	114.787	0.045475	0.197637	0.230094	0.818019	0.909463
Mfumv2_1165	977.274	-0.195985	0.109907	-1.78318	0.0745563	0.220827
Mfumv2_1166	431.699	-0.247355	0.126827	-1.95034	0.0511357	0.167862
Mfumv2_1167	210.888	0.0579858	0.171263	0.338578	0.734928	0.872254
Mfumv2_1168	108.832	0.189745	0.185998	1.02014	0.307661	0.549414
Mfumv2_1169	199.784	0.319836	0.154395	2.07154	0.0383083	0.136699
Mfumv2_1170	408.238	0.137454	0.128167	1.07246	0.283511	0.523113
Mfumv2_1171	112.376	-0.0489578	0.201792	-0.242616	0.808303	0.907196
Mfumv2_1172	93.3587	0.162205	0.206012	0.787357	0.431073	0.664639
Mfumv2_1173	42.0832	0.257011	0.28929	0.88842	0.374315	0.610542
Mfumv2_1174	612.221	-0.549835	0.154764	-3.55274	0.000381242	0.00394801
Mfumv2_1175	184.748	-0.258398	0.158308	-1.63225	0.102628	0.277869
Mfumv2_1176	487.59	-0.265957	0.140749	-1.88959	0.0588132	0.185197
Mfumv2_1177	317.159	0.0848741	0.130774	0.649014	0.516329	0.738821
Mfumv2_1178	114.379	-0.251958	0.181928	-1.38493	0.166074	0.375723
Mfumv2_1179	41.0083	0.238423	0.287715	0.828677	0.407287	0.641254
Mfumv2_1180	148.749	0.328844	0.195918	1.67848	0.0932536	0.258242
Mfumv2_1181	82.432	0.64922	0.229385	2.83027	0.00465094	0.0283144
Mfumv2_1182	138.722	0.13951	0.168977	0.825615	0.409023	0.642476
Mfumv2_1183	38002.2	-0.49978	0.114299	-4.37258	1.22785e-05	0.000220245
Mfumv2_1184	2905.17	-0.413293	0.100876	-4.09702	4.18504e-05	0.000626643
Mfumv2_1185	1498.22	-0.54804	0.130048	-4.21415	2.50717e-05	0.000402952
Mfumv2_1186	1404.5	-0.265472	0.096097	-2.76254	0.00573528	0.0326407
Mfumv2_1188	8.83085	-0.129755	0.654107	-0.19837	0.842756	NA
Mfumv2_1189	8.11099	-0.842646	0.738176	-1.14152	0.253652	NA
Mfumv2_1191	6137.02	-0.605383	0.111658	-5.42177	5.90104e-08	1.64655e-06
Mfumv2_1192	1067.44	-0.137549	0.0999909	-1.37562	0.16894	0.380068
Mfumv2_1193	1670.47	-0.235653	0.116506	-2.02266	0.0431078	0.147788
Mfumv2_1195	323.521	0.137527	0.136707	1.006	0.314417	0.557023
Mfumv2_1196	1208.8	-0.270772	0.138909	-1.94928	0.0512616	0.168001
Mfumv2_1197	2164.7	-0.201545	0.108464	-1.85818	0.0631433	0.194862
Mfumv2_1198	259.094	0.18116	0.145543	1.24472	0.213235	0.444386
Mfumv2_1199	35.9663	0.606483	0.324152	1.87098	0.0613475	0.191378
Mfumv2_1200	7.04036	1.28808	0.708672	1.81759	0.0691263	NA
Mfumv2_1201	3.8502	0.319311	0.899017	0.355177	0.722457	NA
Mfumv2_1202	1.9177	-0.617003	1.24023	-0.497491	0.618843	NA
Mfumv2_1203	21.9939	0.866323	0.424436	2.04111	0.0412394	NA
Mfumv2_1204	195.381	0.0681593	0.157085	0.433901	0.66436	0.835454
Mfumv2_1205	1130.41	-0.303502	0.13118	-2.31362	0.0206886	0.0888106
Mfumv2_1206	1883.81	-0.299648	0.118701	-2.52439	0.0115898	0.05679
Mfumv2_1207	742.004	-0.309724	0.14192	-2.18239	0.0290811	0.111496
Mfumv2_1208	446.571	-0.166851	0.16454	-1.01405	0.31056	0.55222
Mfumv2_1209	590.696	-0.38027	0.174834	-2.17503	0.0296278	0.112732
Mfumv2_1210	1317.8	-0.416882	0.139601	-2.98625	0.00282426	0.019095
Mfumv2_1211	305.758	-0.0414506	0.149891	-0.276539	0.782134	0.895332
Mfumv2_1212	0.14069	0.283845	4.08047	0.0695618	0.944542	NA
Mfumv2_1213	8.25856	0.780101	0.623372	1.25142	0.21078	NA
Mfumv2_1214	905.664	-0.248601	0.109941	-2.26123	0.0237451	0.0976896
Mfumv2_1215	75.2792	-0.252053	0.216034	-1.16673	0.24332	0.48259
Mfumv2_1216	2.12675	1.35185	1.32468	1.02051	0.307485	NA
Mfumv2_1217	29.9491	0.0440045	0.399646	0.110109	0.912323	0.963869
Mfumv2_1218	571.192	0.0501454	0.126204	0.397337	0.691119	0.847961
Mfumv2_1219	1305.54	-0.0150137	0.117814	-0.127435	0.898596	0.954165
Mfumv2_1221	173.254	0.511008	0.170932	2.98953	0.00279407	0.0190281
Mfumv2_1222	141.99	0.575386	0.173609	3.31426	0.000918867	0.00778904
Mfumv2_1223	460.208	0.124516	0.140126	0.8886	0.374218	0.610542
Mfumv2_1225	198.395	0.507873	0.164149	3.09397	0.00197496	0.0143688
Mfumv2_1226	371.402	-0.231516	0.149899	-1.54448	0.122473	0.30641
Mfumv2_1227	2217.08	-0.0993112	0.131537	-0.755005	0.450246	0.679597
Mfumv2_1228	69.6982	0.468721	0.226544	2.069	0.0385457	0.137302
Mfumv2_1229	160.38	0.614193	0.183574	3.34574	0.000820621	0.00707565
Mfumv2_1230	88.6278	-0.00420289	0.202495	-0.0207555	0.983441	0.992996
Mfumv2_1231	577.106	-0.0280283	0.113264	-0.247461	0.804552	0.904502
Mfumv2_1232	1647.8	-0.0508981	0.105499	-0.48245	0.629486	0.82074
Mfumv2_1233	3937.68	-0.418918	0.127879	-3.2759	0.00105328	0.00867226
Mfumv2_1234	193.344	-0.425691	0.16841	-2.52771	0.0114809	0.056532
Mfumv2_1235	86.385	0.206121	0.205885	1.00115	0.316756	0.559685
Mfumv2_1236	120.685	0.137446	0.184978	0.743039	0.457458	0.686358
Mfumv2_1237	13.3542	0.735643	0.511413	1.43845	0.150306	NA
Mfumv2_1238	592.536	0.712588	0.161986	4.39906	1.08719e-05	0.000196771
Mfumv2_1239	1545.16	0.185905	0.119407	1.55689	0.119495	0.304013
Mfumv2_1240	998.998	0.140594	0.11683	1.20341	0.228818	0.465042
Mfumv2_1241	998.541	0.265208	0.116133	2.28366	0.0223918	0.0943205
Mfumv2_1242	224.173	0.516436	0.162423	3.17957	0.00147495	0.0113531
Mfumv2_1243	469.341	-0.0168214	0.185603	-0.090631	0.927786	0.972652
Mfumv2_1244	410.397	-0.872981	0.655761	-1.33125	0.183107	0.403743
Mfumv2_1245	256.99	-0.607035	0.211109	-2.87547	0.00403432	0.0254073
Mfumv2_1246	380.252	-0.00372019	0.168646	-0.0220591	0.982401	0.992996
Mfumv2_1247	1867.64	0.231316	0.101294	2.28361	0.0223947	0.0943205
Mfumv2_1248	422.788	0.268533	0.133411	2.01283	0.0441329	0.149634
Mfumv2_1249	206.062	0.418098	0.152691	2.73819	0.00617777	0.0348627
Mfumv2_1250	23.0931	0.0858698	0.463	0.185464	0.852865	NA
Mfumv2_1251	7.96664	0.452841	0.633876	0.7144	0.47498	NA
Mfumv2_1252	98.3712	0.791985	0.207134	3.82354	0.000131551	0.00159209
Mfumv2_1253	332.203	0.176275	0.139141	1.26688	0.205197	0.434665
Mfumv2_1254	0	NA	NA	NA	NA	NA
Mfumv2_1255	778.918	0.628094	0.110691	5.67432	1.39245e-08	4.37097e-07
Mfumv2_1256	6477.2	-0.0582787	0.103132	-0.565086	0.572015	0.781754
Mfumv2_1257	456.632	2.16043	0.156439	13.81	2.21776e-43	4.45547e-41
Mfumv2_1258	157.988	2.4448	0.209679	11.6597	2.04698e-31	3.16337e-29
Mfumv2_1259	549.623	2.38596	0.177361	13.4525	2.97615e-41	5.43554e-39
Mfumv2_1260	1463.84	2.15767	0.145082	14.872	5.00591e-50	1.25711e-47
Mfumv2_1261	55.7801	1.66135	0.315475	5.26617	1.39296e-07	3.58776e-06
Mfumv2_1262	743.705	-0.450857	0.125636	-3.5886	0.000332463	0.00351536
Mfumv2_1263	1.86171	-0.125304	1.36695	-0.0916671	0.926963	NA
Mfumv2_1264	2.01506	0.713991	1.26273	0.565436	0.571777	NA
Mfumv2_1265	0.373839	1.70025	2.80949	0.60518	0.545059	NA
Mfumv2_1266	8.22975	0.830835	0.701295	1.18472	0.23613	NA
Mfumv2_1267	69.1566	0.616462	0.25384	2.42854	0.0151596	0.0700131
Mfumv2_1268	133.775	0.555857	0.175158	3.17346	0.00150631	0.0114701
Mfumv2_1269	31.7016	1.43479	0.398824	3.59756	0.00032122	0.00343262
Mfumv2_1270	473.085	0.837846	0.133778	6.26295	3.77752e-10	1.72478e-08
Mfumv2_1271	315.547	-0.240485	0.154528	-1.55626	0.119647	0.304013
Mfumv2_1272	214.405	0.60192	0.149475	4.02689	5.65184e-05	0.000794025
Mfumv2_1273	564.667	-0.382711	0.144314	-2.65194	0.008003	0.0432205
Mfumv2_1274	967.037	-0.0705308	0.144372	-0.488535	0.625171	0.818317
Mfumv2_1275	624.768	-1.092	0.627887	-1.73917	0.0820052	0.234775
Mfumv2_1276	403.796	0.295037	0.136592	2.15999	0.0307736	0.115993
Mfumv2_1277	157.567	0.158341	0.197238	0.802791	0.422096	0.655325
Mfumv2_1278	107.664	0.684177	0.216821	3.15549	0.00160231	0.0120113
Mfumv2_1279	724.253	0.653223	0.119462	5.46803	4.55053e-08	1.32493e-06
Mfumv2_1280	19.1621	0.552148	0.423211	1.30466	0.192007	NA
Mfumv2_1281	1796.27	0.136159	0.14091	0.966286	0.333901	0.57679
Mfumv2_1282	712.592	0.0290608	0.138337	0.210073	0.833611	0.920178
Mfumv2_1283	722.886	0.242452	0.1165	2.08114	0.037421	0.135457
Mfumv2_1284	295.542	0.0820644	0.154982	0.529509	0.596453	0.798317
Mfumv2_1285	230.508	0.0596078	0.149065	0.399877	0.689247	0.846498
Mfumv2_1286	162.602	0.497846	0.179244	2.77747	0.00547839	0.0321181
Mfumv2_1287	188.021	0.402418	0.192108	2.09475	0.0361929	0.131248
Mfumv2_1288	392.733	-0.167391	0.160389	-1.04366	0.296643	0.53545
Mfumv2_1289	322.943	1.61894	0.153385	10.5548	4.82754e-26	5.70502e-24
Mfumv2_1290	86.5175	-0.0503208	0.230285	-0.218515	0.827028	0.915426
Mfumv2_1291	102.743	0.627568	0.198444	3.16244	0.00156455	0.0117722
Mfumv2_1292	213.788	0.583986	0.157037	3.71878	0.00020019	0.00227221
Mfumv2_1293	112.124	0.704177	0.194186	3.6263	0.000287513	0.00308884
Mfumv2_1294	41.1088	0.452135	0.28405	1.59175	0.111441	0.291291
Mfumv2_1295	10.9965	0.855333	0.550952	1.55246	0.120551	NA
Mfumv2_1296	40.3041	0.476528	0.299286	1.59222	0.111336	0.291291
Mfumv2_1297	28.6099	1.38914	0.361981	3.8376	0.00012424	0.0015503
Mfumv2_1299	25.4639	0.0134334	0.420004	0.031984	0.974485	0.990165
Mfumv2_1300	114.001	0.409185	0.199378	2.05231	0.0401394	0.140243
Mfumv2_1301	465.13	0.40146	0.14457	2.77693	0.00548745	0.0321181
Mfumv2_1302	156.386	0.574265	0.168543	3.40723	0.000656251	0.00602013
Mfumv2_1303	387.478	0.267733	0.171007	1.56562	0.117437	0.300167
Mfumv2_1305	191.51	-0.481795	0.556272	-0.866114	0.386428	0.620075
Mfumv2_1306	490.121	0.333163	0.124061	2.68548	0.00724261	0.0400838
Mfumv2_1307	107.06	0.516391	0.202977	2.54408	0.0109565	0.0547707
Mfumv2_1310	689.187	-0.286669	0.149145	-1.92208	0.0545953	0.175082
Mfumv2_1311	43.8594	0.838937	0.29451	2.84859	0.00439138	0.0272293
Mfumv2_1312	0.938247	0.202415	1.97248	0.102619	0.918265	NA
Mfumv2_1313	18.9708	0.100563	0.439888	0.228611	0.819172	NA
Mfumv2_1314	6.89384	-1.31338	0.742664	-1.76847	0.0769828	NA
Mfumv2_1315	3.35217	0.512613	1.00876	0.50816	0.611341	NA
Mfumv2_1316	139.212	0.644815	0.176141	3.66079	0.000251436	0.00275745
Mfumv2_1317	651.319	0.197004	0.134995	1.45934	0.144471	0.337099
Mfumv2_1318	908.658	0.452653	0.109914	4.11823	3.81786e-05	0.000599225
Mfumv2_1319	90.8809	0.276198	0.207726	1.32962	0.183642	0.403743
Mfumv2_1320	158.251	0.384411	0.173456	2.21619	0.0266784	0.104886
Mfumv2_1321	132.529	0.113118	0.198944	0.56859	0.569635	0.779561
Mfumv2_1322	50.1415	-0.0394923	0.276367	-0.142898	0.886371	0.947191
Mfumv2_1323	10.0533	1.28192	0.637415	2.01112	0.0443131	NA
Mfumv2_1324	7.75542	0.180119	0.627897	0.28686	0.774219	NA
Mfumv2_1325	20.217	0.119042	0.444748	0.267661	0.78896	NA
Mfumv2_1326	2.29642	-0.418116	1.20078	-0.348203	0.727687	NA
Mfumv2_1327	1.12979	-0.32481	1.63723	-0.19839	0.84274	NA
Mfumv2_1328	0.393331	-2.46167	2.80825	-0.876583	0.380713	NA
Mfumv2_1329	0	NA	NA	NA	NA	NA
Mfumv2_1330	0.397955	1.77279	2.7565	0.64313	0.52014	NA
Mfumv2_1331	337.724	0.700661	0.142914	4.90267	9.45408e-07	2.04229e-05
Mfumv2_1332	837.362	0.301847	0.125897	2.39756	0.0165045	0.0743227
Mfumv2_1333	1130.62	-0.0410172	0.151047	-0.271552	0.785966	0.89568
Mfumv2_1334	1408.02	0.208973	0.115883	1.80331	0.0713393	0.214874
Mfumv2_1335	19.0461	0.705968	0.439067	1.60788	0.107861	NA
Mfumv2_1336	13.9885	0.593149	0.485396	1.22199	0.221712	NA
Mfumv2_1337	2.23562	1.5694	1.32354	1.18576	0.235716	NA
Mfumv2_1338	0.514529	2.15191	2.49839	0.861319	0.389062	NA
Mfumv2_1339	18.211	0.230897	0.420963	0.548498	0.58335	NA
Mfumv2_1340	617.577	-0.00179306	0.120117	-0.0149276	0.98809	0.994355
Mfumv2_1341	665.33	-0.337727	0.151859	-2.22395	0.0261519	0.103325
Mfumv2_1342	191.57	0.619819	0.187711	3.30199	0.000960028	0.00800289
Mfumv2_1343	393.621	0.379455	0.133536	2.8416	0.00448872	0.0275113
Mfumv2_1344	751.492	0.228894	0.110878	2.06437	0.0389825	0.13788
Mfumv2_1345	2479.94	-0.0708791	0.112375	-0.630735	0.528214	0.750482
Mfumv2_1346	628.054	0.359379	0.117801	3.05073	0.00228287	0.0163202
Mfumv2_1347	1.20669	-0.353299	1.59604	-0.22136	0.824812	NA
Mfumv2_1348	132.702	1.03788	0.18334	5.66096	1.50525e-08	4.65238e-07
Mfumv2_1349	153.237	0.400092	0.176044	2.27268	0.0230457	0.0964675
Mfumv2_1350	95.8847	0.742993	0.218503	3.40038	0.000672931	0.00614508
Mfumv2_1351	740.812	0.00882612	0.126091	0.069998	0.944195	0.979292
Mfumv2_1352	895.873	0.255084	0.109758	2.32406	0.0201225	0.0867513
Mfumv2_1353	575.867	0.0593299	0.123455	0.480577	0.630817	0.82074
Mfumv2_1354	176.276	-0.153951	0.188752	-0.815622	0.414716	0.647422
Mfumv2_1355	1240.01	-0.603783	0.129829	-4.6506	3.30964e-06	6.71624e-05
Mfumv2_1357	3925.7	-0.994427	0.106608	-9.32785	1.08042e-20	9.43725e-19
Mfumv2_1358	211.913	0.265614	0.154335	1.72102	0.0852465	0.24181
Mfumv2_1359	798.426	0.303755	0.13434	2.2611	0.0237533	0.0976896
Mfumv2_1360	189.431	0.0838445	0.161646	0.518691	0.603976	0.802869
Mfumv2_1361	2102.82	-0.262975	0.121442	-2.16544	0.0303542	0.114843
Mfumv2_1364	15.9691	0.503164	0.517423	0.972443	0.33083	NA
Mfumv2_1365	15.38	0.182483	0.461448	0.395457	0.692506	NA
Mfumv2_1366	2.17685	0.570614	1.31862	0.432736	0.665206	NA
Mfumv2_1367	0	NA	NA	NA	NA	NA
Mfumv2_1368	23.8446	0.120758	0.371745	0.324841	0.745302	0.878227
Mfumv2_1369	41.4641	0.686479	0.300182	2.28687	0.0222033	0.0941064
Mfumv2_1370	30.8988	0.301033	0.330778	0.910077	0.362782	0.602338
Mfumv2_1371	20.7896	0.461049	0.390355	1.1811	0.237562	NA
Mfumv2_1372	22.0226	0.426108	0.392363	1.08601	0.277476	NA
Mfumv2_1373	18.7581	0.173373	0.42748	0.405569	0.685059	NA
Mfumv2_1374	17.6777	0.334152	0.446085	0.749077	0.453811	NA
Mfumv2_1375	47.911	0.033579	0.278461	0.120588	0.904017	0.957896
Mfumv2_1376	94.5834	0.180542	0.2028	0.890245	0.373334	0.610542
Mfumv2_1377	41.5577	0.460641	0.29106	1.58264	0.113505	0.294233
Mfumv2_1378	112.49	0.695038	0.199312	3.48719	0.00048813	0.00480713
Mfumv2_1379	23.6167	1.03643	0.395336	2.62165	0.00875044	0.046507
Mfumv2_1380	2.7875	0.118522	1.13131	0.104766	0.916562	NA
Mfumv2_1381	51.2171	0.244115	0.264608	0.922553	0.35624	0.59836
Mfumv2_1382	44.2962	0.117319	0.276221	0.424728	0.671035	0.838377
Mfumv2_1383	90.31	-0.0137365	0.204877	-0.0670477	0.946544	0.979704
Mfumv2_1384	0.415457	-2.51393	2.75889	-0.91121	0.362185	NA
Mfumv2_1386	183.219	0.0643967	0.163348	0.39423	0.693411	0.849183
Mfumv2_1387	40.1894	0.488777	0.303505	1.61044	0.107302	0.284392
Mfumv2_1388	3.83707	0.437657	0.917626	0.476945	0.633401	NA
Mfumv2_1389	11.2047	0.490593	0.540869	0.907046	0.364383	NA
Mfumv2_1390	58.6156	0.166653	0.247173	0.674237	0.500161	0.727605
Mfumv2_1391	16.5372	0.0348433	0.447122	0.077928	0.937885	NA
Mfumv2_1392	20.6315	0.315144	0.393608	0.800652	0.423333	NA
Mfumv2_1393	76.2859	0.496628	0.22624	2.19514	0.0281538	0.108981
Mfumv2_1394	80.5274	0.201263	0.219382	0.917409	0.358928	0.598398
Mfumv2_1395	124.42	-0.136629	0.189063	-0.722662	0.469888	0.697712
Mfumv2_1396	55.4495	-0.127905	0.266966	-0.479104	0.631865	0.82074
Mfumv2_1397	64.3502	0.130872	0.23918	0.547168	0.584263	0.790427
Mfumv2_1398	4.75531	-0.0848835	0.798785	-0.106266	0.915372	NA
Mfumv2_1399	12.7113	0.192533	0.500178	0.384929	0.70029	NA
Mfumv2_1400	31.4209	0.20665	0.331731	0.622943	0.533322	0.755069
Mfumv2_1401	22.0606	-0.147266	0.380714	-0.386814	0.698894	NA
Mfumv2_1402	111.325	0.541984	0.193495	2.80103	0.005094	0.0303675
Mfumv2_1403	34.6024	-0.0226639	0.305001	-0.0743077	0.940766	0.977742
Mfumv2_1404	88.0596	0.37744	0.237415	1.58979	0.111882	0.291291
Mfumv2_1405	103.668	0.231698	0.202977	1.1415	0.253662	0.493394
Mfumv2_1406	58.6849	0.611081	0.260639	2.34455	0.0190499	0.0837444
Mfumv2_1407	8.8556	0.875882	0.635714	1.37779	0.168267	NA
Mfumv2_1409	12.784	0.630754	0.528059	1.19448	0.232291	NA
Mfumv2_1410	11.6089	-0.540213	0.507447	-1.06457	0.287071	NA
Mfumv2_1411	152.415	0.20551	0.180657	1.13757	0.255299	0.493892
Mfumv2_1412	99.0193	0.188091	0.192925	0.97494	0.32959	0.572296
Mfumv2_1413	31.2775	0.244449	0.348626	0.701177	0.483193	0.711161
Mfumv2_1415	90.2882	0.817475	0.222667	3.67129	0.000241332	0.00266394
Mfumv2_1416	1364.93	-0.0604839	0.0938954	-0.644162	0.51947	0.741731
Mfumv2_1417	515.287	-0.0900748	0.123011	-0.732253	0.464014	0.692574
Mfumv2_1418	0.642564	0.861621	2.24847	0.383204	0.701569	NA
Mfumv2_1419	966.426	-0.431213	0.112118	-3.84607	0.000120025	0.00151655
Mfumv2_1420	3445.89	-0.473554	0.0929156	-5.09661	3.45798e-07	7.89442e-06
Mfumv2_1423	246.548	0.207877	0.142164	1.46224	0.143676	0.336025
Mfumv2_1424	49.5021	0.227378	0.267771	0.849151	0.395797	0.627515
Mfumv2_1425	331.339	0.209837	0.14836	1.41438	0.15725	0.360223
Mfumv2_1426	542.695	-0.0919315	0.122146	-0.752635	0.451669	0.680331
Mfumv2_1427	319.665	0.134957	0.144115	0.936453	0.34904	0.592749
Mfumv2_1428	326.106	0.0447264	0.14515	0.308139	0.757977	0.884498
Mfumv2_1429	198.549	0.857298	0.164863	5.20007	1.99209e-07	4.94087e-06
Mfumv2_1430	1305.94	-0.130845	0.0988032	-1.3243	0.185403	0.40507
Mfumv2_1431	631.954	-0.324316	0.134029	-2.41975	0.0155311	0.0712375
Mfumv2_1432	198.757	-0.0396449	0.150165	-0.264009	0.791773	0.897706
Mfumv2_1433	1043.57	0.0830787	0.107728	0.771187	0.440596	0.670574
Mfumv2_1434	404.903	-0.0483138	0.141446	-0.341572	0.732673	0.872002
Mfumv2_1435	2.7555	-0.411311	1.05956	-0.388191	0.697875	NA
Mfumv2_1436	4.30287	1.26303	0.911379	1.38584	0.165796	NA
Mfumv2_1437	8.74573	0.725266	0.601363	1.20604	0.227803	NA
Mfumv2_1438	0.255553	1.14484	3.24277	0.353043	0.724056	NA
Mfumv2_1439	0.6615	-3.16228	2.35363	-1.34357	0.179086	NA
Mfumv2_1440	0.138979	0.283845	4.08047	0.0695618	0.944542	NA
Mfumv2_1441	0.618497	-0.440506	2.29634	-0.191829	0.847876	NA
Mfumv2_1442	0	NA	NA	NA	NA	NA
Mfumv2_1443	0	NA	NA	NA	NA	NA
Mfumv2_1444	4.45039	0.49206	0.823137	0.597786	0.549983	NA
Mfumv2_1445	8.5365	0.448139	0.609372	0.73541	0.46209	NA
Mfumv2_1446	0.947488	-2.55197	1.99985	-1.27608	0.201927	NA
Mfumv2_1447	0.246043	-1.63971	3.6898	-0.444391	0.65676	NA
Mfumv2_1448	10.0459	0.0948948	0.552489	0.171759	0.863627	NA
Mfumv2_1449	228.134	0.0336697	0.149897	0.22462	0.822275	0.913574
Mfumv2_1450	329.507	0.478541	0.157034	3.04737	0.00230854	0.0163202
Mfumv2_1451	721.903	-0.131237	0.119495	-1.09826	0.272091	0.511349
Mfumv2_1452	151.712	0.368751	0.189919	1.94163	0.0521823	0.169635
Mfumv2_1453	104.306	0.424226	0.205912	2.06023	0.0393762	0.138299
Mfumv2_1455	429.938	-0.0749518	0.148285	-0.505459	0.613236	0.808872
Mfumv2_1456	198.918	-0.326998	0.154693	-2.11385	0.0345283	0.126583
Mfumv2_1457	3580.45	-0.340836	0.10426	-3.26908	0.00107897	0.00877592
Mfumv2_1458	1436.07	-0.482961	0.10004	-4.82768	1.38132e-06	2.93459e-05
Mfumv2_1459	461.002	-0.525468	0.138099	-3.80501	0.000141798	0.00166592
Mfumv2_1460	208.571	0.176754	0.16504	1.07098	0.284178	0.523113
Mfumv2_1461	1518.84	-0.150635	0.102717	-1.46651	0.14251	0.334337
Mfumv2_1462	444.865	-0.424116	0.139672	-3.03651	0.00239335	0.0166953
Mfumv2_1463	49.2268	-0.654442	0.284782	-2.29805	0.0215591	0.0917633
Mfumv2_1464	1142.73	-1.05889	0.112375	-9.42284	4.39068e-21	4.41044e-19
Mfumv2_1465	2786.38	-0.393973	0.114595	-3.43795	0.000586137	0.00547697
Mfumv2_1466	2331.58	-0.191323	0.09802	-1.95188	0.0509525	0.167809
Mfumv2_1467	1465.57	-0.174297	0.0961412	-1.81293	0.0698433	0.211318
Mfumv2_1468	216.156	0.0230898	0.158627	0.14556	0.884269	0.946455
Mfumv2_1469	79.4688	0.327723	0.216718	1.51221	0.130481	0.318384
Mfumv2_1470	1146.82	-0.363726	0.109363	-3.32585	0.0008815	0.00753588
Mfumv2_1471	36.1908	0.453621	0.311184	1.45773	0.144915	0.337743
Mfumv2_1472	24.493	0.320735	0.384173	0.83487	0.403791	0.637247
Mfumv2_1473	3.01594	-0.41996	1.03647	-0.405184	0.685343	NA
Mfumv2_1474	17.3881	-0.349461	0.427458	-0.817535	0.413623	NA
Mfumv2_1475	0	NA	NA	NA	NA	NA
Mfumv2_1476	0.843615	1.56387	1.94555	0.803819	0.421501	NA
Mfumv2_1478	153.538	-0.0624075	0.16554	-0.376994	0.706178	0.855161
Mfumv2_1479	271.473	0.0402999	0.135647	0.297093	0.766395	0.887428
Mfumv2_1480	0	NA	NA	NA	NA	NA
Mfumv2_1481	780.299	-0.569213	0.143018	-3.98002	6.89092e-05	0.000935396
Mfumv2_1482	685.183	-0.524431	0.153812	-3.40956	0.000650675	0.00601448
Mfumv2_1483	495.574	-0.438889	0.144481	-3.0377	0.0023839	0.0166873
Mfumv2_1484	404.071	-0.495308	0.129167	-3.83462	0.000125757	0.00155955
Mfumv2_1485	2255.3	-0.276068	0.132777	-2.07918	0.037601	0.13562
Mfumv2_1486	82.244	0.313409	0.214028	1.46434	0.143102	0.335073
Mfumv2_1487	2939.61	-0.329612	0.0893844	-3.68757	0.000226401	0.00252302
Mfumv2_1488	1203.23	-0.455692	0.140871	-3.23482	0.00121719	0.00966535
Mfumv2_1489	193.174	0.127348	0.180375	0.706021	0.480175	0.707756
Mfumv2_1490	192.365	-0.0190212	0.19473	-0.0976796	0.922187	0.969478
Mfumv2_1491	601.197	0.00329465	0.125645	0.0262219	0.97908	0.992418
Mfumv2_1492	8940.88	-0.291906	0.0958167	-3.0465	0.00231521	0.0163202
Mfumv2_1493	3580.01	-0.347079	0.0941472	-3.68655	0.00022731	0.00252302
Mfumv2_1494	11583	-0.279344	0.104394	-2.67586	0.00745378	0.0409143
Mfumv2_1495	6163.13	-0.417416	0.123994	-3.36643	0.000761479	0.00670787
Mfumv2_1496	28895.1	-0.492772	0.12869	-3.82914	0.000128592	0.00157525
Mfumv2_1497	488.023	-0.246448	0.142085	-1.73452	0.0828266	0.236026
Mfumv2_1498	2573.48	-0.32174	0.0959266	-3.35402	0.000796455	0.00692675
Mfumv2_1499	1900.64	-0.396325	0.103833	-3.81696	0.000135108	0.00162535
Mfumv2_1500	1843.15	-0.417856	0.162353	-2.57376	0.01006	0.0514265
Mfumv2_1501	90.8927	-0.240891	0.209628	-1.14913	0.2505	0.490502
Mfumv2_1502	231.665	0.68002	0.194649	3.49357	0.000476608	0.00476142
Mfumv2_1504	13.5841	0.372041	0.487215	0.763608	0.445101	NA
Mfumv2_1505	1.4428	1.31761	1.55744	0.846012	0.397546	NA
Mfumv2_1506	0	NA	NA	NA	NA	NA
Mfumv2_1507	0	NA	NA	NA	NA	NA
Mfumv2_1508	0	NA	NA	NA	NA	NA
Mfumv2_1509	13.2317	-0.322005	0.525679	-0.61255	0.540174	NA
Mfumv2_1510	396.812	-0.32025	0.211004	-1.51775	0.129078	0.316627
Mfumv2_1511	596.083	-0.400958	0.143708	-2.79009	0.00526929	0.0312271
Mfumv2_1512	1802.41	-0.274549	0.122816	-2.23544	0.0253882	0.101603
Mfumv2_1513	2557.91	-0.202258	0.0906977	-2.23002	0.0257462	0.102831
Mfumv2_1514	819.344	-0.111008	0.114131	-0.972637	0.330734	0.573291
Mfumv2_1515	1212.99	-0.488013	0.124906	-3.90706	9.34274e-05	0.0012188
Mfumv2_1516	1352.43	-0.155391	0.113105	-1.37386	0.169484	0.380866
Mfumv2_1517	2125.52	-0.189287	0.138384	-1.36784	0.171363	0.384658
Mfumv2_1518	549.969	-0.126855	0.127837	-0.992315	0.321044	0.565769
Mfumv2_1519	2610.01	-0.194443	0.117481	-1.6551	0.0979039	0.267968
Mfumv2_1520	3619.98	-0.144438	0.123046	-1.17386	0.240452	0.47971
Mfumv2_1521	519.2	0.0575871	0.148511	0.387765	0.69819	0.850369
Mfumv2_1522	172.959	-0.210962	0.163558	-1.28983	0.19711	0.426259
Mfumv2_1523	670.835	-0.403078	0.110892	-3.63487	0.000278125	0.00300405
Mfumv2_1524	1014.6	-0.043164	0.11038	-0.39105	0.69576	0.850369
Mfumv2_1525	938.463	-0.0266286	0.121263	-0.219593	0.826188	0.915001
Mfumv2_1526	325.487	0.141665	0.132113	1.0723	0.283585	0.523113
Mfumv2_1527	82.9419	0.0881889	0.2223	0.396712	0.69158	0.847961
Mfumv2_1528	908.567	-0.198111	0.12993	-1.52475	0.127322	0.313084
Mfumv2_1529	112.909	0.235279	0.189667	1.24048	0.214796	0.445791
Mfumv2_1530	484.356	-0.138784	0.114157	-1.21574	0.224086	0.45844
Mfumv2_1531	344.184	1.09902	0.183716	5.98215	2.20205e-09	8.50755e-08
Mfumv2_1532	37.2802	0.400818	0.33821	1.18511	0.235972	0.474068
Mfumv2_1533	2.1175	-0.879808	1.20085	-0.732654	0.463769	NA
Mfumv2_1534	138.843	0.0703725	0.271432	0.259264	0.795431	0.900294
Mfumv2_1535	4.68972	0.557871	0.862231	0.647008	0.517627	NA
Mfumv2_1536	10.764	-0.0201056	0.610796	-0.032917	0.973741	NA
Mfumv2_1537	101.637	-0.0765285	0.197676	-0.387141	0.698652	0.850369
Mfumv2_1538	66.9197	-0.224918	0.244782	-0.918853	0.358173	0.59836
Mfumv2_1539	642.112	-2.35	0.137133	-17.1367	7.89831e-66	2.64462e-63
Mfumv2_1540	80.8002	-1.05279	0.225741	-4.66368	3.10597e-06	6.36724e-05
Mfumv2_1541	31.517	0.184224	0.381024	0.483498	0.628742	0.82074
Mfumv2_1542	11.6079	0.673547	0.542231	1.24218	0.214172	NA
Mfumv2_1543	2.83762	0.286727	1.04528	0.274305	0.78385	NA
Mfumv2_1544	3.43137	0.464133	0.945942	0.490657	0.623669	NA
Mfumv2_1545	5.49382	1.19473	0.78111	1.52953	0.126133	NA
Mfumv2_1546	303.337	-0.173992	0.177039	-0.982789	0.325711	0.568517
Mfumv2_1547	425.932	0.180253	0.127966	1.4086	0.158953	0.363709
Mfumv2_1549	28.9623	0.568255	0.379897	1.49581	0.134703	0.323319
Mfumv2_1550	0.364607	-0.677928	2.93299	-0.231139	0.817207	NA
Mfumv2_1551	15.1269	0.47199	0.464648	1.0158	0.309723	NA
Mfumv2_1552	297.964	-0.424226	0.137705	-3.08069	0.00206522	0.0149246
Mfumv2_1553	11.2884	-0.0245405	0.542045	-0.0452739	0.963889	NA
Mfumv2_1556	731.765	-0.235914	0.133883	-1.76209	0.0780537	0.227347
Mfumv2_1557	136.476	0.18142	0.212417	0.854073	0.393065	0.625684
Mfumv2_1558	267.482	-0.129255	0.135617	-0.953089	0.340545	0.584519
Mfumv2_1559	48.7068	-0.336674	0.343518	-0.980076	0.327049	0.569853
Mfumv2_1560	152.682	0.215384	0.169831	1.26823	0.204717	0.434665
Mfumv2_1561	123.862	0.281758	0.186527	1.51055	0.130903	0.318384
Mfumv2_1562	39.6878	0.397855	0.3126	1.27273	0.203114	0.433912
Mfumv2_1563	53.435	0.667073	0.260924	2.55658	0.0105706	0.0532238
Mfumv2_1564	232.232	0.440701	0.169042	2.60705	0.00913257	0.0479042
Mfumv2_1565	366.41	0.472437	0.148509	3.1812	0.00146668	0.0113329
Mfumv2_1567	861.897	0.0877418	0.557977	0.15725	0.875048	0.943624
Mfumv2_1568	43.3701	0.532109	0.282073	1.88642	0.0592378	0.185951
Mfumv2_1570	332.819	-0.0987178	0.132992	-0.742281	0.457917	0.686534
Mfumv2_1571	1.4302	-0.241331	1.45902	-0.165406	0.868625	NA
Mfumv2_1572	43.1688	0.076611	0.289718	0.264433	0.791446	0.897706
Mfumv2_1573	34.237	0.0472091	0.340613	0.138601	0.889766	0.94819
Mfumv2_1575	846.9	-0.127287	0.105798	-1.20311	0.228933	0.465042
Mfumv2_1576	248.524	0.306407	0.163615	1.87273	0.0611058	0.19092
Mfumv2_1577	618.784	-0.230136	0.158284	-1.45394	0.145962	0.339396
Mfumv2_1578	553.29	-0.108061	0.12092	-0.89366	0.371504	0.609266
Mfumv2_1579	367.471	0.37495	0.128781	2.91154	0.00359654	0.0231455
Mfumv2_1580	558.561	-0.267984	0.136869	-1.95795	0.0502356	0.166266
Mfumv2_1581	1774.36	-0.200844	0.114825	-1.74914	0.0802668	0.23169
Mfumv2_1582	640.569	-0.373186	0.137891	-2.70638	0.00680222	0.0377504
Mfumv2_1583	411.476	-0.27891	0.163741	-1.70336	0.0885003	0.249016
Mfumv2_1584	7.19416	0.267004	0.651485	0.409839	0.681924	NA
Mfumv2_1585	842.006	-0.206879	0.110713	-1.86861	0.0616772	0.191971
Mfumv2_1586	395.122	0.265878	0.1251	2.12532	0.0335596	0.123482
Mfumv2_1587	582.838	0.0199797	0.110244	0.181231	0.856187	0.934825
Mfumv2_1588	224.484	-0.265674	0.152527	-1.74181	0.0815411	0.234023
Mfumv2_1589	24.6778	0.260314	0.365368	0.712471	0.476173	0.702889
Mfumv2_1590	136.265	0.212267	0.17223	1.23246	0.217778	0.449657
Mfumv2_1591	10.2607	0.909025	0.637092	1.42684	0.153627	NA
Mfumv2_1592	49.7717	0.217975	0.265624	0.820613	0.411867	0.646438
Mfumv2_1593	53.9467	0.428892	0.263425	1.62814	0.103496	0.278943
Mfumv2_1594	143.693	0.045899	0.172322	0.266355	0.789966	0.897706
Mfumv2_1595	11.1015	0.0886526	0.558466	0.158743	0.873871	NA
Mfumv2_1596	88.0556	0.250794	0.209779	1.19551	0.231886	0.468721
Mfumv2_1597	3.57139	0.0404307	0.989807	0.040847	0.967418	NA
Mfumv2_1598	1.06725	0.655204	1.69144	0.387366	0.698486	NA
Mfumv2_1599	152.467	-0.163856	0.178853	-0.916149	0.359589	0.59852
Mfumv2_1600	187.884	-0.111838	0.172005	-0.650202	0.515562	0.738249
Mfumv2_1601	114.639	-1.58585	0.231077	-6.86284	6.75033e-12	3.49846e-10
Mfumv2_1602	204.408	-1.40939	0.170282	-8.27684	1.26489e-16	9.41174e-15
Mfumv2_1603	33.0544	-1.72879	0.338674	-5.1046	3.31496e-07	7.65489e-06
Mfumv2_1604	304.206	-1.82593	0.200944	-9.08677	1.02023e-19	8.19854e-18
Mfumv2_1605	721.096	-1.55949	0.153058	-10.1889	2.22255e-24	2.48062e-22
Mfumv2_1606	2664.08	-1.5244	0.135927	-11.2148	3.4479e-29	4.94774e-27
Mfumv2_1607	0.675912	2.53058	2.10817	1.20037	0.229997	NA
Mfumv2_1608	174.444	-0.787107	0.182097	-4.32247	1.54295e-05	0.000267223
Mfumv2_1609	181.374	-0.960122	0.165644	-5.79631	6.77884e-09	2.38924e-07
Mfumv2_1610	335.462	-1.06404	0.13599	-7.82437	5.10196e-15	3.53443e-13
Mfumv2_1611	159.579	-0.536099	0.180664	-2.96739	0.0030034	0.0199136
Mfumv2_1612	167.331	-0.197783	0.167497	-1.18081	0.237677	0.476065
Mfumv2_1613	3717.21	-0.532487	0.139835	-3.80797	0.000140113	0.0016656
Mfumv2_1614	2845.37	-0.168125	0.112775	-1.49079	0.136016	0.325306
Mfumv2_1615	103.21	0.409123	0.201403	2.03136	0.0422182	0.145483
Mfumv2_1616	190.889	-0.615524	0.18118	-3.39731	0.000680521	0.0061584
Mfumv2_1617	14.9527	0.603367	0.494466	1.22024	0.222374	NA
Mfumv2_1618	22.8713	0.407176	0.420252	0.968886	0.332602	NA
Mfumv2_1619	152.95	0.207771	0.1807	1.14981	0.250223	0.490502
Mfumv2_1620	51.6475	-0.165814	0.278835	-0.594668	0.552065	0.766482
Mfumv2_1621	104.65	-0.0884993	0.20542	-0.430822	0.666598	0.835952
Mfumv2_1622	7.61012	0.260875	0.631412	0.413161	0.679489	NA
Mfumv2_1623	5.07398	-0.1719	0.76405	-0.224985	0.821991	NA
Mfumv2_1624	1.50511	2.51022	1.64263	1.52817	0.12647	NA
Mfumv2_1625	0.255553	1.14484	3.24277	0.353043	0.724056	NA
Mfumv2_1626	0	NA	NA	NA	NA	NA
Mfumv2_1628	7.37533	0.476478	0.681141	0.699528	0.484222	NA
Mfumv2_1629	2.88501	0.213978	1.11831	0.19134	0.848259	NA
Mfumv2_1630	95.546	-0.0085597	0.204298	-0.0418981	0.96658	0.988892
Mfumv2_1631	201.832	-0.522954	0.188894	-2.7685	0.00563151	0.0324816
Mfumv2_1632	215.37	-0.170609	0.154299	-1.1057	0.268855	0.507699
Mfumv2_1633	585.507	-0.126043	0.142308	-0.885707	0.375776	0.611282
Mfumv2_1634	292.312	0.0406001	0.143767	0.282402	0.777635	0.892523
Mfumv2_1635	1222.84	-0.0591084	0.0968106	-0.610557	0.541493	0.76074
Mfumv2_1637	93.9889	-0.0554813	0.204038	-0.271916	0.785687	0.89568
Mfumv2_1638	95.4718	0.308816	0.242798	1.27191	0.203406	0.433912
Mfumv2_1639	169.962	0.383192	0.168638	2.27227	0.0230699	0.0964675
Mfumv2_1640	425.275	0.218877	0.177093	1.23594	0.216481	0.447899
Mfumv2_1641	661.212	0.161792	0.119734	1.35126	0.176612	0.392907
Mfumv2_1642	1415.4	-0.068393	0.111077	-0.615727	0.538075	0.758591
Mfumv2_1643	1002.23	-0.396159	0.137085	-2.88988	0.00385386	0.0245013
Mfumv2_1644	165.703	-0.0615365	0.167658	-0.367037	0.713592	0.859991
Mfumv2_1645	236.365	0.059233	0.148065	0.400047	0.689122	0.846498
Mfumv2_1646	594.35	-0.142585	0.116684	-1.22198	0.221717	0.456269
Mfumv2_1647	15.9002	-0.125995	0.447176	-0.281756	0.77813	NA
Mfumv2_1648	8.55735	0.339164	0.600315	0.564977	0.57209	NA
Mfumv2_1649	11.1451	0.566563	0.551433	1.02744	0.304215	NA
Mfumv2_1650	31.3903	0.128984	0.332178	0.388299	0.697795	0.850369
Mfumv2_1651	89.0888	-0.283072	0.20785	-1.3619	0.173228	0.387545
Mfumv2_1652	156.95	0.318601	0.180308	1.76698	0.0772309	0.226506
Mfumv2_1653	271.523	0.0781186	0.14272	0.547357	0.584133	0.790427
Mfumv2_1654	542.496	-0.100226	0.128718	-0.77865	0.436186	0.666893
Mfumv2_1655	1101.36	-0.163881	0.126074	-1.29988	0.193644	0.421298
Mfumv2_1656	559.46	0.401889	0.178756	2.24826	0.0245598	0.0994403
Mfumv2_1657	102.595	0.300463	0.201255	1.49295	0.135451	0.324727
Mfumv2_1658	44.9922	-0.274506	0.310306	-0.884629	0.376357	0.611732
Mfumv2_1659	70.8898	-0.599744	0.26757	-2.24145	0.0249971	0.100438
Mfumv2_1660	95.2407	0.0625794	0.215666	0.290168	0.771688	0.888026
Mfumv2_1661	36.0953	0.308539	0.327109	0.943229	0.345564	0.588836
Mfumv2_1662	129.832	0.636796	0.18949	3.36057	0.000777806	0.00679396
Mfumv2_1664	401.299	-0.218298	0.17572	-1.2423	0.214125	0.444857
Mfumv2_1666	11.9757	-0.157528	0.504064	-0.312516	0.754648	NA
Mfumv2_1667	176.889	0.076748	0.172142	0.445842	0.655711	0.832295
Mfumv2_1668	723.745	-0.68729	0.14533	-4.72916	2.25446e-06	4.6693e-05
Mfumv2_1669	62.2465	0.0661935	0.264566	0.250196	0.802436	0.903903
Mfumv2_1670	433.605	-0.395954	0.1432	-2.76505	0.00569146	0.0324833
Mfumv2_1671	64.1107	-0.117424	0.267152	-0.439541	0.66027	0.835316
Mfumv2_1672	673.355	0.292297	0.168084	1.73899	0.0820368	0.234775
Mfumv2_1673	1.72879	0.930181	1.39375	0.667396	0.504519	NA
Mfumv2_1674	2.05992	0.366736	1.32465	0.276856	0.781891	NA
Mfumv2_1675	227.023	-0.148666	0.145541	-1.02148	0.307028	0.548772
Mfumv2_1676	314.259	0.126537	0.133656	0.946738	0.343772	0.587277
Mfumv2_1677	212.045	0.33014	0.162474	2.03196	0.0421582	0.145483
Mfumv2_1678	1357.61	-0.121414	0.135526	-0.895871	0.370322	0.608143
Mfumv2_1679	150.386	0.0917767	0.199918	0.459071	0.646183	0.827395
Mfumv2_1680	0	NA	NA	NA	NA	NA
Mfumv2_1681	773.599	-0.245467	0.112842	-2.17531	0.0296068	0.112732
Mfumv2_1682	315.276	-0.0141004	0.136662	-0.103177	0.917822	0.967421
Mfumv2_1683	484.255	0.075562	0.122215	0.618269	0.536398	0.75729
Mfumv2_1684	266.935	-0.188395	0.136952	-1.37563	0.168935	0.380068
Mfumv2_1685	366.616	-0.0325185	0.134484	-0.241801	0.808934	0.907397
Mfumv2_1686	543.779	0.0984435	0.115997	0.848675	0.396062	0.627515
Mfumv2_1687	460.317	-0.0416108	0.116402	-0.357474	0.720737	0.866005
Mfumv2_1688	313.777	-0.0220406	0.131932	-0.16706	0.867323	0.938842
Mfumv2_1690	531.615	-0.17692	0.111411	-1.588	0.112287	0.291452
Mfumv2_1691	1067.19	-0.179475	0.104521	-1.71711	0.0859582	0.243226
Mfumv2_1692	355.176	0.188716	0.131575	1.43429	0.15149	0.349419
Mfumv2_1693	153.371	0.0454624	0.190032	0.239236	0.810923	0.907508
Mfumv2_1694	238.006	0.0788749	0.149386	0.527993	0.597505	0.79866
Mfumv2_1695	250.107	0.347408	0.195917	1.77324	0.0761883	0.224309
Mfumv2_1696	463.446	-0.238399	0.125434	-1.90059	0.0573558	0.181461
Mfumv2_1697	70.0937	0.172708	0.22332	0.773364	0.439307	0.669636
Mfumv2_1698	0	NA	NA	NA	NA	NA
Mfumv2_1699	57.7547	-0.186726	0.276902	-0.67434	0.500095	0.727605
Mfumv2_16s_rRNA_1	233793	-0.239407	0.148381	-1.61346	0.106645	0.283025
Mfumv2_1701	8.58614	0.494913	0.650555	0.760755	0.446803	NA
Mfumv2_1702	546.432	0.0012958	0.129027	0.0100429	0.991987	0.995456
Mfumv2_1703	14.3347	0.14554	0.463986	0.313673	0.75377	NA
Mfumv2_1704	259.775	0.172651	0.147559	1.17005	0.241981	0.481327
Mfumv2_1705	122.063	-0.135506	0.19089	-0.709866	0.477787	0.704753
Mfumv2_1706	513.434	-0.229017	0.130031	-1.76125	0.0781963	0.227347
Mfumv2_1707	528.362	-0.203141	0.157862	-1.28682	0.198157	0.427601
Mfumv2_1709	102.465	0.130499	0.196053	0.665634	0.505645	0.731347
Mfumv2_1710	124.997	0.535626	0.186673	2.86933	0.00411348	0.0258249
Mfumv2_1711	162.529	0.266776	0.161094	1.65603	0.0977161	0.267968
Mfumv2_1712	459.538	0.121114	0.131179	0.923275	0.355864	0.59836
Mfumv2_1713	3.75147	0.232286	0.960944	0.241727	0.808992	NA
Mfumv2_1714	461.65	-0.315309	0.140285	-2.24762	0.0246002	0.0994403
Mfumv2_1715	331.035	-0.275569	0.149325	-1.84543	0.0649749	0.199594
Mfumv2_1716	357.583	0.261814	0.138516	1.89013	0.0587399	0.185197
Mfumv2_1717	103.662	0.614725	0.210972	2.91377	0.00357089	0.0230672
Mfumv2_1718	231.767	-0.0445053	0.145193	-0.306526	0.759204	0.884498
Mfumv2_1719	1519.1	-0.0359975	0.0958108	-0.375715	0.707129	0.855281
Mfumv2_1720	173.473	0.21625	0.163316	1.32412	0.185462	0.40507
Mfumv2_1721	86.1388	0.119178	0.222312	0.536085	0.591899	0.793988
Mfumv2_1722	0.285988	-0.677928	3.16964	-0.213882	0.830639	NA
Mfumv2_1723	0	NA	NA	NA	NA	NA
Mfumv2_1724	0.14069	0.283845	4.08047	0.0695618	0.944542	NA
Mfumv2_1725	0	NA	NA	NA	NA	NA
Mfumv2_1726	1.20651	0.98284	1.67163	0.587954	0.556563	NA
Mfumv2_1727	217.837	0.226522	0.148009	1.53047	0.125901	0.311041
Mfumv2_1728	625.834	0.0972242	0.131325	0.740334	0.459097	0.687278
Mfumv2_1729	526.797	-0.492262	0.122022	-4.03423	5.47827e-05	0.000776704
Mfumv2_1730	2108.92	-0.235886	0.1392	-1.69458	0.0901556	0.252964
Mfumv2_1731	2504.43	-0.201282	0.136689	-1.47256	0.14087	0.33186
Mfumv2_1732	3040.58	-0.0390506	0.132146	-0.295511	0.767604	0.887638
Mfumv2_1733	3809.12	0.181762	0.118761	1.53048	0.125898	0.311041
Mfumv2_1734	4082.72	0.52711	0.115573	4.56084	5.09487e-06	9.84192e-05
Mfumv2_1735	1020.44	0.448812	0.128929	3.48107	0.000499411	0.00484694
Mfumv2_1736	286.637	-0.0651517	0.133919	-0.486499	0.626613	0.819574
Mfumv2_1737	909.974	0.0100388	0.111857	0.0897467	0.928488	0.972652
Mfumv2_1738	361.612	-0.239056	0.157887	-1.51409	0.130003	0.317732
Mfumv2_1739	138.369	0.0035152	0.177684	0.0197835	0.984216	0.992996
Mfumv2_1741	253.13	-0.0430073	0.143576	-0.299545	0.764524	0.887034
Mfumv2_1742	16.3421	0.353155	0.446549	0.790852	0.42903	NA
Mfumv2_1743	1.22424	0.00390756	1.66797	0.00234271	0.998131	NA
Mfumv2_1744	72.888	0.323227	0.225792	1.43153	0.152279	0.350434
Mfumv2_1745	206.564	-0.273029	0.171834	-1.58892	0.112079	0.291291
Mfumv2_1746	294.153	0.162991	0.140045	1.16385	0.244487	0.483537
Mfumv2_1747	524.121	0.046064	0.122102	0.377259	0.705981	0.855161
Mfumv2_1749	51.1579	0.368031	0.261819	1.40567	0.159822	0.364866
Mfumv2_1750	809.284	-0.2551	0.143411	-1.77881	0.0752715	0.222056
Mfumv2_1751	1167.42	-0.125253	0.104775	-1.19545	0.231911	0.468721
Mfumv2_1752	854.314	-0.472449	0.12195	-3.87412	0.000107011	0.00136066
Mfumv2_1753	320.15	0.0245244	0.139557	0.17573	0.860506	0.936786
Mfumv2_1754	130.677	0.283222	0.176751	1.60238	0.109071	0.288196
Mfumv2_1755	326.986	0.440104	0.144314	3.04963	0.0022912	0.0163202
Mfumv2_1756	597.904	0.10642	0.113157	0.940461	0.346981	0.590453
Mfumv2_1757	789.653	0.0936041	0.143085	0.654183	0.512994	0.736672
Mfumv2_1758	4215.67	0.116151	0.117625	0.987473	0.323411	0.566462
Mfumv2_1759	2549.92	-0.60745	0.145895	-4.16362	3.1324e-05	0.00049551
Mfumv2_1760	112.934	-0.083889	0.184644	-0.454329	0.649592	0.829769
Mfumv2_1761	212.109	0.0815857	0.16447	0.496052	0.619858	0.814983
Mfumv2_1762	602.705	-0.0783568	0.108688	-0.72093	0.470952	0.698655
Mfumv2_1763	88.9487	0.283522	0.204819	1.38426	0.16628	0.375766
Mfumv2_1764	176.091	0.620306	0.176626	3.51197	0.000444793	0.00446794
Mfumv2_1765	482.197	-0.0218784	0.14343	-0.152537	0.878763	0.945691
Mfumv2_1766	65.1506	0.145597	0.242544	0.600293	0.548311	0.76593
Mfumv2_1767	78.913	0.334854	0.214027	1.56454	0.117691	0.300433
Mfumv2_1768	92.0389	-0.331211	0.250989	-1.31962	0.18696	0.407821
Mfumv2_1769	739.541	-0.16579	0.117804	-1.40734	0.159327	0.364149
Mfumv2_1770	170.54	-0.345604	0.163955	-2.10792	0.0350382	0.127521
Mfumv2_1771	495.242	-0.230094	0.148397	-1.55053	0.121014	0.304876
Mfumv2_1772	410.299	-0.323501	0.134725	-2.4012	0.0163416	0.0737757
Mfumv2_1773	295.466	0.199859	0.139454	1.43316	0.151812	0.34976
Mfumv2_1774	3074.26	-0.298782	0.114445	-2.61072	0.00903531	0.0475182
Mfumv2_1775	240.461	0.277277	0.141848	1.95474	0.0506133	0.166966
Mfumv2_1776	1901.84	-0.0267594	0.108969	-0.24557	0.806015	0.90564
Mfumv2_1777	10.3992	0.247559	0.596259	0.415186	0.678005	NA
Mfumv2_1779	217.067	0.269316	0.181692	1.48227	0.138268	0.328735
Mfumv2_1780	189.05	0.583266	0.167425	3.48375	0.000494438	0.00484549
Mfumv2_1781	4.18661	1.04016	0.903287	1.15153	0.249514	NA
Mfumv2_1782	12.8221	0.0749321	0.499675	0.149962	0.880795	NA
Mfumv2_1784	7.58359	0.808859	0.671973	1.20371	0.228703	NA
Mfumv2_1785	175.238	1.04117	0.176473	5.89991	3.63705e-09	1.35312e-07
Mfumv2_1786	598.243	0.663084	0.110213	6.01639	1.78348e-09	7.02551e-08
Mfumv2_1787	988.077	0.258818	0.147015	1.76048	0.0783263	0.227395
Mfumv2_1788	36621.8	0.86463	0.126759	6.82103	9.03918e-12	4.4292e-10
Mfumv2_1789	19.5034	1.03826	0.438745	2.36643	0.0179608	NA
Mfumv2_1790	14.6005	-0.186407	0.507152	-0.367556	0.713205	NA
Mfumv2_1791	135093	-0.714439	0.141324	-5.05534	4.29631e-07	9.69808e-06
Mfumv2_1792	83669.3	-0.764521	0.132207	-5.78274	7.34956e-09	2.50259e-07
Mfumv2_1793	245685	-0.695037	0.122216	-5.68696	1.29322e-08	4.19045e-07
Mfumv2_1794	260.46	0.0491242	0.137085	0.358349	0.720082	0.866005
Mfumv2_1795	71.213	0.297638	0.243298	1.22334	0.2212	0.455785
Mfumv2_1796	257.573	-0.10078	0.169195	-0.595645	0.551413	0.766105
Mfumv2_1797	4.65483	1.73975	0.912124	1.90736	0.0564737	NA
Mfumv2_1798	132.111	-0.15155	0.19421	-0.78034	0.435191	0.666666
Mfumv2_1799	1421.47	-0.59814	0.141838	-4.21705	2.47515e-05	0.000401014
Mfumv2_1800	164.754	0.386476	0.160791	2.4036	0.0162346	0.0736239
Mfumv2_1801	49.1544	0.174769	0.277083	0.630745	0.528207	0.750482
Mfumv2_1802	103.775	0.115669	0.19237	0.601283	0.547651	0.765645
Mfumv2_1803	75.2092	-0.0238906	0.225876	-0.105768	0.915766	0.966776
Mfumv2_1804	60.0974	0.0210916	0.245498	0.0859133	0.931535	0.973858
Mfumv2_1805	225.37	-0.14528	0.160024	-0.907866	0.363949	0.603278
Mfumv2_1806	75.4643	0.332478	0.222821	1.49213	0.135665	0.324853
Mfumv2_1807	399.589	-0.117488	0.127651	-0.920382	0.357373	0.59836
Mfumv2_1808	294.91	-0.0138622	0.142804	-0.0970714	0.92267	0.969479
Mfumv2_1809	2.83508	1.40668	1.16281	1.20973	0.226383	NA
Mfumv2_1810	13.9679	0.465138	0.512507	0.907573	0.364104	NA
Mfumv2_1811	902.488	0.0482832	0.112941	0.427508	0.66901	0.837408
Mfumv2_1812	251.339	-0.247186	0.141292	-1.74947	0.0802095	0.23169
Mfumv2_1813	516.118	0.238737	0.122542	1.94821	0.0513903	0.168148
Mfumv2_1814	265.557	0.149723	0.167151	0.895734	0.370395	0.608143
Mfumv2_1815	232.676	0.0253772	0.1405	0.180621	0.856665	0.93483
Mfumv2_1816	273.581	-0.0794592	0.194933	-0.407622	0.683551	0.844041
Mfumv2_1817	609.217	0.0158251	0.177801	0.0890043	0.929078	0.972652
Mfumv2_1818	1591.2	-0.155131	0.0973642	-1.5933	0.111093	0.291291
Mfumv2_1819	771.039	-0.455037	0.169632	-2.6825	0.00730746	0.0403315
Mfumv2_1820	1682.7	-0.391409	0.116915	-3.3478	0.000814568	0.00705374
Mfumv2_1821	947.33	-0.39051	0.127412	-3.06494	0.00217714	0.015621
Mfumv2_1822	640.116	0.12075	0.115673	1.04389	0.296537	0.53545
Mfumv2_1824	11.0546	0.536364	0.53733	0.998202	0.318181	NA
Mfumv2_1825	8.09648	-0.681711	0.627614	-1.0862	0.277392	NA
Mfumv2_1826	1221.16	-0.573378	0.175659	-3.26416	0.00109789	0.00889377
Mfumv2_1827	0.28138	1.26034	3.51374	0.35869	0.719827	NA
Mfumv2_1828	10.8865	0.380735	0.550671	0.691402	0.489313	NA
Mfumv2_1829	0.255553	1.14484	3.24277	0.353043	0.724056	NA
Mfumv2_1830	3.64346	0.0656997	0.930879	0.0705781	0.943734	NA
Mfumv2_1831	74.5082	0.240287	0.220542	1.08953	0.275922	0.516133
Mfumv2_1832	494.3	-0.150727	0.158393	-0.951598	0.341301	0.584519
Mfumv2_1833	151.901	-0.00330707	0.163229	-0.0202604	0.983836	0.992996
Mfumv2_1834	198.897	-0.0625754	0.163792	-0.382042	0.70243	0.85371
Mfumv2_1835	120.384	0.203806	0.190843	1.06792	0.285555	0.523113
Mfumv2_1836	232.852	0.25705	0.144482	1.77912	0.0752207	0.222056
Mfumv2_1837	715.778	-0.0131748	0.132336	-0.0995557	0.920697	0.9689
Mfumv2_1838	289.821	-0.113865	0.131844	-0.863634	0.387789	0.621494
Mfumv2_1839	495.668	-0.365073	0.143607	-2.54217	0.0110168	0.0548222
Mfumv2_1840	1141.98	-0.462034	0.135544	-3.40874	0.000652642	0.00601448
Mfumv2_1841	416.722	-0.00397986	0.121384	-0.0327875	0.973844	0.990165
Mfumv2_1842	173.118	0.139667	0.157583	0.886307	0.375452	0.611251
Mfumv2_1843	700.595	0.10041	0.112877	0.889549	0.373708	0.610542
Mfumv2_1844	1328.24	-0.0907535	0.105439	-0.860721	0.389392	0.622615
Mfumv2_1845	412.486	0.0908816	0.129769	0.700334	0.483719	0.711319
Mfumv2_1846	439.383	0.0803418	0.149921	0.535892	0.592033	0.793988
Mfumv2_1847	873.345	0.000147781	0.109638	0.0013479	0.998925	0.999422
Mfumv2_1848	904.838	-0.149614	0.103282	-1.44861	0.147448	0.342058
Mfumv2_1849	279.909	-0.215363	0.146895	-1.4661	0.142622	0.334337
Mfumv2_1850	1602.08	-0.445259	0.102416	-4.34756	1.37663e-05	0.000242602
Mfumv2_1851	830.668	-0.475767	0.110686	-4.29833	1.72089e-05	0.000290172
Mfumv2_1852	521.243	-0.388459	0.129879	-2.99093	0.00278126	0.0190053
Mfumv2_1853	396.131	-0.34188	0.133306	-2.56463	0.0103285	0.052399
Mfumv2_1854	1562.13	-0.171257	0.0934298	-1.833	0.0668027	0.203961
Mfumv2_1855	270.28	-0.0261888	0.145461	-0.18004	0.857121	0.93483
Mfumv2_1856	109.31	0.206363	0.186043	1.10922	0.267335	0.506197
Mfumv2_1857	193.393	-0.00779146	0.202468	-0.0384824	0.969303	0.98909
Mfumv2_1858	1.25935	0.210275	1.66949	0.125951	0.899771	NA
Mfumv2_1859	0.373839	1.70025	2.80949	0.60518	0.545059	NA
Mfumv2_1860	0.362617	-0.677928	2.93814	-0.230733	0.817522	NA
Mfumv2_1861	2.24356	0.180999	1.13841	0.158994	0.873674	NA
Mfumv2_1862	23.6936	0.0681048	0.367397	0.185371	0.852938	0.932292
Mfumv2_1863	57.937	0.679912	0.264863	2.56703	0.0102574	0.0521698
Mfumv2_1864	28.9944	0.344565	0.374004	0.921287	0.356901	0.59836
Mfumv2_1865	13.0505	0.30722	0.514529	0.597089	0.550448	NA
Mfumv2_1866	25.6781	0.65274	0.363443	1.79599	0.0724962	0.215979
Mfumv2_1867	20.2327	0.17225	0.434432	0.396495	0.69174	NA
Mfumv2_1868	9.54839	0.317553	0.572412	0.554763	0.579056	NA
Mfumv2_1869	6.28866	-0.231177	0.686129	-0.336929	0.736171	NA
Mfumv2_1870	32.9206	0.30384	0.327237	0.928501	0.353148	0.597703
Mfumv2_1871	19.2132	-0.0492617	0.422034	-0.116724	0.907078	NA
Mfumv2_1872	7.83867	0.434714	0.643938	0.675087	0.499621	NA
Mfumv2_1873	30.5686	0.0843495	0.339098	0.248746	0.803557	0.903963
Mfumv2_1874	17.0428	0.210265	0.430306	0.488641	0.625096	NA
Mfumv2_1875	20.6663	0.694189	0.404063	1.71802	0.0857926	NA
Mfumv2_1876	14.3793	0.491928	0.466457	1.05461	0.291606	NA
Mfumv2_1877	101.248	0.247559	0.194896	1.27021	0.20401	0.433912
Mfumv2_1878	64.1299	0.443797	0.251314	1.76591	0.0774117	0.226706
Mfumv2_1879	96.6102	-0.00130582	0.20083	-0.00650212	0.994812	0.997294
Mfumv2_1881	15.713	0.0594089	0.463044	0.128301	0.897911	NA
Mfumv2_1882	314.845	-0.242347	0.138212	-1.75345	0.0795252	0.230211
Mfumv2_1883	36.0976	0.24204	0.300932	0.804303	0.421222	0.654474
Mfumv2_1884	16.6461	0.0409885	0.433945	0.0944554	0.924747	NA
Mfumv2_1885	201.551	0.212625	0.154089	1.37988	0.167623	0.378376
Mfumv2_1886	340.226	0.097693	0.147251	0.663447	0.507044	0.732316
Mfumv2_1887	199.462	-0.0323361	0.149354	-0.216506	0.828593	0.915646
Mfumv2_1888	503.529	-0.0797205	0.150748	-0.528833	0.596921	0.798412
Mfumv2_1889	2.51237	0.713651	1.16306	0.613598	0.539481	NA
Mfumv2_1890	4.74932	-0.0366226	0.794307	-0.0461063	0.963226	NA
Mfumv2_1891	1.45598	0.352387	1.43238	0.246014	0.805671	NA
Mfumv2_1892	5.90246	1.44008	0.796327	1.8084	0.0705448	NA
Mfumv2_1893	5.5452	0.422902	0.76374	0.553725	0.579767	NA
Mfumv2_1894	528.346	-0.153897	0.120718	-1.27485	0.202362	0.43339
Mfumv2_1895	115.562	0.243938	0.200563	1.21626	0.223885	0.45844
Mfumv2_1896	71.1389	0.21994	0.232512	0.945929	0.344185	0.587483
Mfumv2_1897	3.35303	0.501495	0.987141	0.508028	0.611434	NA
Mfumv2_1898	2.58757	0.686537	1.13929	0.602601	0.546774	NA
Mfumv2_1899	6.36782	1.28882	0.745482	1.72884	0.0838376	NA
Mfumv2_1900	1.99719	0.965641	1.3153	0.734159	0.462852	NA
Mfumv2_1901	2.50086	1.68927	1.248	1.35359	0.175868	NA
Mfumv2_1902	11.3523	-0.355306	0.528407	-0.67241	0.501323	NA
Mfumv2_1903	0	NA	NA	NA	NA	NA
Mfumv2_1904	73.9022	0.0395195	0.223157	0.177092	0.859436	0.936499
Mfumv2_1905	213.474	0.118023	0.150621	0.783575	0.43329	0.666013
Mfumv2_1906	274.627	0.149969	0.145982	1.02731	0.304273	0.545789
Mfumv2_1907	887.249	-0.178398	0.134172	-1.32963	0.183642	0.403743
Mfumv2_1908	2352.45	-0.39077	0.10973	-3.56118	0.000369189	0.00384301
Mfumv2_1909	179.142	-0.14034	0.159613	-0.87925	0.379266	0.613977
Mfumv2_1910	908.778	-0.28246	0.116368	-2.42731	0.0152115	0.0700913
Mfumv2_1911	0.138979	0.283845	4.08047	0.0695618	0.944542	NA
Mfumv2_1912	1137.36	0.0157789	0.106637	0.147969	0.882367	0.946455
Mfumv2_1913	1056.37	-0.308664	0.126219	-2.44547	0.0144664	0.0675884
Mfumv2_1914	5841.03	0.00105232	0.0909986	0.0115642	0.990773	0.995243
Mfumv2_1915	294.081	-0.0399858	0.132297	-0.302243	0.762467	0.885944
Mfumv2_1916	154.223	0.00267128	0.16249	0.0164396	0.986884	0.994308
Mfumv2_1917	229.438	0.264818	0.171232	1.54654	0.121974	0.305925
Mfumv2_1918	18.0652	-0.182526	0.422233	-0.432287	0.665533	NA
Mfumv2_1919	37.5985	0.133098	0.298586	0.445759	0.655771	0.832295
Mfumv2_1920	198.326	0.259041	0.160444	1.61453	0.106413	0.283025
Mfumv2_1921	345.89	-0.493703	0.166949	-2.95721	0.00310439	0.020315
Mfumv2_1922	360.908	0.2192	0.127283	1.72215	0.0850419	0.241654
Mfumv2_1923	2145.59	-0.097183	0.0995415	-0.976307	0.328912	0.572108
Mfumv2_1924	318.894	-0.060871	0.140925	-0.43194	0.665785	0.835454
Mfumv2_1925	282.731	-0.0132078	0.141762	-0.0931687	0.92577	0.972211
Mfumv2_1926	649.429	-0.131793	0.113971	-1.15637	0.247528	0.486579
Mfumv2_1927	397.213	0.0647328	0.135901	0.476322	0.633845	0.822606
Mfumv2_1928	234.487	-0.0530476	0.164014	-0.323432	0.746368	0.878414
Mfumv2_1929	511.224	-0.302035	0.116874	-2.58428	0.00975822	0.0503966
Mfumv2_1930	780.127	-0.3792	0.116911	-3.24349	0.00118074	0.0094506
Mfumv2_1931	1347.73	-0.215329	0.10444	-2.06174	0.0392325	0.138277
Mfumv2_1932	261.131	-0.0455208	0.137082	-0.332069	0.739837	0.875859
Mfumv2_1933	828.819	-0.349189	0.139229	-2.50803	0.0121407	0.0590574
Mfumv2_1934	1926.03	-0.0729797	0.124557	-0.585914	0.557933	0.771231
Mfumv2_1935	77.5139	-0.0763701	0.229113	-0.33333	0.738885	0.875764
Mfumv2_1936	426.797	-0.541446	0.169498	-3.19441	0.00140116	0.0108684
Mfumv2_1937	611.005	-0.288243	0.114892	-2.50882	0.0121134	0.0590574
Mfumv2_1938	85.6877	-0.000605527	0.20964	-0.00288841	0.997695	0.99869
Mfumv2_1939	258.968	0.310483	0.144398	2.15019	0.0315405	0.117342
Mfumv2_1940	137.117	0.0723226	0.191766	0.377139	0.70607	0.855161
Mfumv2_1941	225.804	-0.139644	0.149816	-0.932104	0.351283	0.595048
Mfumv2_1942	60.6074	-0.0248742	0.247912	-0.100335	0.920079	0.9689
Mfumv2_1943	46.0725	0.211381	0.27251	0.775682	0.437937	0.668552
Mfumv2_1944	106.477	-0.220923	0.225049	-0.981665	0.326265	0.568981
Mfumv2_1945	205.156	-0.640869	0.175117	-3.65966	0.000252549	0.00275745
Mfumv2_1946	34.772	0.0743268	0.312129	0.238129	0.811781	0.907551
Mfumv2_1947	71.5166	0.0100703	0.223161	0.0451256	0.964007	0.988107
Mfumv2_1948	31.7077	0.413233	0.332614	1.24238	0.214097	0.444857
Mfumv2_1949	29.7533	0.131442	0.338888	0.387862	0.698118	0.850369
Mfumv2_1950	1513.48	3.97529	0.136971	29.0227	3.39802e-185	3.41331e-182
Mfumv2_1951	64.4382	3.27825	0.332305	9.86518	5.89296e-23	6.23103e-21
Mfumv2_1952	0.536933	2.20061	2.28148	0.964553	0.334769	NA
Mfumv2_1953	1.07357	-0.259054	1.73086	-0.149668	0.881027	NA
Mfumv2_1954	0.385022	-0.677928	2.88264	-0.235176	0.814072	NA
Mfumv2_1955	16.1326	0.478895	0.489197	0.978941	0.327609	NA
Mfumv2_1956	101.542	0.465618	0.244764	1.90232	0.0571296	0.181031
Mfumv2_1958	68.9585	0.822712	0.239222	3.43911	0.000583627	0.00547697
Mfumv2_1959	496.5	0.162554	0.13581	1.19692	0.231336	0.468609
Mfumv2_1960	3.10814	0.705701	1.01294	0.696687	0.485998	NA
Mfumv2_1961	109.339	0.47578	0.204674	2.32457	0.0200949	0.0867513
Mfumv2_1962	87.4271	-0.0676398	0.217603	-0.31084	0.755922	0.884498
Mfumv2_1963	3.47963	-0.689705	0.985828	-0.69962	0.484165	NA
Mfumv2_1964	22.8231	0.00603376	0.387352	0.015577	0.987572	NA
Mfumv2_1965	165.799	0.448781	0.171324	2.61949	0.00880622	0.0466578
Mfumv2_1966	32.2665	0.321892	0.325221	0.989766	0.322289	0.566462
Mfumv2_1967	65.9759	0.265972	0.240526	1.10579	0.268817	0.507699
Mfumv2_1968	642.483	-0.10331	0.118378	-0.872716	0.382818	0.616745
Mfumv2_1969	359.833	0.0998231	0.136998	0.728646	0.466219	0.694814
Mfumv2_1970	281.025	0.0229466	0.135321	0.169572	0.865347	0.938198
Mfumv2_1971	189.915	0.105898	0.174623	0.606434	0.544227	0.762981
Mfumv2_1972	175.881	-0.011649	0.162777	-0.071564	0.942949	0.978504
Mfumv2_1973	150.319	0.0963627	0.178838	0.538827	0.590006	0.793808
Mfumv2_1974	202.235	0.123339	0.158212	0.779583	0.435636	0.666666
Mfumv2_1975	70.0796	-0.370755	0.233297	-1.5892	0.112016	0.291291
Mfumv2_1976	61.6446	-0.586281	0.246585	-2.37761	0.0174254	0.0777948
Mfumv2_1977	25.9883	-0.0622643	0.358104	-0.173872	0.861966	0.93693
Mfumv2_1978	200.258	0.0346002	0.150371	0.230099	0.818015	0.909463
Mfumv2_1979	194.744	-0.0208374	0.153842	-0.135447	0.892259	0.94894
Mfumv2_1980	296.199	0.0573664	0.150933	0.380079	0.703887	0.854415
Mfumv2_1981	189.355	0.0686588	0.158185	0.43404	0.664259	0.835454
Mfumv2_1982	4.8991	0.0865844	0.973915	0.0889034	0.929159	NA
Mfumv2_1983	12.2473	0.128781	0.544423	0.236545	0.81301	NA
Mfumv2_1984	46.3238	0.75399	0.28252	2.6688	0.00761227	0.0415572
Mfumv2_1985	128.089	0.132797	0.183164	0.725016	0.468442	0.697111
Mfumv2_1986	207.902	-0.317159	0.148535	-2.13524	0.032741	0.120913
Mfumv2_1987	144.157	-0.675582	0.238273	-2.83533	0.00457787	0.0279542
Mfumv2_1988	1356.13	-0.141645	0.11092	-1.277	0.201602	0.432711
Mfumv2_1989	1580.53	0.0411235	0.0941652	0.436716	0.662317	0.835454
Mfumv2_1990	384.156	1.83298	0.147258	12.4474	1.44532e-35	2.41971e-33
Mfumv2_1991	516.242	1.29292	0.137713	9.38847	6.08757e-21	5.82378e-19
Mfumv2_1992	581.981	2.34759	0.156492	15.0013	7.19877e-51	2.06605e-48
Mfumv2_1993	672.506	0.0200315	0.131688	0.152114	0.879097	0.945691
Mfumv2_1994	113.426	0.370611	0.183781	2.01659	0.0437381	0.149185
Mfumv2_1995	880.543	-0.0329929	0.112057	-0.294429	0.76843	0.887638
Mfumv2_1996	988.058	-0.305656	0.112079	-2.72716	0.00638829	0.0358494
Mfumv2_1997	1142.19	-0.0970208	0.113224	-0.856892	0.391504	0.624232
Mfumv2_1998	1091.25	-0.056921	0.112728	-0.504942	0.6136	0.808872
Mfumv2_1999	184.951	0.181117	0.165998	1.09108	0.275239	0.516133
Mfumv2_2000	194.76	0.243971	0.162174	1.50438	0.132484	0.320289
Mfumv2_2001	0.677624	2.53367	2.13461	1.18694	0.23525	NA
Mfumv2_2002	0.674711	-0.558377	2.23868	-0.249422	0.803034	NA
Mfumv2_2003	156.76	-0.296355	0.229494	-1.29134	0.196585	0.42558
Mfumv2_2004	1772.64	-0.350028	0.101773	-3.43928	0.000583259	0.00547697
Mfumv2_2006	1027.22	-0.389168	0.105422	-3.69152	0.000222913	0.00250186
Mfumv2_2007	648.462	-0.0286533	0.118982	-0.240819	0.809695	0.907508
Mfumv2_2008	346.029	-0.34573	0.131147	-2.63619	0.00838421	0.0447976
Mfumv2_2009	214.421	0.234483	0.159019	1.47457	0.140329	0.331845
Mfumv2_2010	195.944	-0.0727408	0.151236	-0.480977	0.630533	0.82074
Mfumv2_2011	1777.75	-0.258797	0.0997248	-2.59511	0.009456	0.0494716
Mfumv2_2012	520.137	0.239528	0.133246	1.79763	0.072235	0.215979
Mfumv2_2013	41.2853	-0.134132	0.295419	-0.454039	0.649801	0.829769
Mfumv2_2014	734.848	-0.0363247	0.123901	-0.293175	0.769388	0.887638
Mfumv2_2015	230.946	-0.109387	0.146062	-0.748903	0.453915	0.683083
Mfumv2_2016	637.977	0.0864257	0.120403	0.717803	0.472879	0.700084
Mfumv2_2017	1028.2	0.00618351	0.106687	0.0579595	0.953781	0.981632
Mfumv2_2018	1720.47	-0.245732	0.108849	-2.25755	0.0239735	0.098091
Mfumv2_2019	854.871	0.259469	0.11509	2.25449	0.0241654	0.0984752
Mfumv2_2020	252.045	0.501388	0.201945	2.4828	0.0130355	0.0626886
Mfumv2_2021	63.1599	0.332103	0.263332	1.26116	0.207253	0.437364
Mfumv2_2022	488.537	-0.248098	0.115756	-2.14328	0.0320906	0.118968
Mfumv2_2023	1427.61	-0.288171	0.111092	-2.59398	0.00948719	0.0495059
Mfumv2_2024	765.86	0.524213	0.108605	4.82676	1.38769e-06	2.93459e-05
Mfumv2_2025	257.266	0.410273	0.154553	2.65457	0.00794098	0.0430012
Mfumv2_2026	6.52626	-0.0677845	0.68368	-0.0991465	0.921022	NA
Mfumv2_2027	161.952	0.0454516	0.162623	0.279491	0.779868	0.893756
Mfumv2_2028	462.857	0.0768541	0.123887	0.620357	0.535023	0.756944
Mfumv2_2030	238.815	-0.138256	0.162703	-0.849746	0.395466	0.627515
Mfumv2_2031	554.538	-0.0152105	0.111347	-0.136604	0.891344	0.948469
Mfumv2_2032	425.79	-0.006426	0.11809	-0.0544159	0.956604	0.982524
Mfumv2_2033	332.615	-0.0766766	0.170896	-0.448673	0.653667	0.832096
Mfumv2_2034	11.3556	-0.0668322	0.529218	-0.126285	0.899506	NA
Mfumv2_2035	521.159	0.189052	0.125092	1.5113	0.130711	0.318384
Mfumv2_2036	349.622	-0.851363	0.191163	-4.4536	8.44419e-06	0.000157078
Mfumv2_2037	1600.72	-0.183209	0.11753	-1.55882	0.119038	0.303487
Mfumv2_2038	1635.67	-0.19355	0.119779	-1.61589	0.106118	0.282747
Mfumv2_2039	625.08	0.183352	0.122322	1.49893	0.133892	0.322143
Mfumv2_2040	66.8782	0.520085	0.252435	2.06028	0.0393722	0.138299
Mfumv2_2041	1.68478	-0.621197	1.38133	-0.449708	0.652921	NA
Mfumv2_2042	345.722	-0.521256	0.12712	-4.10051	4.12245e-05	0.000624345
Mfumv2_2043	497.608	-1.10765	0.121129	-9.14437	5.99793e-20	5.02077e-18
Mfumv2_2044	62.1014	-0.104332	0.301956	-0.345521	0.729703	0.871376
Mfumv2_2045	32.7537	0.381924	0.32596	1.17169	0.241322	0.480964
Mfumv2_2046	778.932	-0.0154665	0.110601	-0.139841	0.888785	0.94819
Mfumv2_2047	735.858	0.400058	0.115223	3.47202	0.00051655	0.00496531
Mfumv2_2048	60.785	0.0116265	0.239747	0.048495	0.961322	0.986361
[truncated: 514 more rows]

## Sheet: Amino acid sequences
Amino acid sequences of proteins encoded by genes in the genome of M. fumariolicum SolV
[truncated: 15,286 more rows]

[truncated: 1 more sheets: Upregulated genes]
