# Supplementary material for: Simultaneous sulfide and methane oxidation by an extremophile
Source: Nat Commun. 2023 May 23;14:2974. doi: 10.1038/s41467-023-38699-9 (PMC10205796; doi:10.1038/s41467-023-38699-9)
Supplement: Supplementary file 6 — Source Data [file 41467_2023_38699_MOESM6_ESM.xlsx]

## Sheet: Figure 1a
	Continuous culture oxidizing methane
	Figure 1a
	Time (days)	CH4 influx (mM)	CH4 efflux (mM)	Biomass (g/L)
	0	0.510705	0.091972	0.2025
	1.87222	0.532489	0.096203	0.1935
	3.96528	0.52668	0.0978303	0.1845
	5.86806	0.529222	0.0975048	0.1845
	7.93403	0.528859	0.106292	0.171
	9.97083	0.520508	0.0981557	0.171
	12.2049	0.525954	0.0965284	0.18
	14.0264	0.509615	0.0861137	0.1845

## Sheet: Figure 1b
	Continuous culture simultaneously oxidizing methane and sulfide
	Figure 1b
	Time (days)	CH4 influx (mM)	CH4 efflux (mM)	H2S influx (mM)	H2S efflux (mM)	Biomass (g/L)
	0	0.717297	0.144371	0.174777	1.69714e-05	0.234
	1.87222	0.72238	0.127935	0.175017	8.39155e-06	0.234
	3.96528	0.679174	0.153159	0.176097	3.08355e-05	0.234
	5.86806	0.697691	0.156088	0.176097	1.69761e-05	0.234
	7.93403	0.702048	0.155762	0.173823	2.013e-05	0.234
	9.97083	0.682078	0.150229	0.186556	2.38737e-05	0.2295
	12.2049	0.690792	0.15088	0.202664	2.22433e-06	0.2295
	14.0264	0.662835	0.142744	0.200062	1.22339e-05	0.2295

## Sheet: Figure 1c
	Fed-batch culture oxidizing hydrogen sulfide
	Figure 1c
	Time (days)	13C-biomass (%)	H2S load (10-1 mmol/d)
	0	0
	0.0451389	0.43
	0.246528	2.14
	0.743056	4.19
	1.75347	6.24
	2.23264	7.94
	2.77431	10.64
	3.21181	13.94
	3.85764	16.29
	4.92014	18.59
	5.78819	21.54
	6.83681	38.94
	0.0243056		7.2
	0.0868056		7.2
	0.0868056		9.6
	0.125		9.6
	0.125		14.4
	0.152778		14.4
	0.152778		24
	2.21181		24
	2.21181		21.6
	5.80903		21.6
	5.80903		26.4
	5.87847		26.4
	5.87847		31.2
	6.09028		31.2
	6.09028		38.4
	7.12847		38.4

## Sheet: Figure 2
	Inhibition of CH4 consumption by non-adapted cells in the presence of H2S.
	Figure 2
	Time (min)	CH4 (μM)
	0.0019	104.836
	0.0189667	107.1
	0.0360333	106.1
	0.0530833	108.827
	0.07015	105.7
	0.0872333	106.691
	0.104317	109.1
	0.1214	106.936
	0.138467	107.055
	0.155533	107.845
	0.1726	106.582
	0.189667	106.109
	0.206733	105.982
	0.223817	107.445
	0.2409	106.773
	0.257983	109
	0.275067	108.155
	0.29215	108.164
	0.309233	106.464
	0.326317	105.409
	0.3434	105.227
	0.360467	106.518
	0.377533	107.473
	0.3946	105.973
	0.411667	105.718
	0.428733	106.764
	0.445817	105
	0.4629	107.709
	0.479983	104.955
	0.497067	107.627
	0.51415	106.118
	0.531233	106.555
	0.5483	106.664
	0.565367	107.355
	0.582433	103.491
	0.5995	104.882
	0.616567	107.482
	0.633633	105.809
	0.6507	104.691
	0.66775	106.4
	0.684817	106.573
	0.7019	105.409
	0.718967	105.327
	0.736033	104.982
	0.7531	105.827
	0.770167	103.373
	0.787233	103.4
	0.804317	104.627
	0.8214	106.627
	0.838483	104.445
	0.85555	106.245
	0.872617	104.791
	0.889683	105.364
	0.90675	105.264
	0.923817	105.464
	0.9409	101.591
	0.957983	104.918
	0.975067	107.418
	0.99215	104.191
	1.00923	105.082
	1.02632	105.255
	1.04338	106.364
	1.06045	104.582
	1.0775	105.436
	1.09457	104.964
	1.11165	104.764
	1.12873	104.7
	1.14582	104.073
	1.1629	105.064
	1.17998	104.891
	1.19707	102.864
	1.21415	103.627
	1.23123	104.664
	1.24832	103.718
	1.2654	103.709
	1.28248	105.482
	1.29957	102.418
	1.31663	103.673
	1.3337	103.682
	1.35077	104.682
	1.36783	104.273
	1.3849	102.836
	1.40197	104.164
	1.41903	104.291
	1.4361	104.582
	1.45317	104.482
	1.47023	104.545
	1.4873	103.264
	1.50437	102.709
	1.52143	105.991
	1.5385	103.027
	1.55557	104.009
	1.57265	103.6
	1.58973	103
	1.60682	103.209
	1.6239	103.936
	1.64098	102.555
	1.65807	102.727
	1.67515	104.036
	1.69223	102.327
	1.7093	105.473
	1.72637	104.055
	1.74343	103.527
	1.7605	102.936
	1.77757	101.164
	1.79465	103.836
	1.81173	102.836
	1.82882	101.036
	1.8459	103.709
	1.86298	102.555
	1.88007	103.518
	1.89715	102.045
	1.91423	103.127
	1.93132	102.727
	1.9484	105.191
	1.96548	105.091
	1.98257	102.909
	1.99965	104.273
	2.01673	104.2
	2.03382	102.745
	2.0509	103.945
	2.06798	101.636
	2.08507	101.873
	2.10215	104.1
	2.11923	103.136
	2.1363	102.591
	2.15337	102.909
	2.17042	103.364
	2.18748	103.164
	2.20457	100.555
	2.22163	101.564
	2.2387	100.964
	2.25577	103.409
	2.27283	103.636
	2.2899	102.291
	2.30697	102.736
	2.32403	101.845
	2.3411	104.564
	2.35817	102.264
	2.37523	100.909
	2.39232	102.218
	2.4094	102.936
	2.42648	102.527
	2.44357	101.591
	2.46065	100.791
	2.47773	100.3
	2.49482	100.118
	2.5119	99.3909
	2.52898	99.9182
	2.54607	100.836
	2.56315	102.836
	2.58023	103.936
	2.59732	103.918
	2.6144	101.727
	2.63148	102.145
	2.64857	101.064
	2.66565	100.836
	2.68273	100.118
	2.69982	102.718
	2.7169	100.964
	2.73398	101.455
	2.75107	102.682
	2.76815	100.6
	2.78523	102.064
	2.80232	104.882
	2.8194	102.936
	2.83648	101.682
	2.85355	100.064
	2.87062	102.718
	2.88768	100.536
	2.90475	99.6909
	2.92182	101.755
	2.93888	102.727
	2.95595	100.545
	2.97302	102.764
	2.99008	101.936
	3.00715	103.073
	3.02422	104.136
	3.04128	100.2
	3.05835	98.9818
	3.07542	99.2273
	3.09248	99.8182
	3.10957	103.318
	3.12665	102.264
	3.14373	102.2
	3.16082	100.291
	3.1779	102.309
	3.19498	99.8818
	3.21207	101.191
	3.22915	101.536
	3.24623	100.727
	3.26332	100.482
	3.2804	102.673
	3.29748	102.9
	3.31457	101.964
	3.33165	100.836
	3.34873	102.327
	3.36582	101.691
	3.3829	102.027
	3.39998	101.809
	3.41707	102.064
	3.43415	99.5273
	3.45123	101.264
	3.46832	100.064
	3.4854	101.045
	3.50248	101.273
	3.51957	102.636
	3.53665	101.473
	3.55373	103.136
	3.57082	99.6545
	3.5879	102.136
	3.60498	99.9091
	3.62207	100.391
	3.63913	102.7
	3.6562	100.327
	3.67327	100.818
	3.69033	100.573
	3.7074	99.3273
	3.72448	100.218
	3.74155	100.882
	3.75862	102.964
	3.77568	99.1455
	3.79275	100.827
	3.80982	101.209
	3.8269	100.8
	3.84398	99.5909
	3.86107	100.055
	3.87815	99.4909
	3.89523	101.682
	3.91232	100.973
	3.9294	101.309
	3.94648	102.264
	3.96357	99.5364
	3.98065	102.773
	3.99773	100.391
	4.01482	101.164
	4.0319	98.1455
	4.04898	100.964
	4.06607	101.155
	4.08315	101.718
	4.10023	101.627
	4.11732	100.864
	4.1344	101.436
	4.15148	103.373
	4.16857	100.536
	4.18565	100.455
	4.20273	99
	4.21982	99.9636
	4.23688	100.1
	4.25395	97.7273
	4.271	99.9545
	4.28807	98.7091
	4.30515	99.5182
	4.32222	100.709
	4.33928	98.2636
	4.35633	99.2364
	4.3734	98.7
	4.39048	99.2182
	4.40757	99.1545
	4.42465	97.8
	4.44172	98.5182
	4.45878	102.145
	4.47585	99.1364
	4.49292	98.2364
	4.50998	101.018
	4.52707	98
	4.54415	100.945
	4.56123	100.882
	4.57832	99.0636
	4.59538	98.3636
	4.61245	101.409
	4.62952	101.945
	4.64658	98.6182
	4.66365	99.1636
	4.68073	99.2273
	4.69782	97.4273
	4.7149	99.8091
	4.73198	100.336
	4.74907	100.7
	4.76615	98.1091
	4.78323	99.4364
	4.80032	98.4455
	4.81738	97.5636
	4.83445	98.1545
	4.85152	98.0091
	4.86858	97.5455
	4.88565	100.091
	4.90273	98.8091
	4.91982	100.827
	4.9369	99.0091
	4.95398	99.2636
	4.97105	100.891
	4.98812	98.8182
	5.00518	97.9273
	5.02225	99.0909
	5.03932	100.082
	5.0564	97.2091
	5.07348	96.1364
	5.09057	98.8818
	5.10765	99.2364
	5.12473	95.0636
	5.14182	97.3636
	5.1589	97.4273
	5.17597	97.8727
	5.19303	95.6364
	5.21008	97.9727
	5.22715	98.9818
	5.24423	96.5909
	5.2613	98.9091
	5.27837	96.6545
	5.29543	97.6545
	5.3125	97.1818
	5.32957	98.3545
	5.34665	96.9909
	5.36373	98.4636
	5.38082	98.4636
	5.3979	98.0364
	5.41498	100.327
	5.43207	97.3364
	5.44913	97.1455
	5.4662	97.7091
	5.48327	97.9727
	5.50033	97.6273
	5.5174	99.2364
	5.53448	97.8364
	5.55157	97.5727
	5.56865	98.0909
	5.58573	96.8
	5.60282	97.7455
	5.6199	96.2091
	5.63698	99.5273
	5.65407	97.2091
	5.67115	96.3545
	5.68823	98.3182
	5.7053	98.0727
	5.72237	96.4
	5.73943	99.1091
	5.7565	97.1
	5.77357	98.3636
	5.79065	97.6545
	5.80773	97.1
	5.82482	98.5545
	5.84188	96.3818
	5.85895	99.1091
	5.87602	97.9636
	5.89308	96.7273
	5.91015	95.7455
	5.92723	97.2
	5.94432	97.2182
	5.9614	96.8091
	5.97848	97.3
	5.99557	96.4545
	6.01265	97.8091
	6.02973	98.1545
	6.04682	96.9
	6.0639	98.1818
	6.08098	94.9273
	6.09807	97.1273
	6.11513	97.4818
	6.1322	98.0727
	6.14927	96.2182
	6.16633	96.7455
	6.1834	96.3455
	6.20048	96.0727
	6.21757	95.8182
	6.23465	98.3909
	6.25173	95.6727
	6.26882	96.6
	6.2859	95.9636
	6.30298	97.9636
	6.32007	96.2909
	6.33715	96.7727
	6.35423	97.3091
	6.37132	96.0727
	6.3884	97.9636
	6.40548	96.8455
	6.42257	97.5
	6.43965	97.2091
	6.45673	96.6727
	6.47382	96.1091
	6.4909	97.4273
	6.50797	96.4727
	6.52503	95.7455
	6.5421	95.8727
	6.55917	96.6364
	6.57623	94.5818
	6.59332	94.1909
	6.6104	96.6273
	6.62748	95.5364
	6.64455	95.8727
	6.66162	94.5364
	6.67867	94.8909
	6.69573	97.0818
	6.71282	95.4
	6.7299	96.6091
	6.74698	95.1818
	6.76407	95.7636
	6.78115	95.7273
	6.79823	95.5091
	6.81532	94.7364
	6.8324	94.6182
	6.84948	94.2545
	6.86657	95.0273
	6.88365	95.5091
	6.90073	95.1182
	6.91782	97.1091
	6.9349	93.5091
	6.95198	94.3182
	6.96907	96.0727
	6.98615	99.4636
	7.00322	95.7
	7.02028	96.0273
	7.03735	96.6727
	7.05442	97.7636
	7.07148	97.1909
	7.08857	95.3091
	7.10565	91.3818
	7.12273	95.1909
	7.1398	94.4727
	7.15687	93.9545
	7.17393	93.0182
	7.191	95.7455
	7.20807	95.4909
	7.22513	95.9091
	7.2422	94.3636
	7.25927	95.7273
	7.27633	95.4545
	7.2934	92.7545
	7.31048	93.4727
	7.32757	94.5273
	7.34465	94.9909
	7.36172	94.5364
	7.37878	97.3455
	7.39585	95.9727
	7.41292	94.3273
	7.42998	94.6636
	7.44707	95.1727
	7.46415	92.9
	7.48123	97.5636
	7.49832	94.7818
	7.5154	95.8364
	7.53248	94.1545
	7.54957	94.2727
	7.56665	93.5727
	7.58373	93.1545
	7.60082	96.5818
	7.6179	94.1636
	7.63497	93.4545
	7.65203	95.5182
	7.6691	94.8545
	7.68617	94.6909
	7.70323	95.3909
	7.72032	93.7364
	7.7374	94.5455
	7.75448	93.8636
	7.77157	96.7455
	7.78865	95.4364
	7.80573	95.3364
	7.82282	94.6727
	7.8399	95.5909
	7.85698	95.4636
	7.87407	94.3364
	7.89113	93.2455
	7.9082	91.9818
	7.92527	93.0636
	7.94233	94.5545
	7.9594	94.2909
	7.97648	94.3909
	7.99355	92.8909
	8.01062	92.2636
	8.02768	93.2455
	8.04475	92.2636
	8.06182	93.2273
	8.0789	92.5091
	8.09598	94.0727
	8.11307	92.9727
	8.13015	91.1182
	8.14723	93.7091
	8.16432	93.7273
	8.1814	93.4727
	8.19848	92.2545
	8.21555	92.4909
	8.23262	92.9909
	8.24968	94.0364
	8.26675	92.5273
	8.28382	92.8273
	8.3009	92.0545
	8.31798	93.3636
	8.33507	95.0273
	8.35215	91.6636
	8.36923	93.4727
	8.3863	92.8909
	8.40337	92.1455
	8.42043	92.5273
	8.4375	91.9091
	8.45457	94.4273
	8.47165	94.4636
	8.48873	92.4727
	8.50582	91.7909
	8.5229	92.3818
	8.53998	93.0545
	8.55707	91.4818
	8.57415	93.8364
	8.59123	93.9364
	8.6083	91.7636
	8.62537	91.6909
	8.64243	93.5818
	8.6595	91.9455
	8.67657	92.9455
	8.69363	91.7364
	8.7107	94.6545
	8.72777	91.3182
	8.74483	94.1727
	8.7619	93.5273
	8.77898	92.0636
	8.79605	90.7364
	8.81312	93.6
	8.83018	94.2909
	8.84725	92.2636
	8.86432	92.0273
	8.8814	93.7455
	8.89848	92.7636
	8.91557	92.8182
	8.93263	93.1273
	8.9497	92.8182
	8.96677	92.9273
	8.98383	92.7455
	9.0009	92.8364
	9.01798	93.3091
	9.03507	90.8364
	9.05215	91.8364
	9.06923	93.2182
	9.08632	90.6909
	9.1034	92.1909
	9.12048	90.4273
	9.13757	91.3364
	9.15463	91.8273
	9.1717	91.6636
	9.18877	89.8909
	9.20583	93.3909
	9.2229	90.4
	9.23998	92.9545
	9.25707	90.8727
	9.27415	92.6909
	9.29123	92.0273
	9.30832	93.4545
	9.3254	91.6091
	9.34248	91.9636
	9.35957	94.2091
	9.37665	92.1364
	9.39373	91.1909
	9.41082	90.7727
	9.4279	92.2455
	9.44497	89.8273
	9.46203	90.6
	9.4791	90.5909
	9.49617	90.7
	9.51323	89.5545
	9.53032	90.4909
	9.5474	91.4091
	9.56448	89.9091
	9.58157	90.8455
	9.59865	90.9364
	9.61573	92.7364
	9.63282	92.3818
	9.6499	92.7545
	9.66698	91.0727
	9.68407	91.5364
	9.70115	90.0182
	9.71823	92.8545
	9.7353	90.2636
	9.75237	91.1364
	9.76943	91.5091
	9.7865	91.8182
	9.80357	90.3818
	9.82065	92.4455
	9.83773	90.5
	9.85482	90.1818
	9.8719	91.2091
	9.88898	91.4273
	9.90607	89.6545
	9.92315	89.2364
	9.94023	88.0636
	9.95732	90.8636
	9.9744	88.7455
	9.99148	89.3364
	10.0086	92.1455
	10.0257	91.0818
	10.0427	88.6727
	10.0598	89.1
	10.0769	90.8636
	10.0939	88.1455
	10.111	89.3
	10.128	92.3727
	10.1451	90.9636
	10.1622	90.6364
	10.1792	90.9182
	10.1963	89.6
	10.2134	89.1182
	10.2305	88.3182
	10.2476	91.8545
	10.2646	89.0273
	10.2817	88.7273
	10.2988	88.5
	10.3158	88.2
	10.3329	90.3909
	10.35	89.8273
	10.3671	89.0727
	10.3841	90.1091
	10.4012	90.0273
	10.4183	90.9909
	10.4354	90.1273
	10.4525	89.2182
	10.4696	90.1182
	10.4866	89.9818
	10.5037	91.5273
	10.5208	89.6
	10.5378	89.0727
	10.5549	90.8636
	10.572	90.0909
	10.5891	87.3091
	10.6061	87.3818
	10.6232	89.9818
	10.6403	89.5727
	10.6574	89.0273
	10.6745	90.8
	10.6916	90.4909
	10.7087	89.6273
	10.7257	90.3091
	10.7428	89.9273
	10.7599	90.8727
	10.777	90.4273
	10.7941	88.2636
	10.8111	89.3818
	10.8282	89.7727
	10.8453	87.2091
	10.8623	90.4727
	10.8794	89.6818
	10.8965	88.8636
	10.9135	89.0909
	10.9306	89.5636
	10.9476	89.8182
	10.9647	88.3727
	10.9818	91.3182
	10.9989	88.3727
	11.0159	87.9
	11.033	87.8364
	11.0501	88.7909
	11.0671	88.4091
	11.0842	89.5727
	11.1013	90.1818
	11.1183	89.3182
	11.1354	89.8909
	11.1525	90.0182
	11.1696	89.6727
	11.1867	89.8636
	11.2037	88.6727
	11.2208	87.7818
	11.2379	88.8545
	11.2549	89.1636
	11.272	88.2455
	11.2891	88.1545
	11.3062	88.0273
	11.3232	89.5636
	11.3403	88.7273
	11.3574	86.1636
	11.3745	89.4273
	11.3916	89.1636
	11.4086	87.7727
	11.4257	89.0818
	11.4428	89.0364
	11.4599	87.5545
	11.477	87.6273
	11.4941	89.8
	11.5112	88.6818
	11.5282	89.0364
	11.5453	90
	11.5624	88.2364
	11.5794	86.4455
	11.5965	89.0364
	11.6136	88.7182
	11.6306	88.2545
	11.6477	88.6455
	11.6647	87.5818
	11.6818	89.2
	11.6989	87.6545
	11.716	88.5818
	11.733	88.2364
	11.7501	87.3636
	11.7672	88.6273
	11.7842	89.1273
	11.8013	88.4818
	11.8184	90.0727
	11.8354	91.1909
	11.8525	88.9545
	11.8696	86.8182
	11.8866	87
	11.9037	86.5818
	11.9208	89.0636
	11.9379	89.0182
	11.955	87.7
	11.972	88.5727
	11.9891	88.2273
	12.0061	88.9545
	12.0232	87.7364
	12.0403	87.4091
	12.0574	88.9545
	12.0745	85.1818
	12.0916	88.1636
	12.1087	87.5727
	12.1257	87.6818
	12.1428	88.8182
	12.1599	87.2182
	12.1769	88.8636
	12.194	87
	12.2111	88.3727
	12.2281	86.6636
	12.2452	88.8091
	12.2623	87.8455
	12.2794	87.1909
	12.2964	86.5091
	12.3135	89.1909
	12.3306	87.6091
	12.3476	86.4364
	12.3647	86.9182
	12.3817	88.2182
	12.3988	88.5
	12.4159	88.0545
	12.4329	88.7182
	12.45	90.1727
	12.4671	88.1091
	12.4841	90.3273
	12.5012	87.5091
	12.5183	87.9273
	12.5354	86.9455
	12.5525	85.6091
	12.5696	89.2182
	12.5867	86.8
	12.6037	85.8909
	12.6208	86.4636
	12.6379	87.0727
	12.655	87.2727
	12.672	85.6
	12.6891	87.5182
	12.7062	89.2091
	12.7232	85.8455
	12.7403	88.6273
	12.7574	88.5364
	12.7745	86.7182
	12.7916	86.1636
	12.8087	86.2455
	12.8257	86.9636
	12.8428	87.2636
	12.8599	87.9545
	12.877	86.8
	12.894	88.7909
	12.9111	87.0727
	12.9282	89.2818
	12.9452	87.8091
	12.9623	88.6364
	12.9794	86.0455
	12.9965	87.1364
	13.0136	87.0091
	13.0306	87.6818
	13.0477	88.2273
	13.0647	85.8364
	13.0818	87.0273
	13.0989	86.5364
	13.1159	87.4091
	13.133	87.0909
	13.1501	85.6909
	13.1671	87.9273
	13.1842	87.6273
	13.2012	87.6091
	13.2183	86.2
	13.2354	86.4727
	13.2524	87.4182
	13.2695	86.5091
	13.2866	87.1818
	13.3036	86.4818
	13.3207	86.0818
	13.3378	86.6273
	13.3549	86.2909
	13.372	87.1818
	13.3891	87.8455
	13.4062	87.1364
	13.4232	86.5091
	13.4403	86.3818
	13.4574	85.2273
	13.4745	86.6636
	13.4916	86.9091
	13.5086	87.8455
	13.5257	86.0636
	13.5428	86.4182
	13.5599	86.6727
	13.577	84.7818
	13.5941	85.4727
	13.6111	86.4273
	13.6282	84.5636
	13.6453	86.6
	13.6623	85.4636
	13.6794	85.3455
	13.6965	85.7182
	13.7136	85.9727
	13.7306	85.3182
	13.7477	87.2545
	13.7647	87.9727
	13.7818	87.7
	13.7989	87.1545
	13.816	86.8
	13.8331	84.9273
	13.8501	86.9455
	13.8672	84.7909
	13.8843	86.4273
	13.9014	87.1818
	13.9185	87.7909
	13.9356	86.1
	13.9526	86.8818
	13.9697	86.3091
	13.9868	84.4364
	14.0038	87.2727
	14.0209	86.8727
	14.038	86.8091
	14.055	83.7091
	14.0721	85.6091
	14.0892	85.2
	14.1062	84.8455
	14.1233	83.8909
	14.1404	87.9909
	14.1575	84.0455
	14.1746	87.5273
	14.1916	86.9182
	14.2087	84.5909
	14.2258	85.7182
	14.2429	85.8455
	14.26	86.8727
	14.2771	84.3182
	14.2942	85.4364
	14.3112	87.5818
	14.3283	89.4636
	14.3453	85.7182
	14.3624	86.0727
	14.3795	85.5091
	14.3966	84
	14.4137	84.3364
	14.4307	84.8909
	14.4478	86.7727
	14.4649	87.1818
	14.4819	85.1273
	14.499	84.1455
	14.5161	85.4
	14.5331	87.1
	14.5502	85.2545
	14.5673	86.1818
	14.5844	85.4636
	14.6014	85.0182
	14.6185	84.1273
	14.6356	85.5909
	14.6526	86
	14.6697	85.5
	14.6868	86.6182
	14.7038	85.1818
	14.7209	85.8273
	14.738	87.2091
	14.7551	86.0909
	14.7721	86.1364
	14.7892	84.8455
	14.8063	84.3909
	14.8234	84.8727
	14.8404	86.8545
	14.8575	86.0636
	14.8746	84.6273
	14.8917	85.3455
	14.9087	85.7455
	14.9258	84.7636
	14.9429	83.3909
	14.96	83.7727
	14.9771	85.2182
	14.9941	84.8636
	15.0112	87.3273
	15.0283	85.1727
	15.0454	85.1545
	15.0624	84.4818
	15.0795	85
	15.0966	85.2182
	15.1136	85.9091
	15.1307	86.6091
	15.1478	87.1091
	15.1649	87.5273
	15.182	85.1818
	15.199	83.8364
	15.2161	84.9273
	15.2332	86.0364
	15.2502	85.0182
	15.2673	86.8
	15.2844	86.1273
	15.3015	84.5727
	15.3186	83.5455
	15.3356	86.6909
	15.3527	82.9818
	15.3698	86.1818
	15.3869	83.2909
	15.404	86.5182
	15.421	85.1273
	15.4381	83.5909
	15.4551	85.3364
	15.4722	85.3818
	15.4893	84.8545
	15.5063	86.0455
	15.5234	84.5636
	15.5405	85.8636
	15.5576	85.6455
	15.5747	85.4545
	15.5917	84.7273
	15.6088	84.0182
	15.6259	83.4182
	15.643	84.6
	15.6601	85.5182
	15.6771	84.8909
	15.6942	85.3455
	15.7113	83.5273
	15.7284	85.7273
	15.7455	83.8727
	15.7625	84.3182
	15.7796	85.3091
	15.7967	84.0545
	15.8137	86.4455
	15.8308	82.9636
	15.8479	84.1091
	15.8649	84.9364
	15.882	82.9727
	15.8991	83.5
	15.9162	84.0636
	15.9332	83.7909
	15.9503	84.4182
	15.9674	84.6727
	15.9844	84.3909
	16.0015	83.2909
	16.0186	83.9455
	16.0357	82.2909
	16.0527	83.1545
	16.0698	82.8727
	16.0869	84.4455
	16.1039	85.8182
	16.121	84.6364
	16.1381	84.9
	16.1551	84.7
	16.1722	85.8
	16.1893	85.3727
	16.2064	84.6818
	16.2235	84.3364
	16.2405	85.0636
	16.2576	85.0455
	16.2747	82.2545
	16.2917	83.7636
	16.3088	84.2
	16.3259	82.8545
	16.343	82.6636
	16.3601	83.8273
	16.3772	84.8545
	16.3942	85.8455
	16.4113	84.7727
	16.4284	85.0636
	16.4455	83.1
	16.4626	84.7909
	16.4796	84.3364
	16.4967	82.1
	16.5138	85.9545
	16.5309	81.9818
	16.548	82.9091
	16.5651	83.6
	16.5821	83.4091
	16.5992	85.4182
	16.6163	82.7545
	16.6334	84.7091
	16.6505	85.7273
	16.6676	85.9545
	16.6846	83.5636
	16.7017	84.0455
	16.7188	84.3636
	16.7358	85.2091
	16.7529	81.9636
	16.77	83.4
	16.7871	85.8727
	16.8041	83.3636
	16.8212	84.5636
	16.8382	84.0273
	16.8553	83.1455
	16.8724	83.3273
	16.8895	84.5
	16.9066	84.4364
	16.9236	82.6818
	16.9407	83.6727
	16.9578	82.2182
	16.9749	84.7091
	16.992	82.0636
	17.0091	85.6273
	17.0262	84.1909
	17.0432	83
	17.0603	84.6364
	17.0774	84.9545
	17.0945	84.9909
	17.1116	82.7182
	17.1287	83.9545
	17.1457	84.4818
	17.1628	84.3455
	17.1799	83.8091
	17.1969	83.1818
	17.214	84.3273
	17.2311	83.2636
	17.2481	82.1273
	17.2652	82.4091
	17.2823	80.7545
	17.2994	83.1364
	17.3164	82.7545
	17.3335	81.8818
	17.3506	82.1091
	17.3677	82.8636
	17.3847	81.9636
	17.4018	82.0364
	17.4188	82.2909
	17.4359	81.8364
	17.453	82.1636
	17.4701	83.5727
	17.4871	83.0364
	17.5042	84.6818
	17.5212	81.6727
	17.5383	82.6364
	17.5554	82.2182
	17.5725	83.6364
	17.5896	84.8727
	17.6066	84.0182
	17.6237	83.7091
	17.6408	83.4273
	17.6579	83.4182
	17.675	83.0636
	17.6921	83.9455
	17.7092	81.6
	17.7262	80.8727
	17.7433	82.7545
	17.7604	82.9091
	17.7775	85.0636
	17.7946	82.9182
	17.8117	81.5636
	17.8287	81.2273
	17.8458	82
	17.8629	82.3091
	17.8799	83.2273
	17.897	80.1818
	17.9141	81.4545
	17.9311	82.0182
	17.9482	83.2818
	17.9653	82.1
	17.9824	81.1636
	17.9994	84.0091
	18.0165	82.1818
	18.0336	79.8636
	18.0506	82.0273
	18.0677	81.8273
	18.0848	80.9455
	18.1018	82.1
	18.1189	82.0727
	18.136	81.2
	18.1531	83.1
	18.1701	82.6818
	18.1872	80.1364
	18.2042	82.6636
	18.2213	82.7727
	18.2384	81.7545
	18.2554	82.0545
	18.2725	83.0636
	18.2896	81.5364
	18.3067	81.4182
	18.3237	83.1545
	18.3408	80.9455
	18.3579	81.6727
	18.375	80.8273
	18.3921	81.8455
	18.4092	83.4182
	18.4262	81.4455
	18.4433	84.7636
	18.4604	81.2909
	18.4775	81.0818
	18.4946	81.5545
	18.5116	82.2727
	18.5287	81.7364
	18.5458	80.5545
	18.5629	83.4909
	18.58	81.3636
	18.597	80.8273
	18.6141	81.8636
	18.6312	84.1727
	18.6483	83.5455
	18.6653	83.6091
	18.6824	81.6727
	18.6994	82.3545
	18.7165	79.8727
	18.7336	80
	18.7507	82.1818
	18.7677	82.3364
	18.7848	79.8455
	18.8019	79.3182
	18.819	80.8727
	18.8361	80.2091
	18.8531	81.3545
	18.8702	80.9273
	18.8873	81.8909
	18.9043	81.8545
	18.9214	80.8727
	18.9384	82.9364
	18.9555	79.8091
	18.9726	81.5545
	18.9897	79.8727
	19.0067	79.7364
	19.0238	81.4364
	19.0409	82.6727
	19.058	81.4091
	19.0751	80.1
	19.0922	82.1727
	19.1092	81.2364
	19.1263	81.1273
	19.1434	79.7091
	19.1604	80.5273
	19.1775	81.3455
	19.1945	80.5545
	19.2116	81.9273
	19.2287	80.7818
	19.2458	79.5273
	19.2628	79.8545
	19.2799	80.5909
	19.297	81.5
	19.314	81.2364
	19.3311	82.1727
	19.3482	81.3636
	19.3652	81.3091
	19.3823	81.2455
	19.3994	81.4364
	19.4165	81.2182
	19.4336	81.5818
	19.4506	81.3091
	19.4677	80.2
	19.4848	78.9455
	19.5019	80.7818
	19.5189	81.3818
	19.536	79.8091
	19.5531	80.0273
	19.5702	79.4455
	19.5872	79.0818
	19.6043	78.9455
	19.6213	79.4273
	19.6384	78.3727
	19.6555	79.0909
	19.6725	80.7091
	19.6896	80.0182
	19.7067	80.7364
	19.7237	81.6545
	19.7408	80.6273
	19.7579	79.2727
	19.775	79.8
	19.792	80.1273
	19.8091	80.7545
	19.8261	79.9636
	19.8432	78.2455
	19.8603	80.4455
	19.8774	79.5091
	19.8945	80.0727
	19.9116	82.3636
	19.9287	80.3636
	19.9457	79.7909
	19.9628	81.0545
	19.9798	80.8636
	19.9969	81.0545
	20.014	80.2545
	20.0311	80.6364
	20.0481	79.6091
	20.0652	81.7545
	20.0823	77.8
	20.0994	78.7364
	20.1165	80.8545
	20.1336	78.6
	20.1506	79.2091
	20.1677	80.6
	20.1848	81.2364
	20.2019	81.1
	20.2189	81.9
	20.236	77.4364
	20.2531	81.8455
	20.2702	80.0818
	20.2872	81.5273
	20.3043	80.8818
	20.3214	80.9273
	20.3385	80.0455
	20.3555	80.3091
	20.3726	79.9727
	20.3897	80.0636
	20.4067	80.6364
	20.4238	80.3455
	20.4409	79.4091
	20.458	81.7091
	20.475	78.9091
	20.4921	81.2182
	20.5092	79.2545
	20.5262	79.2636
	20.5433	80.6727
	20.5603	78.2
	20.5774	79.9091
	20.5945	79.8273
	20.6116	80.2091
	20.6287	81.0818
	20.6457	80.8727
	20.6628	78.5545
	20.6799	79.9364
	20.6969	78.5091
	20.714	79.8182
	20.7311	79.0455
	20.7481	78.6909
	20.7652	79.6636
	20.7823	78.4364
	20.7994	80.9727
	20.8165	80.7364
	20.8336	78.5727
	20.8507	82.1818
	20.8677	77.7182
	20.8848	80.4364
	20.9019	79.5273
	20.9189	81.8273
	20.936	80.5
	20.9531	79.2727
	20.9702	77.7364
	20.9872	78.7364
	21.0043	81.3909
	21.0214	78.1636
	21.0385	78.0455
	21.0555	80.5727
	21.0726	79.0182
	21.0896	78.2909
	21.1067	81.7545
	21.1238	78.9818
	21.1409	80.8091
	21.1579	79.8182
	21.175	78.6909
	21.192	80.3
	21.2091	81.6727
	21.2262	78.7455
	21.2432	79.5818
	21.2603	78.8455
	21.2774	80.3818
	21.2945	79.9545
	21.3116	78.2091
	21.3286	79.5364
	21.3457	79.8
	21.3628	79.2273
	21.3799	78.5364
	21.397	80.4364
	21.414	79.8727
	21.4311	79.3273
	21.4481	78.6818
	21.4652	79.1182
	21.4823	78.7545
	21.4994	79.7273
	21.5165	78.8727
	21.5336	76.4636
	21.5506	78.7818
	21.5677	77.7364
	21.5848	79.7273
	21.6018	77.6182
	21.6189	77.5
	21.636	79.3909
	21.6531	76.8364
	21.6701	78.4273
	21.6872	78.7273
	21.7043	78.4455
	21.7214	79.3727
	21.7385	79.5727
	21.7555	80.0545
	21.7726	78.4909
	21.7897	78.4545
	21.8067	78.0455
	21.8238	78.2727
	21.8409	78.1545
	21.8579	78.7545
	21.875	79.1364
	21.8921	78.6182
	21.9091	77.8636
	21.9262	77.4091
	21.9432	77.6636
	21.9603	78.8636
	21.9774	76.5909
	21.9945	78.7273
	22.0115	79.7182
	22.0286	77.1273
	22.0457	79.1545
	22.0627	79.6
	22.0798	78.2273
	22.0969	80.5818
	22.1139	80.0636
	22.131	76.0727
	22.1481	77.8364
	22.1652	77.5455
	22.1822	76.6091
	22.1993	76.9545
	22.2164	76.1455
	22.2335	78.6545
	22.2506	76.0545
	22.2676	76.7273
	22.2847	77.7
	22.3018	77.2273
	22.3189	77.8636
	22.336	78.7364
	22.3531	78.0182
	22.3701	78.5636
	22.3872	78.6091
	22.4043	77.1818
	22.4214	77.3909
	22.4384	78.3455
	22.4555	77.4727
	22.4726	77.5364
	22.4897	79.2727
	22.5067	78.1636
	22.5238	76.6
	22.5409	77.3727
	22.558	76.2364
	22.575	77
	22.5921	76.7909
	22.6091	79.4727
	22.6262	77.3273
	22.6433	79.9636
	22.6604	76.6636
	22.6775	78.2545
	22.6945	78.8909
	22.7116	78.7
	22.7287	77.5091
	22.7457	78.5636
	22.7628	76.4909
	22.7799	76.9727
	22.797	78.3636
	22.8141	76.1182
	22.8312	77.5909
	22.8482	79.3091
	22.8653	77.8364
	22.8824	79.1909
	22.8994	77.8
	22.9165	78.2909
	22.9336	78.1727
	22.9506	75.8
	22.9677	78.5727
	22.9848	77.3818
	23.0019	79.8636
	23.019	77.7091
	23.0361	77.7182
	23.0531	77.2636
	23.0702	76.2818
	23.0873	79.6455
	23.1044	79.0455
	23.1214	78.7545
	23.1385	78.7182
	23.1556	78.7636
	23.1727	77.2273
	23.1897	77.4091
	23.2068	79.0364
	23.2239	76.9636
	23.2409	78.4455
	23.258	77.7636
	23.2751	77.8909
	23.2921	76.6545
	23.3092	76
	23.3263	77.1545
	23.3433	76.5364
	23.3604	75.5909
	23.3775	79.0727
	23.3945	76.2364
	23.4116	77.5
	23.4287	78.1182
	23.4458	77.4
	23.4628	78.0818
	23.4799	78.4909
	23.497	77.7
	23.5141	76.3
	23.5311	76.2636
	23.5482	76.6273
	23.5653	77.2091
	23.5823	78.0364
	23.5994	78.1818
	23.6165	76.9545
	23.6336	76.1182
	23.6506	76.3545
	23.6677	76.3091
	23.6848	77.5455
	23.7019	74.4
	23.7189	75.9909
	23.736	76.4545
	23.7531	75.7455
	23.7701	76.9364
	23.7872	76.8909
	23.8042	75.9273
	23.8213	76.4091
	23.8384	78.0364
	23.8555	78.3273
	23.8726	76.0455
	23.8896	77.9273
	23.9067	77.4182
	23.9238	76.6909
	23.9409	75.5455
	23.9579	77.6273
	23.975	73.0818
	23.9921	76.8818
	24.0092	76.4727
	24.0262	74.9182
	24.0433	76.9727
	24.0603	77.8455
	24.0774	77.1727
	24.0945	77.8818
	24.1116	76.4727
	24.1287	75.2455
	24.1457	75.8818
	24.1628	76.8727
	24.1799	76.1273
	24.1969	75.8727
	24.214	76.4636
	24.2311	75.4818
	24.2481	76.0273
	24.2652	75.2
	24.2823	77.6364
	24.2994	74.8182
	24.3165	77.2
	24.3336	75.7091
	24.3506	76.4455
	24.3677	76.0273
	24.3848	76.0727
	24.4018	75.9545
	24.4189	76.6
	24.436	74.9273
	24.4531	76.2091
	24.4702	77.7
	24.4872	77.4455
	24.5043	75.6091
	24.5214	75.3909
	24.5385	75.0727
	24.5556	76.8909
	24.5726	74.9364
	24.5897	75.6182
	24.6068	75.7
	24.6239	75.3727
	24.641	75.5455
	24.6581	76.2
	24.6751	75.2091
	24.6922	76.3727
	24.7093	74.7545
	24.7263	75.3
	24.7434	76.6545
	24.7605	76.7636
	24.7775	74.4091
	24.7946	74.5636
	24.8117	75.1091
	24.8287	74.8636
	24.8458	77.8364
	24.8629	75.4455
	24.88	74.3
	24.8971	75.5727
	24.9141	73.3364
	24.9312	75.2455
	24.9483	74.2273
	24.9654	74.2273
	24.9825	75.9455
	24.9995	75.4818
	25.0166	74.7364
	25.0337	74.7364
	25.0508	75.0545
	25.0678	75.5636
	25.0849	75
	25.102	75.4636
	25.1191	76.2636
	25.1362	75.0818
	25.1532	74.4818
	25.1703	74.3091
	25.1874	75.7727
	25.2045	76.1545
	25.2216	74.4909
	25.2386	74.1636
	25.2557	73.8091
	25.2728	74.4636
	25.2899	76.3727
	25.307	75.0455
	25.3241	74.1
	25.3411	74.8818
	25.3582	73.6182
	25.3753	75.3
	25.3924	76.4182
	25.4094	74.1545
	25.4265	74.4
	25.4436	74.6182
	25.4606	74.9091
	25.4777	75.9909
	25.4948	74.3
	25.5118	74.9545
	25.5289	75.9091
	25.546	74.1818
	25.563	76.0636
	25.5801	74.2182
	25.5971	74
	25.6142	76.0455
	25.6313	75.2545
	25.6484	76.4636
	25.6655	73.2727
	25.6826	75.0636
	25.6996	72.2
	25.7167	73.3455
	25.7338	73.8818
	25.7509	73.2818
	25.768	74.2
	25.7851	74.0273
	25.8022	74.6636
	25.8192	73.7909
	25.8363	74.9818
	25.8534	75.0727
	25.8705	75.2273
	25.8876	71.9818
	25.9047	75.1545
	25.9217	71.7273
	25.9388	74.0364
	25.9559	73.7091
	25.973	72.9091
	25.99	73.4818
	26.0071	75.4909
	26.0241	72.4182
	26.0412	72.4182
	26.0583	72.0727
	26.0754	74.0545
	26.0925	74.0545
	26.1095	74.1182
	26.1266	74.9909
	26.1437	73.4273
	26.1607	74.1727
	26.1778	75.5909
	26.1949	73.1727
	26.2119	74.2
	26.229	72.1
	26.2461	72.6091
	26.2631	72.2091
	26.2802	74.1182
	26.2972	74.5273
	26.3143	72.7182
	26.3314	72.0909
	26.3485	74.1545
	26.3655	71.3818
	26.3826	72.6273
	26.3997	73.8545
	26.4168	73.5091
	26.4338	72.8727
	26.4509	72.7
	26.468	71.0545
	26.4851	71.6182
	26.5022	71.9909
	26.5192	73.0091
	26.5363	71.3818
	26.5534	71.9727
	26.5705	72.0455
	26.5876	71.3909
	26.6046	72.4182
	26.6217	72.1273
	26.6388	72.7545
	26.6559	74.1273
	26.673	72.3909
	26.69	72.9091
	26.7071	72.0909
	26.7242	73.5727
	26.7412	70.7909
	26.7583	71.9273
	26.7754	72.9909
	26.7925	70.6727
	26.8096	71.6636
	26.8266	72.8909
	26.8437	72.6273
	26.8607	72.4
	26.8778	72.1364
	26.8949	74.7
	26.912	72.1636
	26.929	72.3455
	26.9461	72.6727
	26.9631	71.0182
	26.9802	72.5727
	26.9973	73.5364
	27.0143	71.3727
	27.0314	71.0455
	27.0485	71.3091
	27.0656	71.6818
	27.0826	72.4545
	27.0997	71.9182
	27.1168	72.1364
	27.1338	72.2364
	27.1509	71.0727
	27.168	73.1818
	27.1851	72.1
	27.2021	70.7545
	27.2192	71.8727
	27.2363	73.6
	27.2534	71.1
	27.2705	72.2182
	27.2876	71.7364
	27.3046	70.3182
	27.3217	69.9
	27.3388	68.9364
	27.3559	69.8273
	27.3729	70.1545
	27.39	71.1727
	27.4071	72.0182
	27.4242	70.9091
	27.4412	71.6727
	27.4583	70.9
	27.4754	72.4273
	27.4924	71.5545
	27.5095	71.0364
	27.5266	71.9636
	27.5436	71.2636
	27.5607	71.1818
	27.5778	70.2545
	27.5949	71.3
	27.612	70.3182
	27.629	71.4636
	27.6461	71.6455
	27.6631	71.3545
	27.6802	69.3091
	27.6973	70.0818
	27.7143	72.2545
	27.7314	71.2364
	27.7485	70.8
	27.7655	71.1818
	27.7826	71.7455
	27.7997	70.6909
	27.8167	70.9545
	27.8338	72.5727
	27.8509	70.6182
	27.868	70.8
	27.8851	71.5545
	27.9021	71.2
	27.9192	70.7273
	27.9363	70.8
	27.9534	69.6727
	27.9704	69.8
	27.9875	70.0909
	28.0046	70.2545
	28.0217	71.0545
	28.0387	69.9364
	28.0558	68.2273
	28.0729	69.9909
	28.09	70.7364
	28.1071	70.0636
	28.1242	69.0455
	28.1412	72.0455
	28.1583	69.4364
	28.1754	69.2545
	28.1925	68.8455
	28.2095	70.4091
	28.2266	69.7182
	28.2436	70.8182
	28.2607	69.7545
	28.2778	69.8727
	28.2949	69.4
	28.312	70.3636
	28.329	70.1455
	28.3461	71.1455
	28.3632	69.2091
	28.3802	70.5545
	28.3973	70.4182
	28.4144	68.9818
	28.4314	70.6727
	28.4485	70.8455
	28.4656	70.0727
	28.4826	72.3636
	28.4997	70.4182
	28.5168	68.8182
	28.5338	68.9455
	28.5509	70.9182
	28.568	70.2091
	28.585	68.2545
	28.6021	69.0364
	28.6192	70.4727
	28.6362	69.8818
	28.6533	70.4545
	28.6704	70.1909
	28.6874	70.6818
	28.7045	67.9727
	28.7216	68.9818
	28.7386	68.5182
	28.7557	70.6818
	28.7728	69.2364
	28.7899	68.1818
	28.807	69.3091
	28.8241	70.5818
	28.8411	68.0273
	28.8582	69.9636
	28.8753	69.2091
	28.8924	69.4455
	28.9095	70.7273
	28.9266	69.4545
	28.9437	67.8455
	28.9607	70.3091
	28.9778	69.7
	28.9949	69.2
	29.012	69.9727
	29.0291	69.3818
	29.0461	69.9909
	29.0632	67.8364
	29.0802	67.3818
	29.0973	68.8182
	29.1144	71.0273
	29.1315	69.3455
	29.1485	69.8818
	29.1656	69.3818
	29.1826	69.8091
	29.1997	68.5091
	29.2168	69.0455
	29.2339	69.0182
	29.251	67.7636
	29.268	69.4273
	29.2851	67.3636
	29.3022	67.1182
	29.3192	68.9273
	29.3363	68.6727
	29.3534	68.6364
	29.3705	68.2091
	29.3876	68.8182
	29.4047	69.3455
	29.4217	69.6
	29.4388	69.9364
	29.4559	68.9727
	29.473	68.6273
	29.4901	68.6909
	29.5071	69.0455
	29.5242	66.8727
	29.5413	69.4091
	29.5583	68.5545
	29.5754	68.0636
	29.5925	69.1545
	29.6095	69.6455
	29.6266	68.9273
	29.6437	68.0182
	29.6607	69.2182
	29.6778	68.2818
	29.6949	67.3727
	29.712	68.7818
	29.729	68.4545
	29.7461	68.5455
	29.7631	67.8273
	29.7802	68.1091
	29.7973	69.1
	29.8144	68.8182
	29.8314	67.5455
	29.8485	69.2545
	29.8655	67.9455
	29.8826	66.9545
	29.8997	68.0364
	29.9168	70.1091
	29.9338	67.6182
	29.9509	67.4182
	29.9679	68.0273
	29.985	68.2727
	30.0021	67.0545
	30.0191	67.6182
	30.0362	67.7727
	30.0533	67.2818
	30.0704	66.4909
	30.0875	67.0545
	30.1046	67.9818
	30.1216	66.6545
	30.1387	67.7455
	30.1558	68.4273
	30.1729	67.8091
	30.19	67.2273
	30.2071	68.6636
	30.2242	66.9364
	30.2412	66.8455
	30.2583	65.9273
	30.2754	67.1364
	30.2925	68.3
	30.3096	68.3909
	30.3266	67.7
	30.3437	69.2182
	30.3608	68.4364
	30.3778	67.8545
	30.3949	67.5818
	30.412	66.5273
	30.429	68.6182
	30.4461	67.5455
	30.4631	66.9545
	30.4802	67.8727
	30.4973	68.2
	30.5144	66.9636
	30.5314	66.5636
	30.5485	65.3
	30.5656	66.2818
	30.5827	65.7455
	30.5997	66.7909
	30.6168	68.8636
	30.6338	68.1818
	30.6509	66.8364
	30.668	66.1818
	30.6851	67.4545
	30.7021	67.0091
	30.7192	67.9636
	30.7363	68.3545
	30.7534	66.5
	30.7705	67.4455
	30.7876	66.3182
	30.8046	65.9
	30.8217	66.0455
	30.8388	66.0182
	30.8559	68.0636
	30.8729	66.5455
	30.89	65.5909
	30.9071	66.9182
	30.9241	66.0727
	30.9412	66.5273
	30.9582	65.9909
	30.9753	67.5818
	30.9924	66.7273
	31.0095	65.7727
	31.0266	66
	31.0436	66.4909
	31.0607	65.7182
	31.0778	63.4909
	31.0949	66.2636
	31.112	65.0727
	31.1291	67.6455
	31.1461	64.5
	31.1632	65.1091
	31.1803	67.3727
	31.1974	66.6364
	31.2145	65.8818
	31.2316	67.7273
	31.2487	65.0364
	31.2657	64.9636
	31.2828	65.1727
	31.2998	66.5909
	31.3169	65.3
	31.334	67.4364
	31.3511	65.0182
	31.3681	65.9182
	31.3852	67.1091
	31.4023	66.4727
	31.4194	68.0636
	31.4364	67.4273
	31.4535	64.9455
	31.4706	64.8818
	31.4876	65.6273
	31.5047	66.1
	31.5218	65.8364
	31.5388	67.3182
	31.5559	64.9545
	31.573	65.6727
	31.5901	65.2273
	31.6072	65.9909
	31.6242	64.9909
	31.6413	65.8182
	31.6584	65.2545
	31.6755	65.8
	31.6925	65.7091
	31.7096	67.1455
	31.7267	66.0545
	31.7437	65.4818
	31.7608	66.9091
	31.7779	64.6636
	31.795	64.7455
	31.812	65.9455
	31.8291	64.5091
	31.8462	65.3727
	31.8632	66
	31.8803	64.3364
	31.8974	64.2273
	31.9145	65.3273
	31.9316	64.2818
	31.9487	64.6818
	31.9657	64.2455
	31.9828	66.3
	31.9999	66.4909
	32.0169	63.6909
	32.034	64.7
	32.0511	65.7364
	32.0681	64.9545
	32.0852	65.8455
	32.1023	65.9273
	32.1193	65.2909
	32.1364	66.6
	32.1535	65.5
	32.1706	66.7273
	32.1876	64.5636
	32.2047	65.1364
	32.2218	63.1636
	32.2388	65.3818
	32.2559	64.8091
	32.273	66.1364
	32.2901	64.3636
	32.3071	65.0364
	32.3242	65.5545
	32.3413	64.5091
	32.3583	65.9818
	32.3754	64.5636
	32.3925	64.0909
	32.4095	64.9182
	32.4266	65.0091
	32.4437	63.7091
	32.4607	65.2727
	32.4778	64.3364
	32.4949	66.4818
	32.512	65.2818
	32.5291	63.7818
	32.5461	64.6455
	32.5632	64.6909
	32.5803	63.0273
	32.5974	66.1273
	32.6145	64.4364
	32.6315	65.0364
	32.6486	65.9091
	32.6657	63.8909
	32.6827	62.5636
	32.6998	64.3182
	32.7169	65.2091
	32.7339	63.9364
	32.751	64.9455
	32.7681	64.7727
	32.7851	64.9455
	32.8022	64.3636
	32.8193	64.5909
	32.8363	65.2091
	32.8534	64.2455
	32.8705	65.7818
	32.8875	64.9455
	32.9046	64.0364
	32.9217	65.6091
	32.9387	63.3818
	32.9558	63.2182
	32.9729	65.2
	32.99	64.1636
	33.0071	63.5909
	33.0241	63.4273
	33.0412	64.4636
	33.0583	61.6
	33.0753	63.2545
	33.0924	63.7
	33.1095	64.0636
	33.1266	64.7455
	33.1437	63.9909
	33.1607	65.1727
	33.1778	63.9909
	33.1949	63.0091
	33.212	65.0545
	33.2291	63.8909
	33.2462	65.5273
	33.2632	64.9636
	33.2803	63.8273
	33.2974	62.9727
	33.3145	64.0455
	33.3316	64.6455
	33.3486	64.1636
	33.3657	64.6273
	33.3828	64.5455
	33.3998	62.2182
	33.4169	62.9455
	33.434	62.4545
	33.451	63.9273
	33.4681	63.3636
	33.4851	63.3727
	33.5022	63.2182
	33.5193	62.8818
	33.5364	63.4182
	33.5535	63.5091
	33.5706	63.8909
	33.5876	61.8636
	33.6047	63.9727
	33.6218	62.3727
	33.6389	63.9545
	33.656	64.4182
	33.6731	64.8273
	33.6902	64.2364
	33.7072	61.8818
	33.7243	62.4818
	33.7414	62.5545
	33.7585	62.9
	33.7756	61.9091
	33.7926	64.9727
	33.8097	63.2545
	33.8267	62.7636
	33.8438	64.0545
	33.8609	64.9455
	33.878	62.8455
	33.8951	63.3091
	33.9121	62.6182
	33.9292	63.4909
	33.9463	64.4364
	33.9634	63.5091
	33.9805	62.8364
	33.9976	64.2909
	34.0147	62.3909
	34.0317	62.6818
	34.0488	64.0727
	34.0659	63.8909
	34.083	61.1182
[truncated: 8,242 more rows]

## Sheet: Figure 3a
	Cessation of H2S consumption by non-adapted cells after the addition of methanol (final concentration 0.4 mM)
	Figure 3a
	Time (min)	H2S (μM)
	0.000133333	28.078
	0.0168167	31.6
	0.0335	26.6683
	0.0501833	24.5512
	0.0668667	27.8049
	0.08355	28.1317
	0.100233	27.1561
	0.116917	26.9902
	0.1336	27.1024
	0.150283	26.2878
	0.166967	29.4829
	0.18365	26.4488
	0.200333	27.5902
	0.217017	26.9366
	0.2337	30.0293
	0.250383	26.1805
	0.267067	26.6146
	0.28375	28.8878
	0.300433	27.7512
	0.317117	27.2098
	0.3338	30.5707
	0.350483	25.5805
	0.367167	28.8878
	0.38385	29.7024
	0.400533	27.1561
	0.417217	30.0293
	0.4339	27.7512
	0.450583	29.2146
	0.467267	26.1268
	0.48395	29.4293
	0.500633	29.4829
	0.517317	26.1805
	0.534	28.6732
	0.550683	27.4244
	0.567367	28.078
	0.58405	29.2683
	0.600733	27.9659
	0.617417	28.2927
	0.6341	26.4488
	0.650783	29.4293
	0.667467	26.9902
	0.68415	27.8049
	0.700833	26.8829
	0.717517	26.8829
	0.7342	30.678
	0.750883	28.4
	0.767567	25.3659
	0.78425	27.5317
	0.800933	27.8585
	0.817617	28.7268
	0.8343	26.1268
	0.850983	27.6439
	0.867667	26.6683
	0.88435	26.2341
	0.901033	27.8049
	0.917717	27.6439
	0.9344	26.5024
	0.951083	25.6927
	0.967767	29.5951
	0.98445	28.2927
	1.00113	28.4537
	1.01782	26.8293
	1.0345	24.7171
	1.05118	30.0829
	1.06787	27.5902
	1.08455	24.7707
	1.10123	26.4488
	1.11792	28.2927
	1.1346	29.1073
	1.15128	25.6927
	1.16797	27.5902
	1.18465	28.078
	1.20133	27.9659
	1.21802	29.2146
	1.2347	28.4
	1.25138	26.6146
	1.26807	25.7463
	1.28475	27.3171
	1.30143	27.3707
	1.31812	26.3951
	1.3348	26.6146
	1.35148	25.3122
	1.36817	28.2927
	1.38485	26.9366
	1.40153	28.1317
	1.41822	24.7171
	1.4349	29.5415
	1.45158	26.1268
	1.46827	27.5902
	1.48495	25.039
	1.50163	27.7512
	1.51832	30.2976
	1.535	28.6732
	1.55168	24.3366
	1.56837	26.4488
	1.58505	28.0195
	1.60173	27.0439
	1.61842	27.3171
	1.6351	25.039
	1.65178	24.9317
	1.66847	26.3951
	1.68515	26.0146
	1.70183	27.2634
	1.71852	24.1171
	1.7352	26.9902
	1.75188	28.8878
	1.76857	24.9854
	1.78525	27.1024
	1.80193	26.6683
	1.81862	25.3659
	1.8353	28.5073
	1.85198	27.3707
	1.86867	25.3122
	1.88535	25.4195
	1.90203	26.8829
	1.91872	28.4537
	1.9354	26.5561
	1.95208	28.6195
	1.96877	23.8488
	1.98545	27.1561
	2.00213	23.5756
	2.01882	25.3659
	2.0355	26.9902
	2.05218	28.1854
	2.06887	25.2585
	2.08555	26.7756
	2.10223	25.6927
	2.11892	28.2927
	2.1356	26.3951
	2.15228	27.6976
	2.16897	26.7756
	2.18565	29.322
	2.20233	28.078
	2.21902	30.1366
	2.2357	24.8244
	2.25238	24.8244
	2.26907	25.0927
	2.28575	26.6683
	2.30243	26.6683
	2.31912	26.9902
	2.3358	27.3171
	2.35248	25.4732
	2.36917	26.1268
	2.38585	24.9854
	2.40253	26.4488
	2.41922	27.3171
	2.4359	26.6683
	2.45258	26.3951
	2.46927	25.4732
	2.48595	25.8
	2.50263	26.6683
	2.51932	27.1561
	2.536	26.5024
	2.55268	26.5024
	2.56937	26.6683
	2.58605	26.9366
	2.60273	25.1512
	2.61942	26.4488
	2.6361	31.5463
	2.65278	25.8537
	2.66947	24.7707
	2.68615	27.9659
	2.70283	26.4488
	2.71952	26.8293
	2.7362	26.0683
	2.75288	26.4488
	2.76957	25.2585
	2.78625	27.478
	2.80293	25.961
	2.81962	26.5024
	2.8363	29.322
	2.85298	27.1561
	2.86967	26.9366
	2.88635	27.2098
	2.90303	24.2829
	2.91972	26.9366
	2.9364	24.2829
	2.95308	25.9073
	2.96977	26.4488
	2.98645	26.6683
	3.00313	25.9073
	3.01982	26.8829
	3.0365	26.2341
	3.05318	23.9561
	3.06987	28.3463
	3.08655	23.7415
	3.10323	27.3707
	3.11992	25.961
	3.1366	24.2829
	3.15328	26.3951
	3.16997	26.1268
	3.18665	29.1073
	3.20333	25.039
	3.22002	25.5805
	3.2367	26.5561
	3.25338	25.5268
	3.27007	27.0439
	3.28675	24.3902
	3.30343	26.1268
	3.32012	27.6439
	3.3368	29.1073
	3.35348	26.6146
	3.37017	23.0878
	3.38685	26.7756
	3.40353	28.6195
	3.42022	24.4976
	3.4369	26.1268
	3.45358	24.9317
	3.47027	28.6195
	3.48695	25.6927
	3.50363	26.3415
	3.52032	25.3659
	3.537	27.6439
	3.55368	24.0098
	3.57037	26.1805
	3.58705	26.6146
	3.60373	25.4732
	3.62042	24.8244
	3.6371	24.9854
	3.65378	25.8537
	3.67047	26.1805
	3.68715	28.6732
	3.70383	27.1024
	3.72052	23.6878
	3.7372	24.5512
	3.75388	25.961
	3.77057	26.5024
	3.78725	26.4488
	3.80393	25.8
	3.82062	25.5268
	3.8373	25.3122
	3.85398	27.1024
	3.87067	26.4488
	3.88735	24.1756
	3.90403	27.2634
	3.92072	26.6146
	3.9374	24.0634
	3.95408	26.5024
	3.97077	27.3707
	3.98745	27.8585
	4.00413	25.961
	4.02082	24.7707
	4.0375	28.6195
	4.05418	24.2293
	4.07087	30.0829
	4.08755	26.0146
	4.10423	26.8829
	4.12092	26.0683
	4.1376	26.3415
	4.15428	27.4244
	4.17097	25.5805
	4.18765	24.2829
	4.20433	27.1561
	4.22102	27.1561
	4.2377	27.2098
	4.25438	27.1024
	4.27107	25.3122
	4.28775	24.0634
	4.30443	25.6927
	4.32112	24.878
	4.3378	20
	4.35448	27.7512
	4.37117	27.0439
	4.38785	24.3902
	4.40453	24.9854
	4.42122	24.4439
	4.4379	25.5805
	4.45458	26.8293
	4.47127	26.0146
	4.48795	25.3122
	4.50463	26.9366
	4.52132	25.6927
	4.538	28.3463
	4.55468	28.078
	4.57137	27.5317
	4.58805	26.8829
	4.60473	26.0146
	4.62142	24.7171
	4.6381	24.4439
	4.65478	26.9366
	4.67147	24.6049
	4.68815	23.9024
	4.70483	22.0585
	4.72152	25.4195
	4.7382	25.961
	4.75488	25.3122
	4.77157	26.1268
	4.78825	26.7756
	4.80493	25.4732
	4.82162	27.2634
	4.8383	25.2049
	4.85498	25.2585
	4.87167	25.3659
	4.88835	26.5561
	4.90503	24.2293
	4.92172	26.2341
	4.9384	27.0439
	4.95508	28.2927
	4.97177	23.2
	4.98845	25.5268
	5.00513	24.9317
	5.02182	23.6293
	5.0385	23.5756
	5.05518	25.8537
	5.07187	25.9073
	5.08855	25.2049
	5.10523	26.2878
	5.12192	22.3317
	5.1386	28.7268
	5.15528	24.2829
	5.17197	23.361
	5.18865	26.0683
	5.20533	23.522
	5.22202	26.6683
	5.2387	24.0098
	5.25538	22.8195
	5.27207	25.4195
	5.28875	26.1805
	5.30543	25.039
	5.32212	24.4439
	5.3388	26.9366
	5.35548	26.2341
	5.37217	24.9317
	5.38885	26.5024
	5.40553	26.0146
	5.42222	23.2
	5.4389	23.8488
	5.45558	25.2585
	5.47227	26.1268
	5.48895	25.0927
	5.50563	26.1268
	5.52232	23.361
	5.539	23.9561
	5.55568	25.5268
	5.57237	26.8829
	5.58905	26.1805
	5.60573	25.7463
	5.62242	28.8878
	5.6391	28.7805
	5.65578	25.1512
	5.67247	25.3659
	5.68915	24.2293
	5.70583	24.3366
	5.72252	29.5415
	5.7392	26.8293
	5.75588	24.2829
	5.77257	27.6976
	5.78925	25.6927
	5.80593	22.7659
	5.82262	27.1024
	5.8393	25.9073
	5.85598	25.2049
	5.87267	29.5951
	5.88935	28.0195
	5.90603	23.1415
	5.92272	26.7756
	5.9394	26.3415
	5.95608	23.6878
	5.97277	25.639
	5.98945	27.2634
	6.00613	23.5756
	6.02282	26.0683
	6.0395	26.9366
	6.05618	24.4976
	6.07287	24.4976
	6.08955	25.2585
	6.10623	24.4976
	6.12292	24.5512
	6.1396	24.2293
	6.15628	23.9024
	6.17297	25.1512
	6.18965	25.639
	6.20633	25.8
	6.22302	22.6537
	6.2397	21.5171
	6.25638	25.8
	6.27307	24.0634
	6.28975	24.5512
	6.30643	25.7463
	6.32312	26.722
	6.3398	26.0683
	6.35648	24.7707
	6.37317	25.7463
	6.38985	25.5268
	6.40653	24.9854
	6.42322	24.6049
	6.4399	24.3366
	6.45658	24.4439
	6.47327	24.2829
	6.48995	24.3902
	6.50663	24.0634
	6.52332	25.961
	6.54	24.4976
	6.55668	25.039
	6.57337	24.7171
	6.59005	25.961
	6.60673	23.9024
	6.62342	23.9024
	6.6401	24.6049
	6.65678	26.1268
	6.67347	22.9268
	6.69015	24.0098
	6.70683	23.0878
	6.72352	27.5317
	6.7402	26.8829
	6.75688	24.6634
	6.77357	24.2829
	6.79025	22.8732
	6.80693	25.1512
	6.82362	25.4732
	6.8403	24.3366
	6.85698	26.3415
	6.87367	23.522
	6.89035	23.9024
	6.90703	22.8195
	6.92372	25.7463
	6.9404	24.7707
	6.95708	24.2293
	6.97377	25.2049
	6.99045	24.2829
	7.00713	26.6683
	7.02382	24.7171
	7.0405	24.0098
	7.05718	24.3366
	7.07387	23.2537
	7.09055	20.761
	7.10723	26.0683
	7.12392	24.4976
	7.1406	23.7951
	7.15728	25.9073
	7.17397	24.5512
	7.19065	22.1122
	7.20733	26.3951
	7.22402	21.0293
	7.2407	23.522
	7.25738	24.1756
	7.27407	23.7415
	7.29075	23.9024
	7.30743	26.1805
	7.32412	22.439
	7.3408	23.3073
	7.35748	22.8195
	7.37417	23.7415
	7.39085	22.7659
	7.40753	25.3659
	7.42422	22.5463
	7.4409	25.0927
	7.45758	23.7415
	7.47427	24.2293
	7.49095	22.9268
	7.50763	23.4683
	7.52432	24.3366
	7.541	22.1659
	7.55768	24.2293
	7.57437	24.6049
	7.59105	23.6293
	7.60773	23.4683
	7.62442	26.9902
	7.6411	23.4683
	7.65778	24.7171
	7.67447	23.6293
	7.69115	21.6244
	7.70783	20.7024
	7.72452	27.3707
	7.7412	24.9854
	7.75788	24.1756
	7.77457	20.922
	7.79125	24.0634
	7.80793	23.1415
	7.82462	22.3317
	7.8413	25.2049
	7.85798	25.4732
	7.87467	25.2049
	7.89135	23.2
	7.90803	24.0098
	7.92472	21.5171
	7.9414	23.4683
	7.95808	23.6293
	7.97477	24.1171
	7.99145	22.7122
	8.00813	26.2341
	8.02482	24.3366
	8.0415	21.9512
	8.05818	23.7415
	8.07487	23.6293
	8.09155	22.4927
	8.10823	23.1415
	8.12492	23.2537
	8.1416	23.7951
	8.15828	23.5756
	8.17497	22.2244
	8.19165	21.5707
	8.20833	23.2
	8.22502	25.3122
	8.2417	22.9805
	8.25838	23.9561
	8.27507	26.2341
	8.29175	23.8488
	8.30843	21.4634
	8.32512	21.4098
	8.3418	22.7122
	8.35848	24.9317
	8.37517	23.7951
	8.39185	21.2488
	8.40853	24.7171
	8.42522	22.278
	8.4419	22.9268
	8.45858	22.6537
	8.47527	22.9805
	8.49195	22.5463
	8.50863	21.678
	8.52532	25.5268
	8.542	21.678
	8.55868	23.1415
	8.57537	22.4927
	8.59205	20.7024
	8.60873	24.3902
	8.62542	22.6
	8.6421	25.8
	8.65878	23.6878
	8.67547	24.4439
	8.69215	22.4927
	8.70883	22.0049
	8.72552	23.2537
	8.7422	20.761
	8.75888	20.8146
	8.77557	24.3366
	8.79225	24.5512
	8.80893	22.6
	8.82562	20.8683
	8.8423	22.9268
	8.85898	20.6488
	8.87567	22.9805
	8.89235	23.0878
	8.90903	20.4341
	8.92572	24.4976
	8.9424	23.0878
	8.95908	21.8976
	8.97577	24.1171
	8.99245	23.9024
	9.00913	20.2732
	9.02582	24.2293
	9.0425	22.8732
	9.05918	23.4683
	9.07587	21.0293
	9.09255	23.0341
	9.10923	23.9561
	9.12592	21.8439
	9.1426	24.4439
	9.15928	21.7366
	9.17597	24.2829
	9.19265	22.7659
	9.20933	23.9561
	9.22602	23.4683
	9.2427	23.7951
	9.25938	23.9024
	9.27607	21.3561
	9.29275	24.8244
	9.30943	23.0341
	9.32612	21.678
	9.3428	21.7902
	9.35948	22.2244
	9.37617	21.9512
	9.39285	22.9805
	9.40953	22.3854
	9.42622	21.0829
	9.4429	21.0829
	9.45958	22.6
	9.47627	20.2732
	9.49295	21.8976
	9.50963	24.9317
	9.52632	22.4927
	9.543	24.4439
	9.55968	21.2488
	9.57637	23.3073
	9.59305	22.3854
	9.60973	23.9024
	9.62642	21.3024
	9.6431	22.9268
	9.65978	20.2732
	9.67647	21.7366
	9.69315	20.5951
	9.70983	21.8976
	9.72652	23.2
	9.7432	22.4927
	9.75988	23.6878
	9.77657	22.7122
	9.79325	21.1366
	9.80993	20
	9.82662	24.2293
	9.8433	20.8683
	9.85998	20.3268
	9.87667	21.9512
	9.89335	21.7902
	9.91003	23.361
	9.92672	22.6
	9.9434	23.522
	9.96008	22.6
	9.97677	23.4146
	9.99345	22.9268
	10.0101	22.0585
	10.0268	24.3366
	10.0435	24.1756
	10.0602	22.3854
	10.0769	22.8732
	10.0935	24.1171
	10.1102	25.039
	10.1269	20.0537
	10.1436	21.5707
	10.1603	22.1122
	10.177	22.1659
	10.1936	21.2488
	10.2103	22.3317
	10.227	21.4098
	10.2437	21.8976
	10.2604	21.4634
	10.2771	21.3561
	10.2937	21.0293
	10.3104	23.3073
	10.3271	22.1659
	10.3438	21.4634
	10.3605	22.7659
	10.3772	20.3268
	10.3938	22.439
	10.4105	22.0585
	10.4272	21.4098
	10.4439	21.5707
	10.4606	21.0829
	10.4773	23.5756
	10.494	20.161
	10.5106	22.8195
	10.5273	22.5463
	10.544	21.1902
	10.5607	20.8683
	10.5774	22.4927
	10.594	20.4341
	10.6107	20.9756
	10.6274	20.8683
	10.6441	23.7951
	10.6608	22.439
	10.6775	23.2
	10.6941	21.9512
	10.7108	21.1902
	10.7275	22.439
	10.7442	21.8439
	10.7609	19.2976
	10.7776	24.2829
	10.7943	22.9805
	10.8109	19.8927
	10.8276	22.7122
	10.8443	20.0537
	10.861	21.8976
	10.8777	21.4098
	10.8944	21.3024
	10.911	22.5463
	10.9277	23.0341
	10.9444	19.1317
	10.9611	22.8732
	10.9778	20.5415
	10.9945	21.678
	11.0111	21.8439
	11.0278	22.3854
	11.0445	21.5171
	11.0612	22.1122
	11.0779	20.8146
	11.0945	19.9463
	11.1112	21.8439
	11.1279	19.8927
	11.1446	24.3366
	11.1613	22.8195
	11.178	23.2537
	11.1946	20.4341
	11.2113	20.4878
	11.228	22.0049
	11.2447	21.7902
	11.2614	22.1122
	11.2781	20.8683
	11.2947	22.0585
	11.3114	22.3854
	11.3281	23.0341
	11.3448	21.0293
	11.3615	24.0098
	11.3782	20.6488
	11.3948	24.9854
	11.4115	21.1902
	11.4282	22.6
	11.4449	19.9463
	11.4616	19.9463
	11.4783	21.678
	11.495	21.1366
	11.5116	21.5171
	11.5283	20.2732
	11.545	19.6732
	11.5617	18.4293
	11.5784	21.8976
	11.595	21.4634
	11.6117	20.922
	11.6284	20
	11.6451	22.7122
	11.6618	20.3268
	11.6785	20.9756
	11.6951	21.1366
	11.7118	20.3268
	11.7285	23.3073
	11.7452	22.6
	11.7619	21.0293
	11.7786	24.7707
	11.7952	22.8732
	11.8119	20.6488
	11.8286	20.5951
	11.8453	21.1366
	11.862	21.9512
	11.8787	20.8146
	11.8954	23.1415
	11.912	21.678
	11.9287	21.5171
	11.9454	20.8683
	11.9621	22.8195
	11.9788	20.8683
	11.9955	21.4098
	12.0121	22.2244
	12.0288	20.6488
	12.0455	21.7902
	12.0622	20.3805
	12.0789	20.4878
	12.0955	22.5463
	12.1122	22.1122
	12.1289	19.2976
	12.1456	21.2488
	12.1623	21.5171
	12.179	18.8634
	12.1956	20.8146
	12.2123	20.761
	12.229	21.7902
	12.2457	20.7024
	12.2624	21.2488
	12.2791	20.3268
	12.2957	20.2732
	12.3124	21.0293
	12.3291	21.5707
	12.3458	22.0585
	12.3625	22.7122
	12.3792	20.2732
	12.3958	19.8927
	12.4125	20.6488
	12.4292	22.3317
	12.4459	21.3024
	12.4626	23.3073
	12.4793	18.322
	12.4959	20.922
	12.5126	22.278
	12.5293	20.4341
	12.546	18.4293
	12.5627	21.5171
	12.5794	21.7366
	12.596	20.5415
	12.6127	20.161
	12.6294	18.8634
	12.6461	21.5171
	12.6628	19.6195
	12.6795	20.4341
	12.6961	20.0537
	12.7128	19.839
	12.7295	20.922
	12.7462	20.3805
	12.7629	20.3268
	12.7796	20
	12.7962	19.1317
	12.8129	19.4049
	12.8296	19.8927
	12.8463	21.3561
	12.863	22.3317
	12.8797	18.8634
	12.8963	21.4098
	12.913	22.4927
	12.9297	18.4829
	12.9464	19.9463
	12.9631	19.5659
	12.9798	19.6195
	12.9965	19.239
	13.0131	21.678
	13.0298	19.078
	13.0465	19.839
	13.0632	18.7512
	13.0799	21.7902
	13.0965	20.9756
	13.1132	19.8927
	13.1299	21.7366
	13.1466	18.6976
	13.1633	19.5122
	13.18	18.3756
	13.1966	21.7902
	13.2133	20.161
	13.23	18.8098
	13.2467	20
	13.2634	19.3512
	13.2801	20.3268
	13.2968	20.5415
	13.3134	18.8634
	13.3301	21.0829
	13.3468	19.4049
	13.3635	21.8976
	13.3802	18.4829
	13.3969	19.1854
	13.4135	18.6439
	13.4302	22.7659
	13.4469	19.5659
	13.4636	21.3024
	13.4803	20.3268
	13.4969	19.839
	13.5136	21.4098
	13.5303	20.5951
	13.547	20.922
	13.5637	20.8683
	13.5804	20
	13.597	20.2732
	13.6137	20.5415
	13.6304	19.6732
	13.6471	20.4341
	13.6638	18.8634
	13.6805	21.8439
	13.6971	18.8634
	13.7138	17.8878
	13.7305	18.3756
	13.7472	20.2146
	13.7639	18.9707
	13.7806	21.4098
	13.7972	19.3512
	13.8139	21.2488
	13.8306	22.6
	13.8473	18.6976
	13.864	19.239
	13.8807	23.1415
	13.8973	18.8634
	13.914	20.4341
	13.9307	22.439
	13.9474	18.9707
	13.9641	18.7512
	13.9808	18.9707
	13.9975	19.839
	14.0141	20.922
	14.0308	20.2732
	14.0475	19.0244
	14.0642	22.4927
	14.0809	17.2878
	14.0975	19.239
	14.1142	16.8585
	14.1309	20.5415
	14.1476	20.3805
	14.1643	21.1902
	14.181	19.3512
	14.1976	18.6439
	14.2143	17.722
	14.231	22.3854
	14.2477	19.4585
	14.2644	17.1268
	14.2811	19.6195
	14.2977	19.7854
	14.3144	21.4098
	14.3311	20
	14.3478	18.4293
	14.3645	20.161
	14.3812	18.2634
	14.3979	19.078
	14.4145	17.5073
	14.4312	18.1561
	14.4479	21.5171
	14.4646	19.5659
	14.4813	19.7268
	14.498	18.8634
	14.5146	20.922
	14.5313	18.9707
	14.548	19.1317
	14.5647	22.2244
	14.5814	19.1854
	14.598	20.7024
	14.6147	19.7268
	14.6314	18.4829
	14.6481	17.3463
	14.6648	19.2976
	14.6815	19.8927
	14.6981	18.9171
	14.7148	21.3024
	14.7315	18.8634
	14.7482	15.7707
	14.7649	16.5854
	14.7816	20.4878
	14.7982	21.0293
	14.8149	20.0537
	14.8316	18.0488
	14.8483	20.3268
	14.865	19.1854
	14.8817	19.5122
	14.8983	18.5902
	14.915	19.5659
	14.9317	20.3268
	14.9484	19.2976
	14.9651	18.0488
	14.9818	17.9951
	14.9984	18.322
	15.0151	18.2634
	15.0318	17.8341
	15.0485	20.6488
	15.0652	18.9171
	15.0819	18.1024
	15.0985	17.4537
	15.1152	21.1366
	15.1319	17.561
	15.1486	18.6976
	15.1653	18.8098
	15.182	17.1805
	15.1986	20.1073
	15.2153	16.8
	15.232	20.761
	15.2487	16.8585
	15.2654	19.6195
	15.2821	20.9756
	15.2987	20.3805
	15.3154	19.6732
	15.3321	18.4829
	15.3488	19.5659
	15.3655	19.9463
	15.3822	18.5366
	15.3989	20.2146
	15.4155	19.078
	15.4322	20.4341
	15.4489	21.5171
	15.4656	18.6439
	15.4823	22.4927
	15.499	20.0537
	15.5156	17.6683
	15.5323	17.9951
	15.549	20.161
	15.5657	17.722
	15.5824	18.1024
	15.599	18.7512
	15.6157	19.839
	15.6324	17.2341
	15.6491	17.6146
	15.6658	19.9463
	15.6825	17.7756
	15.6991	17.0195
	15.7158	17.1805
	15.7325	17.6683
	15.7492	16.8585
	15.7659	17.6146
	15.7826	18.4829
	15.7993	18.3756
	15.8159	17.722
	15.8326	18.2634
	15.8493	19.078
	15.866	18.1561
	15.8827	18.8634
	15.8993	18.1561
	15.916	19.1854
	15.9327	20.761
	15.9494	20.4341
	15.9661	17.0195
	15.9828	17.5073
	15.9994	17.7756
	16.0161	19.3512
	16.0328	18.3756
	16.0495	18.322
	16.0662	17.722
	16.0829	20.1073
	16.0995	19.7268
	16.1162	18.8098
	16.1329	20.2732
	16.1496	17.7756
	16.1663	17.1805
	16.183	18.5366
	16.1996	17.1805
	16.2163	20.922
	16.233	19.5122
	16.2497	16.8
	16.2664	19.0244
	16.2831	18.6439
	16.2997	17.4537
	16.3164	18.7512
	16.3331	16.8585
	16.3498	17.0732
	16.3665	17.4537
	16.3832	16.1512
	16.3998	16.5854
	16.4165	19.7268
	16.4332	16.3122
	16.4499	18.4293
	16.4666	17.8341
	16.4833	18.2634
	16.5	20.761
	16.5166	17.6146
	16.5333	16.5317
	16.55	18.6439
	16.5667	17.7756
	16.5834	16.8
	16.6	17.9415
	16.6167	20.6488
	16.6334	16.0439
	16.6501	17.6683
	16.6668	18.4293
	16.6835	15.2829
	16.7001	19.2976
	16.7168	16.8585
	16.7335	17.8878
	16.7502	17.8341
	16.7669	19.7268
	16.7836	18.1561
	16.8003	18.6439
	16.8169	18.7512
	16.8336	17.0732
	16.8503	16.639
	16.867	17.8341
	16.8837	19.1317
	16.9004	16.6927
	16.917	19.5122
	16.9337	18.1024
	16.9504	18.4829
	16.9671	17.8878
	16.9838	17.2878
	17.0005	17.1268
	17.0171	19.5122
	17.0338	18.4829
	17.0505	19.2976
	17.0672	19.839
	17.0839	18.6976
	17.1005	20.4878
	17.1172	15.5024
	17.1339	18.5902
	17.1506	18.0488
	17.1673	16.3707
	17.184	19.3512
	17.2006	16.1512
	17.2173	17.3463
	17.234	19.4049
	17.2507	18.5902
	17.2674	17.4537
	17.2841	17.9415
	17.3007	15.6098
	17.3174	15.1756
	17.3341	15.5561
	17.3508	16.1512
	17.3675	16.8585
	17.3842	19.0244
	17.4008	17.9415
	17.4175	16.3122
	17.4342	17.8878
	17.4509	17.2878
	17.4676	14.7415
	17.4843	17.9951
	17.5009	18.2098
	17.5176	18.0488
	17.5343	17.8341
	17.551	15.3951
	17.5677	18.2098
	17.5844	15.9366
	17.601	16.8
	17.6177	15.5561
	17.6344	17.2878
	17.6511	17.9415
	17.6678	17.1805
	17.6845	19.6732
	17.7011	17.5073
	17.7178	14.4732
	17.7345	19.2976
	17.7512	16.3707
	17.7679	17.7756
	17.7846	17.2878
	17.8012	17.2878
	17.8179	18.5902
	17.8346	17.1268
	17.8513	15.9366
	17.868	18.1561
	17.8847	18.5902
	17.9014	15.3366
	17.918	17.5073
	17.9347	17.8341
	17.9514	19.1317
	17.9681	16.8
	17.9848	17.4537
	18.0015	17.4
	18.0181	16.3707
	18.0348	17.3463
	18.0515	17.6683
	18.0682	15.7171
	18.0849	16.4244
	18.1015	17.8341
	18.1182	15.9366
	18.1349	18.0488
	18.1516	17.1805
	18.1683	17.4
	18.185	16.4244
	18.2016	15.6634
	18.2183	16.478
	18.235	16.6927
	18.2517	17.6146
	18.2684	19.239
	18.2851	17.4
	18.3017	16.5317
	18.3184	18.322
	18.3351	16.2049
	18.3518	15.2829
	18.3685	19.8927
	18.3852	16.5854
	18.4018	17.9951
	18.4185	17.0732
	18.4352	16.9659
	18.4519	18.1024
	18.4686	17.6146
	18.4853	15.6634
	18.5019	16.1512
	18.5186	16.5854
	18.5353	15.4488
	18.552	17.8878
	18.5687	16.3707
	18.5854	17.6146
	18.602	17.722
	18.6187	16.9122
	18.6354	19.0244
	18.6521	14.961
	18.6688	16.639
	18.6855	16.9659
	18.7021	16.3122
	18.7188	15.6634
	18.7355	16.639
	18.7522	16.4244
	18.7689	17.722
	18.7856	18.1024
	18.8022	16.7463
	18.8189	16.639
	18.8356	15.7707
	18.8523	14.6341
	18.869	14.4195
	18.8857	17.2341
	18.9023	16.3707
	18.919	17.0732
	18.9357	16.478
	18.9524	15.5024
	18.9691	16.639
	18.9858	16.6927
	19.0025	15.7171
	19.0191	16.9122
	19.0358	13.6049
	19.0525	17.7756
	19.0692	14.8488
	19.0859	16.4244
	19.1025	17.2878
	19.1192	17.1805
	19.1359	13.7122
	19.1526	13.5512
	19.1693	16.8585
	19.186	17.7756
	19.2026	17.2341
	19.2193	14.9073
	19.236	14.961
	19.2527	17.3463
	19.2694	16.9122
	19.2861	17.9415
	19.3028	16.2049
	19.3194	15.2293
	19.3361	16.6927
	19.3528	16.1512
	19.3695	17.6146
	19.3862	16.3122
	19.4029	16.7463
	19.4195	16.8585
	19.4362	16.2049
	19.4529	15.122
	19.4696	16.478
	19.4863	14.5268
	19.5029	18.4293
	19.5196	16.5854
	19.5363	14.5268
	19.553	15.3951
	19.5697	14.6341
	19.5864	15.0683
	19.603	16.9659
	19.6197	18.322
	19.6364	14.9073
	19.6531	16.8585
	19.6698	18.2634
	19.6865	18.2634
	19.7031	14.7415
	19.7198	14.6341
	19.7365	14.961
	19.7532	17.0732
	19.7699	17.2341
	19.7866	14.0927
	19.8032	16.5317
	19.8199	17.1805
	19.8366	14.5805
	19.8533	15.9366
	19.87	15.9902
	19.8867	15.1756
	19.9033	16.4244
	19.92	15.0146
	19.9367	17.722
	19.9534	15.6098
	19.9701	16.639
	19.9868	15.5024
	20.0035	16.0439
	20.0201	16.6927
	20.0368	16.3707
	20.0535	17.4537
	20.0702	13.6049
	20.0869	15.5561
	20.1035	15.2829
	20.1202	17.4
	20.1369	17.2341
	20.1536	16.1512
	20.1703	16.2585
	20.187	17.0195
	20.2036	15.9366
	20.2203	15.7171
	20.237	16.7463
	20.2537	14.7415
	20.2704	15.8244
	20.2871	17.1805
	20.3037	14.4195
	20.3204	16.5317
	20.3371	17.9415
	20.3538	15.1756
	20.3705	15.8829
	20.3872	14.8488
	20.4039	14.9073
	20.4205	14.9073
	20.4372	13.4976
	20.4539	14.1463
	20.4706	13.5512
	20.4873	16.9122
	20.504	14.8488
	20.5206	16.3707
	20.5373	15.2829
	20.554	13.9317
	20.5707	14.4732
	20.5874	13.7659
	20.604	17.561
	20.6207	16.3122
	20.6374	15.8829
	20.6541	16.3707
	20.6708	15.0146
	20.6875	14.4195
	20.7041	16.3707
	20.7208	16.478
	20.7375	17.722
	20.7542	14.7415
	20.7709	13.4976
	20.7876	15.5024
	20.8042	13.6049
	20.8209	13.3317
	20.8376	15.9902
	20.8543	17.4537
	20.871	16.639
	20.8877	14.961
	20.9043	16.3122
	20.921	17.0195
	20.9377	14.0927
	20.9544	15.1756
	20.9711	14.5268
	20.9878	13.278
	21.0044	15.0146
	21.0211	15.4488
	21.0378	14.8488
	21.0545	15.9366
	21.0712	15.3951
	21.0879	15.1756
	21.1045	14.3073
	21.1212	16.0439
	21.1379	17.0732
	21.1546	17.722
	21.1713	13.4439
	21.188	17.6146
	21.2046	14.1463
	21.2213	15.6098
	21.238	15.6634
	21.2547	16.639
	21.2714	15.2829
	21.2881	15.0683
	21.3047	13.4976
	21.3214	14.5805
	21.3381	15.2829
	21.3548	16.8585
	21.3715	14.5805
	21.3882	14.1463
	21.4049	15.5024
	21.4215	16.1512
	21.4382	15.7707
	21.4549	15.5561
	21.4716	15.6098
	21.4883	15.7171
	21.505	14.9073
	21.5216	15.0683
	21.5383	17.6683
	21.555	17.722
	21.5717	15.6634
	21.5884	13.8732
	21.605	16.0976
	21.6217	15.6634
	21.6384	15.8244
	21.6551	14.5268
	21.6718	15.3951
	21.6885	14.7415
	21.7051	15.7171
	21.7218	15.4488
	21.7385	15.6098
	21.7552	14.2537
	21.7719	13.3317
	21.7886	14.5268
	21.8053	14.9073
	21.8219	14.1463
	21.8386	15.6098
	21.8553	15.3951
	21.872	14.5805
	21.8887	13.8732
	21.9053	16.0439
	21.922	15.122
	21.9387	14.1463
	21.9554	14.4732
	21.9721	17.0195
	21.9888	14.9073
	22.0054	12.8439
	22.0221	15.4488
	22.0388	15.8829
	22.0555	15.2829
	22.0722	16.5317
	22.0889	14.5805
	22.1055	16.0976
	22.1222	14.5268
	22.1389	15.3951
	22.1556	14.2537
	22.1723	15.4488
	22.189	13.3317
	22.2056	13.8732
	22.2223	13.1707
	22.239	15.5561
	22.2557	15.1756
	22.2724	12.9561
	22.2891	15.9902
	22.3057	14.3073
	22.3224	15.5024
	22.3391	15.9902
	22.3558	13.9854
	22.3725	15.7707
	22.3892	14.9073
	22.4058	15.2829
	22.4225	14.7415
	22.4392	13.7122
	22.4559	13.0634
	22.4726	16.0976
	22.4893	11.4341
	22.506	14.039
	22.5226	13.7659
	22.5393	15.4488
	22.556	13.1707
	22.5727	14.361
	22.5894	14.3073
	22.606	15.4488
	22.6227	13.2244
	22.6394	13.9317
	22.6561	14.7951
	22.6728	16.0976
	22.6895	13.7122
	22.7061	14.4732
	22.7228	14.2537
	22.7395	14.1463
	22.7562	15.2293
	22.7729	15.8829
	22.7896	14.961
	22.8062	15.5561
	22.8229	15.0683
	22.8396	14.2
	22.8563	13.9317
	22.873	14.039
	22.8897	13.5512
	22.9064	14.4732
	22.923	14.2537
	22.9397	12.5756
	22.9564	15.7707
	22.9731	14.361
	22.9898	13.7659
	23.0065	13.7122
	23.0231	13.4439
	23.0398	14.1463
	23.0565	17.2878
	23.0732	13.3854
	23.0899	14.6878
	23.1065	14.3073
	23.1232	13.9317
	23.1399	14.8488
	23.1566	12.9561
	23.1733	12.4683
	23.19	15.0146
	23.2066	14.6878
	23.2233	13.8732
	23.24	14.1463
	23.2567	15.4488
	23.2734	15.0146
	23.2901	11.7073
	23.3067	15.3951
	23.3234	14.2537
	23.3401	12.4683
	23.3568	13.4976
	23.3735	14.6341
	23.3902	14.2537
	23.4068	14.2
	23.4235	13.8195
	23.4402	15.4488
	23.4569	12.9561
	23.4736	13.1707
	23.4903	13.278
	23.5069	15.0146
	23.5236	14.5268
	23.5403	13.278
	23.557	14.4195
	23.5737	12.4683
	23.5904	15.122
	23.607	13.9317
	23.6237	14.7951
	23.6404	12.8976
	23.6571	14.2537
	23.6738	14.2537
	23.6905	14.039
	23.7071	12.0341
	23.7238	12.4098
	23.7405	14.0927
	23.7572	13.3854
	23.7739	12.1415
	23.7906	12.8439
	23.8072	14.0927
	23.8239	12.7902
	23.8406	12.7366
	23.8573	13.7122
	23.874	17.1268
	23.8907	11.922
	23.9074	15.2293
	23.924	12.7902
	23.9407	13.0098
	23.9574	13.0098
	23.9741	13.278
	23.9908	12.0341
	24.0075	13.0634
	24.0241	12.6293
	24.0408	13.8732
	24.0575	11.922
	24.0742	13.6585
	24.0909	11.5463
	24.1075	12.1415
	24.1242	13.1171
	24.1409	13.8732
	24.1576	14.3073
	24.1743	12.1951
	24.191	10.678
	24.2076	13.6585
	24.2243	12.4098
	24.241	12.5756
	24.2577	10.7317
	24.2744	12.6829
	24.2911	13.3317
	24.3077	15.0146
	24.3244	12.522
	24.3411	12.8976
	24.3578	12.8976
	24.3745	14.7415
	24.3912	15.7707
	24.4078	12.7902
	24.4245	12.3024
	24.4412	12.5756
	24.4579	14.8488
	24.4746	12.4098
	24.4913	12.7902
	24.5079	12.9561
	24.5246	12.0878
	24.5413	11.8683
	24.558	12.0341
	24.5747	14.0927
	24.5914	13.7122
	24.608	13.4976
	24.6247	12.7902
	24.6414	11.3268
	24.6581	12.9561
	24.6748	14.4732
	24.6915	12.7366
	24.7081	13.1707
	24.7248	13.7659
	24.7415	12.8976
	24.7582	12.8439
	24.7749	13.0634
	24.7916	10.7854
	24.8082	12.7902
	24.8249	11.3268
	24.8416	11.5463
	24.8583	12.7366
	24.875	13.3854
	24.8917	12.5756
	24.9083	12.0341
	24.925	13.6585
	24.9417	12.1415
	24.9584	11.0585
	24.9751	12.1415
	24.9918	12.8439
	25.0085	12.522
	25.0251	12.0878
	25.0418	12.3024
	25.0585	11.8683
	25.0752	12.3561
	25.0919	13.3317
	25.1085	11.8683
	25.1252	11.6537
	25.1419	14.7951
	25.1586	12.5756
	25.1753	12.0341
	25.192	11.6537
	25.2086	11.761
	25.2253	12.8439
	25.242	13.7122
	25.2587	12.8439
	25.2754	11.922
	25.2921	12.7366
	25.3088	13.0098
	25.3254	12.6829
	25.3421	12.9561
	25.3588	13.9854
	25.3755	12.0341
	25.3922	12.3024
	25.4089	11.1122
	25.4255	11.6537
	25.4422	11.6
	25.4589	13.7659
	25.4756	12.522
	25.4923	14.0927
	25.5089	13.0098
	25.5256	11.8146
	25.5423	9.97073
	25.559	14.3073
	25.5757	13.4439
	25.5924	12.3561
	25.609	13.3854
	25.6257	12.0341
	25.6424	11.8146
	25.6591	11.3805
	25.6758	11.761
	25.6925	13.6049
	25.7091	13.1171
	25.7258	14.7415
	25.7425	13.5512
	25.7592	12.0878
	25.7759	12.3024
	25.7926	13.6049
	25.8092	11.4341
	25.8259	12.9561
	25.8426	12.3561
	25.8593	12.4098
	25.876	9.70244
	25.8927	11.6
	25.9093	11.6537
	25.926	13.4976
	25.9427	12.1415
	25.9594	12.522
	25.9761	12.3024
	25.9928	11.4341
	26.0095	12.6293
	26.0261	11.0049
	26.0428	13.5512
	26.0595	10.6244
	26.0762	11.2732
	26.0929	11.761
	26.1095	12.0878
	26.1262	11.8146
	26.1429	13.278
	26.1596	11.8683
	26.1763	11.0049
	26.193	10.7854
	26.2096	12.522
	26.2263	12.0878
	26.243	11.4341
	26.2597	12.8439
	26.2764	12.3561
	26.2931	10.7854
	26.3097	11.0585
	26.3264	9.86341
	26.3431	11.922
	26.3598	14.6341
	26.3765	13.4439
	26.3932	12.3561
	26.4099	12.0878
	26.4265	12.1415
	26.4432	13.6585
	26.4599	11.4927
	26.4766	12.1951
	26.4933	11.7073
	26.51	11.3268
	26.5266	10.3512
	26.5433	9.64878
	26.56	11.9805
	26.5767	11.761
	26.5934	13.5512
	26.61	11.3805
	26.6267	9.97073
	26.6434	11.6
	26.6601	12.0878
	26.6768	11.7073
	26.6935	12.6829
	26.7101	8.8878
	26.7268	11.2732
	26.7435	12.4683
	26.7602	11.3805
	26.7769	11.3805
	26.7936	11.7073
	26.8102	13.3317
	26.8269	11.3805
	26.8436	13.4976
	26.8603	10.5707
	26.877	9.54146
	26.8937	12.5756
	26.9103	10.3512
	26.927	10.4049
	26.9437	10.6244
	26.9604	10.4585
	26.9771	11.6537
	26.9938	11.4341
	27.0104	11.3805
	27.0271	9.59512
	27.0438	11.9805
	27.0605	10.4585
	27.0772	10.5707
	27.0939	11.8146
	27.1105	11.0049
	27.1272	10.7317
	27.1439	12.1951
	27.1606	11.1659
	27.1773	9.97073
	27.194	10.0293
	27.2106	10.8927
	27.2273	11.9805
	27.244	9.26829
	27.2607	10.7854
	27.2774	13.6585
	27.2941	11.1659
	27.3107	11.922
	27.3274	12.0341
	27.3441	10.5707
	27.3608	10.3512
	27.3775	10.5707
	27.3942	10.3512
	27.4109	11.0585
	27.4275	10.9463
	27.4442	11.7073
	27.4609	12.9561
	27.4776	11.3805
	27.4943	10.1902
	27.511	10.1366
	27.5276	9.80976
	27.5443	11.1659
	27.561	11.0585
	27.5777	10.2976
	27.5944	10.0829
	27.611	10.2439
	27.6277	10.839
	27.6444	9.91707
	27.6611	10.0293
	27.6778	11.6537
	27.6945	8.8878
	27.7111	13.1171
	27.7278	10.0293
	27.7445	10.2439
	27.7612	11.761
	27.7779	11.8146
	27.7946	11.4341
	27.8113	11.3805
	27.8279	11.4341
	27.8446	12.0341
	27.8613	9.7561
	27.878	12.7902
	27.8947	11.4927
	27.9113	9.86341
	27.928	12.4098
	27.9447	10.839
	27.9614	12.2488
	27.9781	11.1122
	27.9948	10.2439
	28.0114	8.56585
	28.0281	10.8927
	28.0448	10.9463
	28.0615	11.9805
	28.0782	12.0341
	28.0949	11.2195
	28.1115	10.4049
	28.1282	8.83415
	28.1449	11.5463
	28.1616	10.678
	28.1783	9.59512
	28.195	9.37561
	28.2116	10.2439
	28.2283	9.80976
	28.245	11.2732
	28.2617	9.48293
	28.2784	9.37561
	28.2951	12.1415
	28.3117	10.0829
	28.3284	11.4341
	28.3451	8.67317
	28.3618	10.2439
	28.3785	12.3561
	28.3952	9.32195
	28.4118	11.5463
	28.4285	11.6537
	28.4452	10.6244
	28.4619	11.4341
	28.4786	8.78049
	28.4953	10.0829
	28.512	11.3268
	28.5286	11.6
	28.5453	10.4585
	28.562	10.4049
	28.5787	10.5171
	28.5954	9.37561
	28.612	11.2732
	28.6287	10.2976
	28.6454	11.9805
	28.6621	10.7317
	28.6788	10.6244
	28.6955	9.48293
	28.7121	9.05366
	28.7288	11.2195
	28.7455	10.0829
	28.7622	10.2439
	28.7789	12.3024
	28.7956	11.6537
	28.8122	10.678
	28.8289	9.97073
	28.8456	12.8439
	28.8623	10.4585
	28.879	11.0049
	28.8957	10.5707
	28.9124	11.7073
	28.929	10.7854
	28.9457	10.2976
	28.9624	11.0585
	28.9791	11.4341
	28.9958	9.10732
	29.0125	8.61951
	29.0291	8.78049
	29.0458	8.50732
	29.0625	10.0293
	29.0792	10.0829
	29.0959	9.91707
	29.1125	10.0293
	29.1292	9.16098
	29.1459	11.1659
	29.1626	9.64878
	29.1793	12.1415
	29.196	11.6
	29.2126	9.32195
	29.2293	8.99512
	29.246	8.50732
	29.2627	10.8927
	29.2794	9.54146
	29.2961	9.32195
	29.3127	9.54146
	29.3294	9.91707
	29.3461	10.0829
	29.3628	11.2732
	29.3795	12.8976
	29.3962	9.64878
	29.4128	11.1122
	29.4295	9.97073
	29.4462	9.64878
	29.4629	9.64878
	29.4796	7.80488
	29.4963	10.6244
	29.5129	9.86341
	29.5296	10.1902
	29.5463	10.3512
	29.563	8.4
	29.5797	9.80976
	29.5964	9.64878
	29.613	11.922
	29.6297	9.16098
	29.6464	9.37561
	29.6631	11.5463
	29.6798	8.34634
	29.6965	10.4049
	29.7131	7.96585
	29.7298	11.7073
	29.7465	8.29268
	29.7632	9.21463
	29.7799	10.3512
	29.7966	10.678
	29.8132	11.0585
	29.8299	10.839
	29.8466	9.59512
	29.8633	9.48293
	29.88	10.7317
	29.8967	8.18537
	29.9134	10.5707
	29.93	8.45366
	29.9467	10.2439
	29.9634	7.42439
	29.9801	9.97073
	29.9968	8.72683
	30.0135	9.64878
	30.0301	9.91707
	30.0468	8.18537
	30.0635	10.0829
	30.0802	9.21463
	30.0969	10.0829
	30.1135	9.86341
	30.1302	10.7854
	30.1469	8.72683
	30.1636	9.48293
	30.1803	8.13171
	30.197	9.16098
	30.2136	9.26829
	30.2303	9.80976
	30.247	8.45366
	30.2637	9.91707
	30.2804	9.26829
	30.2971	9.54146
	30.3137	8.29268
	30.3304	9.26829
	30.3471	8.99512
	30.3638	10.4585
	30.3805	10.7317
	30.3972	9.59512
	30.4138	8.72683
	30.4305	8.29268
	30.4472	8.78049
	30.4639	8.67317
	30.4806	8.45366
	30.4973	8.61951
	30.5139	10.4585
	30.5306	8.01951
	30.5473	7.9122
	30.564	8.99512
	30.5807	8.67317
	30.5974	7.6439
	30.614	8.83415
	30.6307	9.48293
	30.6474	9.48293
	30.6641	7.1561
	30.6808	8.13171
	30.6975	9.32195
	30.7141	10.2439
	30.7308	7.96585
	30.7475	8.01951
	30.7642	9.42927
	30.7809	10.2976
	30.7976	9.54146
	30.8142	10.9463
	30.8309	9.05366
	30.8476	10.4585
	30.8643	10.6244
	30.881	10.0293
	30.8977	9.54146
	30.9143	8.50732
	30.931	8.18537
	30.9477	10.0293
	30.9644	10.4585
	30.9811	8.50732
	30.9978	8.01951
	31.0145	10.839
	31.0311	7.42439
	31.0478	9.42927
	31.0645	7.31707
	31.0812	10.0293
	31.0979	9.32195
	31.1145	8.61951
	31.1312	8.67317
	31.1479	8.67317
	31.1646	9.32195
	31.1813	7.53171
	31.198	7.10244
	31.2146	8.07805
	31.2313	9.54146
	31.248	9.16098
	31.2647	7.0439
	31.2814	8.07805
	31.2981	9.10732
	31.3148	8.50732
	31.3314	6.93659
	31.3481	8.4
	31.3648	9.26829
	31.3815	8.50732
	31.3982	9.26829
	31.4149	8.83415
	31.4315	8.8878
	31.4482	9.48293
	31.4649	7.53171
	31.4816	6.5561
	31.4983	8.94146
	31.5149	8.4
	31.5316	7.10244
	31.5483	10.1366
	31.565	8.23902
	31.5817	8.07805
	31.5984	7.6439
	31.615	9.86341
	31.6317	8.45366
	31.6484	8.72683
	31.6651	7.85854
	31.6818	7.42439
	31.6985	8.45366
	31.7151	7.75122
	31.7318	8.13171
	31.7485	8.45366
	31.7652	8.29268
	31.7819	10.0829
	31.7986	8.83415
	31.8152	7.9122
	31.8319	8.18537
	31.8486	9.42927
	31.8653	8.61951
	31.882	8.29268
	31.8987	8.29268
	31.9153	8.13171
	31.932	7.85854
	31.9487	8.56585
	31.9654	8.78049
	31.9821	7.96585
	31.9988	9.86341
	32.0155	8.45366
	32.0321	8.45366
	32.0488	7.69756
	32.0655	10.2976
	32.0822	6.61463
	32.0989	7.9122
	32.1155	8.50732
	32.1322	7.20976
	32.1489	9.21463
	32.1656	6.93659
	32.1823	8.45366
	32.199	7.37073
	32.2156	7.47805
	32.2323	7.69756
	32.249	6.99024
	32.2657	10.0829
	32.2824	9.16098
	32.2991	7.6439
	32.3157	7.31707
	32.3324	8.4
	32.3491	9.37561
	32.3658	7.75122
	32.3825	7.0439
	32.3992	6.93659
	32.4159	5.69268
	32.4325	8.99512
	32.4492	8.94146
	32.4659	8.78049
	32.4826	8.94146
	32.4993	8.50732
	32.516	5.74634
	32.5326	7.26341
	32.5493	7.96585
	32.566	8.83415
	32.5827	8.56585
	32.5994	8.78049
	32.616	8.23902
	32.6327	7.53171
	32.6494	8.13171
	32.6661	6.66829
	32.6828	8.34634
	32.6995	7.1561
	32.7161	7.85854
	32.7328	7.9122
	32.7495	9.7561
	32.7662	7.6439
	32.7829	6.06829
	32.7996	6.72195
	32.8162	8.67317
	32.8329	7.10244
	32.8496	8.07805
	32.8663	8.34634
	32.883	7.1561
	32.8997	7.6439
	32.9163	8.01951
	32.933	9.21463
	32.9497	8.61951
	32.9664	7.69756
	32.9831	7.20976
	32.9998	7.9122
	33.0164	6.39512
	33.0331	7.47805
	33.0498	6.06829
	33.0665	9.05366
	33.0832	7.75122
	33.0999	8.13171
	33.1165	6.5561
	33.1332	7.1561
	33.1499	7.10244
	33.1666	8.83415
	33.1833	6.99024
	33.2	7.26341
	33.2166	10.0829
	33.2333	7.26341
	33.25	6.82927
	33.2667	6.61463
	33.2834	8.67317
	33.3001	7.1561
[truncated: 3,429 more rows]

## Sheet: Figure 3b
	Inhibition of H2S consumption by sulfide-adapted cells after the addition of methanol (final concentration 5 mM).
	Figure 3b
	Time (min)	H2S (μM)
	0.000683333	50.9217
	0.0173667	47.0522
	0.03405	50.1478
	0.0507333	47.9217
	0.0674167	45.8957
	0.0841	47.7304
	0.100783	47.8261
	0.117467	48.9826
	0.13415	44.9304
	0.150833	48.313
	0.167517	47.8261
	0.1842	41.6435
	0.200883	48.5043
	0.217567	50.9217
	0.23425	49.3739
	0.250933	46.087
	0.267617	43.1913
	0.2843	50.2435
	0.300983	51.2087
	0.317667	53.6261
	0.33435	48.5043
	0.351033	43.5739
	0.367717	48.887
	0.3844	45.0261
	0.401083	51.0174
	0.417767	43.5739
	0.43445	51.4
	0.451133	49.4696
	0.467817	49.5652
	0.4845	47.0522
	0.501183	44.7304
	0.517867	41.0609
	0.53455	44.7304
	0.551233	42.2261
	0.567917	45.5043
	0.5846	48.4087
	0.601283	47.8261
	0.617967	49.0783
	0.63465	48.113
	0.651333	45.2174
	0.668017	45.8957
	0.6847	51.7913
	0.701383	52.0783
	0.718067	49.0783
	0.73475	44.7304
	0.751433	44.2522
	0.768117	48.6957
	0.7848	46.8609
	0.801483	51.113
	0.818167	49.6609
	0.83485	46.1826
	0.851533	43.5739
	0.868217	51.887
	0.8849	44.8348
	0.901583	46.1826
	0.918267	41.9304
	0.93495	45.2174
	0.951633	45.5043
	0.968317	43.5739
	0.985	46.087
	1.00168	46.087
	1.01837	48.6957
	1.03505	42.0261
	1.05173	46.7652
	1.06842	45.2174
	1.0851	45.8
	1.10178	48.6957
	1.11847	48.887
	1.13515	45.5043
	1.15183	48.6957
	1.16852	43.0957
	1.1852	45.5043
	1.20188	42.9913
	1.21857	44.8348
	1.23525	45.4087
	1.25193	44.5391
	1.26862	40
	1.2853	45.5043
	1.30198	45.5043
	1.31867	45.8
	1.33535	43.3826
	1.35203	45.8957
	1.36872	47.7304
	1.3854	41.3565
	1.40208	45.8957
	1.41877	42.4174
	1.43545	42.0261
	1.45213	48.0174
	1.46882	43.1913
	1.4855	44.5391
	1.50218	44.7304
	1.51887	44.8348
	1.53555	41.2522
	1.55223	44.8348
	1.56892	39.9043
	1.5856	44.3478
	1.60228	43.4783
	1.61897	44.7304
	1.63565	44.1565
	1.65233	46.4696
	1.66902	45.8
	1.6857	42.3217
	1.70238	40.9652
	1.71907	38.5478
	1.73575	43.0957
	1.75243	43.9652
	1.76912	39.3217
	1.7858	42.4174
	1.80248	42.0261
	1.81917	43.8609
	1.83585	40.1913
	1.85253	43.3826
	1.86922	40.5826
	1.8859	46.2783
	1.90258	43.8609
	1.91927	40.3826
	1.93595	43.3826
	1.95263	42.3217
	1.96932	49.0783
	1.986	40.487
	2.00268	36.1391
	2.01937	42.6087
	2.03605	42.1217
	2.05273	47.4435
	2.06942	43.9652
	2.0861	43.287
	2.10278	42.4174
	2.11947	45.5043
	2.13615	47.8261
	2.15283	47.4435
	2.16952	43.7652
	2.1862	42.6087
	2.20288	39.3217
	2.21957	42.9913
	2.23625	41.1565
	2.25293	41.0609
	2.26962	37.487
	2.2863	42.8
	2.30298	43.0957
	2.31967	38.8435
	2.33635	40.1913
	2.35303	43.9652
	2.36972	44.2522
	2.3864	40
	2.40308	42.513
	2.41977	43.6696
	2.43645	37.9739
	2.45313	39.4174
	2.46982	38.7478
	2.4865	40.6783
	2.50318	45.9913
	2.51987	41.1565
	2.53655	43.1913
	2.55323	41.4522
	2.56992	39.3217
	2.5866	40.487
	2.60328	41.0609
	2.61997	40
	2.63665	35.9391
	2.65333	42.7043
	2.67002	39.713
	2.6867	39.6174
	2.70338	42.1217
	2.72007	44.1565
	2.73675	41.1565
	2.75343	37.9739
	2.77012	44.9304
	2.7868	40.8696
	2.80348	38.5478
	2.82017	43.1913
	2.83685	37.5826
	2.85353	34.2957
	2.87022	39.6174
	2.8869	41.2522
	2.90358	40.487
	2.92027	35.9391
	2.93695	38.3565
	2.95363	42.2261
	2.97032	40.3826
	2.987	38.8435
	3.00368	38.2609
	3.02037	43.6696
	3.03705	38.5478
	3.05373	39.1304
	3.07042	43.3826
	3.0871	42.8
	3.10378	37.3913
	3.12047	39.4174
	3.13715	43.6696
	3.15383	42.8
	3.17052	34.687
	3.1872	40.1913
	3.20388	38.6435
	3.22057	39.9043
	3.23725	35.6522
	3.25393	40.487
	3.27062	38.3565
	3.2873	38.9391
	3.30398	40.487
	3.32067	38.7478
	3.33735	42.513
	3.35403	40.487
	3.37072	39.8087
	3.3874	39.0348
	3.40408	36.8087
	3.42077	41.2522
	3.43745	42.3217
	3.45413	41.2522
	3.47082	38.6435
	3.4875	40.1913
	3.50418	32.9478
	3.52087	37.3913
	3.53755	41.0609
	3.55423	39.4174
	3.57092	46.8609
	3.5876	42.0261
	3.60428	35.7478
	3.62097	36.1391
	3.63765	42.7043
	3.65433	43.6696
	3.67102	38.5478
	3.6877	35.6522
	3.70438	40.9652
	3.72107	37.7739
	3.73775	36.0348
	3.75443	38.2609
	3.77112	38.9391
	3.7878	37.1043
	3.80448	37.5826
	3.82117	38.7478
	3.83785	35.8435
	3.85453	35.8435
	3.87122	41.3565
	3.8879	37.3913
	3.90458	37.8783
	3.92127	37.9739
	3.93795	38.2609
	3.95463	39.0348
	3.97132	39.4174
	3.988	35.2696
	4.00468	34.2957
	4.02137	34.9739
	4.03805	37.9739
	4.05473	46.2783
	4.07142	36.0348
	4.0881	33.8174
	4.10478	36.5217
	4.12147	34.7826
	4.13815	33.5304
	4.15483	39.1304
	4.17152	37.0087
	4.1882	40.8696
	4.20488	37.2
	4.22157	38.3565
	4.23825	35.0696
	4.25493	35.8435
	4.27162	37.0087
	4.2883	36.5217
	4.30498	36.3304
	4.32167	35.1652
	4.33835	36.1391
	4.35503	38.0696
	4.37172	32.8522
	4.3884	35.5565
	4.40508	32.7565
	4.42177	37.7739
	4.43845	37.3913
	4.45513	37.2
	4.47182	36.5217
	4.4885	35.7478
	4.50518	37.1043
	4.52187	34.9739
	4.53855	39.9043
	4.55523	41.6435
	4.57192	36.0348
	4.5886	31.4957
	4.60528	37.2957
	4.62197	35.5565
	4.63865	33.6261
	4.65533	35.3652
	4.67202	34.7826
	4.6887	36.713
	4.70538	35.5565
	4.72207	35.5565
	4.73875	38.7478
	4.75543	31.9826
	4.77212	33.6261
	4.7888	33.2348
	4.80548	37.6783
	4.82217	38.3565
	4.83885	36.8087
	4.85553	33.4261
	4.87222	30.5304
	4.8889	36.3304
	4.90558	33.5304
	4.92227	35.0696
	4.93895	33.0435
	4.95563	35.9391
	4.97232	35.7478
	4.989	42.0261
	5.00568	35.3652
	5.02237	31.2087
	5.03905	34.2
	5.05573	32.8522
	5.07242	33.0435
	5.0891	32.8522
	5.10578	33.2348
	5.12247	35.4609
	5.13915	37.487
	5.15583	34.5913
	5.17252	35.7478
	5.1892	33.4261
	5.20588	37.9739
	5.22257	31.4957
	5.23925	39.6174
	5.25593	31.9826
	5.27262	37.8783
	5.2893	34.4957
	5.30598	29.0783
	5.32267	33.2348
	5.33935	37.2
	5.35603	32.8522
	5.37272	33.1391
	5.3894	38.0696
	5.40608	37.2957
	5.42277	27.3391
	5.43945	33.2348
	5.45613	34.2
	5.47282	34.8783
	5.4895	31.5913
	5.50618	28.4087
	5.52287	31.2087
	5.53955	30.6261
	5.55623	36.3304
	5.57292	33.0435
	5.5896	32.3652
	5.60628	33.2348
	5.62297	34.2
	5.63965	32.1739
	5.65633	32.1739
	5.67302	33.1391
	5.6897	37.1043
	5.70638	31.4957
	5.72307	33.5304
	5.73975	32.2696
	5.75643	26.1826
	5.77312	28.7913
	5.7898	33.913
	5.80648	35.4609
	5.82317	35.2696
	5.83985	33.8174
	5.85653	33.6261
	5.87322	31.3043
	5.8899	32.4609
	5.90658	30.5304
	5.92327	31.687
	5.93995	30.7217
	5.95663	35.5565
	5.97332	30.4348
	5.99	26.1826
	6.00668	33.8174
	6.02337	29.1826
	6.04005	32.4609
	6.05673	31.887
	6.07342	33.2348
	6.0901	31.9826
	6.10678	33.6261
	6.12347	28.5043
	6.14015	26.9565
	6.15683	30.6261
	6.17352	32.2696
	6.1902	30.1478
	6.20688	31.4
	6.22357	33.0435
	6.24025	34.4957
	6.25693	33.3304
	6.27362	31.2087
	6.2903	27.6348
	6.30698	31.887
	6.32367	31.0174
	6.34035	31.687
	6.35703	31.2087
	6.37372	31.687
	6.3904	31.2087
	6.40708	29.2783
	6.42377	32.0783
	6.44045	28.9826
	6.45713	29.7565
	6.47382	27.5391
	6.4905	30.5304
	6.50718	33.4261
	6.52387	28.313
	6.54055	36.1391
	6.55723	33.4261
	6.57392	29.4696
	6.5906	29.0783
	6.60728	30.7217
	6.62397	32.9478
	6.64065	28.113
	6.65733	31.9826
	6.67402	31.887
	6.6907	28.5043
	6.70738	29.3739
	6.72407	28.6
	6.74075	33.2348
	6.75743	31.113
	6.77412	29.9478
	6.7908	29.5652
	6.80748	29.7565
	6.82417	31.9826
	6.84085	31.7913
	6.85753	30.3391
	6.87422	30.0522
	6.8909	31.3043
	6.90758	29.5652
	6.92427	28.313
	6.94095	33.8174
	6.95763	31.3043
	6.97432	25.8957
	6.991	30.1478
	7.00768	28.6957
	7.02437	23.287
	7.04105	28.313
	7.05773	33.1391
	7.07442	31.7913
	7.0911	31.113
	7.10778	23.4783
	7.12447	25.9913
	7.14115	31.0174
	7.15783	29.0783
	7.17452	30.2435
	7.1912	28.4087
	7.20788	28.6
	7.22457	28.7913
	7.24125	28.6
	7.25793	28.113
	7.27462	29.8522
	7.2913	27.9217
	7.30798	26.1826
	7.32467	28.887
	7.34135	26.3739
	7.35803	34.4
	7.37472	31.687
	7.3914	31.5913
	7.40808	27.2435
	7.42477	29.1826
	7.44145	23.0957
	7.45813	29.9478
	7.47482	29.4696
	7.4915	25.7043
	7.50818	26.7652
	7.52487	30.4348
	7.54155	24.5391
	7.55823	29.5652
	7.57492	29.0783
	7.5916	28.6957
	7.60828	25.7043
	7.62497	30.3391
	7.64165	30.9217
	7.65833	28.0174
	7.67502	26.2783
	7.6917	31.887
	7.70838	21.9304
	7.72507	27.8261
	7.74175	27.1478
	7.75843	30.8174
	7.77512	26.6696
	7.7918	31.5913
	7.80848	29.8522
	7.82517	26.5739
	7.84185	32.1739
	7.85853	27.8261
	7.87522	25.1217
	7.8919	29.4696
	7.90858	26.9565
	7.92527	29.4696
	7.94195	27.7304
	7.95863	29.1826
	7.97532	27.7304
	7.992	25.8
	8.00868	26.7652
	8.02537	22.8
	8.04205	24.5391
	8.05873	24.1565
	8.07542	29.5652
	8.0921	25.8
	8.10878	24.2522
	8.12547	27.5391
	8.14215	27.9217
	8.15883	24.4435
	8.17552	25.8957
	8.1922	26.2783
	8.20888	24.3478
	8.22557	28.9826
	8.24225	22.513
	8.25893	21.3565
	8.27562	25.0261
	8.2923	28.313
	8.30898	26.9565
	8.32567	25.6
	8.34235	25.9913
	8.35903	23.7652
	8.37572	26.087
	8.3924	30.3391
	8.40908	26.6696
	8.42577	24.9304
	8.44245	24.7304
	8.45913	27.6348
	8.47582	25.2174
	8.4925	25.8
	8.50918	24.9304
	8.52587	25.8957
	8.54255	23.4783
	8.55923	28.6
	8.57592	24.4435
	8.5926	22.8957
	8.60928	24.3478
	8.62597	28.0174
	8.64265	24.2522
	8.65933	23.7652
	8.67602	26.087
	8.6927	21.5478
	8.70938	27.5391
	8.72607	25.5043
	8.74275	24.6348
	8.75943	24.5391
	8.77612	24.8348
	8.7928	27.1478
	8.80948	20.5826
	8.82617	27.6348
	8.84285	25.7043
	8.85953	25.2174
	8.87622	23.5739
	8.8929	26.6696
	8.90958	20
	8.92627	21.5478
	8.94295	25.0261
	8.95963	28.6
	8.97632	23.9652
	8.993	25.9913
	9.00968	23.6696
	9.02637	21.8348
	9.04305	23.7652
	9.05973	23.5739
	9.07642	21.4522
	9.0931	21.6435
	9.10978	22.2261
	9.12647	23.0957
	9.14315	26.7652
	9.15983	25.5043
	9.17652	25.8
	9.1932	22.8
	9.20988	22.3217
	9.22657	24.4435
	9.24325	23.287
	9.25993	23.9652
	9.27662	22.513
	9.2933	22.4174
	9.30998	25.7043
	9.32667	21.1565
	9.34335	23.287
	9.36003	25.1217
	9.37672	24.3478
	9.3934	20.0957
	9.41008	23.3826
	9.42677	25.4087
	9.44345	22.8957
	9.46013	26.7652
	9.47682	21.5478
	9.4935	21.9304
	9.51018	22.8957
	9.52687	25.6
	9.54355	23.0957
	9.56023	26.8609
	9.57692	26.1826
	9.5936	22.9913
	9.61028	21.2522
	9.62697	25.0261
	9.64365	22.8
	9.66033	27.0522
	9.67702	21.6435
	9.6937	21.2522
	9.71038	21.8348
	9.72707	19.513
	9.74375	20.8696
	9.76043	19.3217
	9.77712	24.9304
	9.7938	22.2261
	9.81048	23.287
	9.82717	21.3565
	9.84385	17.5826
	9.86053	25.313
	9.87722	23.0957
	9.8939	23.6696
	9.91058	23.8609
	9.92727	21.2522
	9.94395	21.5478
	9.96063	22.9913
	9.97732	24.6348
	9.994	24.0609
	10.0107	23.287
	10.0274	24.3478
	10.044	23.287
	10.0607	24.5391
	10.0774	21.0609
	10.0941	19.8087
	10.1108	27.0522
	10.1275	20.487
	10.1441	22.513
	10.1608	22.3217
	10.1775	20.5826
	10.1942	22.8
	10.2109	19.713
	10.2276	24.0609
	10.2442	23.7652
	10.2609	22.1217
	10.2776	21.1565
	10.2943	22.3217
	10.311	23.7652
	10.3277	22.0261
	10.3443	21.9304
	10.361	22.4174
	10.3777	19.9043
	10.3944	23.0957
	10.4111	20.487
	10.4278	25.313
	10.4445	23.1913
	10.4611	20.487
	10.4778	21.5478
	10.4945	24.9304
	10.5112	21.7391
	10.5279	20.3826
	10.5445	23.1913
	10.5612	21.8348
	10.5779	22.8
	10.5946	18.7478
	10.6113	21.7391
	10.628	22.6087
	10.6446	21.6435
	10.6613	22.8
	10.678	25.9913
	10.6947	22.4174
	10.7114	21.3565
	10.7281	22.7043
	10.7447	22.9913
	10.7614	21.9304
	10.7781	21.0609
	10.7948	18.8435
	10.8115	23.287
	10.8282	21.3565
	10.8449	21.3565
	10.8615	23.7652
	10.8782	23.0957
	10.8949	21.9304
	10.9116	20.7739
	10.9283	20.7739
	10.945	24.0609
	10.9616	24.9304
	10.9783	22.7043
	10.995	23.9652
	11.0117	19.2261
	11.0284	21.4522
	11.045	20.7739
	11.0617	21.7391
	11.0784	23.9652
	11.0951	23.3826
	11.1118	22.0261
	11.1285	21.7391
	11.1452	21.8348
	11.1618	19.1304
	11.1785	20.487
	11.1952	22.7043
	11.2119	19.6174
	11.2286	24.3478
	11.2452	21.7391
	11.2619	26.4696
	11.2786	21.8348
	11.2953	22.7043
	11.312	21.1565
	11.3287	22.2261
	11.3453	20.8696
	11.362	18.1652
	11.3787	25.1217
	11.3954	21.0609
	11.4121	21.0609
	11.4288	22.8957
	11.4454	29.4696
	11.4621	28.7913
	11.4788	39.4174
	11.4955	43.8609
	11.5122	47.5391
	11.5289	50.1478
	11.5455	52.0783
	11.5622	48.0174
	11.5789	54.4
	11.5956	56.9043
	11.6123	50.2435
	11.629	60.9652
	11.6456	55.3652
	11.6623	52.7565
	11.679	57.0087
	11.6957	58.8435
	11.7124	59.9043
	11.7291	64.5391
	11.7457	59.6174
	11.7624	59.2261
	11.7791	61.6435
	11.7958	65.4087
	11.8125	58.3565
	11.8292	57.1043
	11.8459	60.0957
	11.8625	57.1043
	11.8792	58.5478
	11.8959	61.2522
	11.9126	58.9391
	11.9293	59.8087
	11.946	62.513
	11.9626	56.9043
	11.9793	65.7043
	11.996	61.6435
	12.0127	61.5478
	12.0294	62.7043
	12.046	61.3565
	12.0627	63.6696
	12.0794	60.1913
	12.0961	63.6696
	12.1128	66.1826
	12.1295	60.8696
	12.1461	65.1217
	12.1628	60.9652
	12.1795	60.8696
	12.1962	61.7391
	12.2129	64.0609
	12.2296	58.8435
	12.2463	64.6348
	12.2629	59.2261
	12.2796	67.2435
	12.2963	61.9304
	12.313	59.513
	12.3297	64.3478
	12.3464	61.3565
	12.363	67.4435
	12.3797	63.6696
	12.3964	69.9478
	12.4131	68.2087
	12.4298	68.7913
	12.4464	65.6
	12.4631	68.4087
	12.4798	68.4087
	12.4965	63.4783
	12.5132	61.3565
	12.5299	65.7043
	12.5465	63.0957
	12.5632	69.7565
	12.5799	64.1565
	12.5966	69.8522
	12.6133	68.887
	12.63	65.8
	12.6466	59.9043
	12.6633	67.5391
	12.68	64.3478
	12.6967	69.3739
	12.7134	67.3391
	12.7301	64.2522
	12.7467	64.1565
	12.7634	63.7652
	12.7801	61.5478
	12.7968	71.113
	12.8135	65.6
	12.8302	63.287
	12.8468	69.0783
	12.8635	65.8
	12.8802	66.7652
	12.8969	60.6783
	12.9136	69.3739
	12.9303	67.8261
	12.947	67.5391
	12.9636	63.9652
	12.9803	62.0261
	12.997	67.6348
	13.0137	69.4696
	13.0304	67.1478
	13.047	69.0783
	13.0637	66.6696
	13.0804	67.0522
	13.0971	58.5478
	13.1138	64.3478
	13.1305	70.3391
	13.1471	66.1826
	13.1638	69.6609
	13.1805	66.4696
	13.1972	70.6261
	13.2139	67.9217
	13.2306	67.8261
	13.2473	67.9217
	13.2639	70.8174
	13.2806	70.7217
	13.2973	68.5043
	13.314	67.4435
	13.3307	71.0174
	13.3474	64.3478
	13.364	69.2783
	13.3807	66.8609
	13.3974	72.4609
	13.4141	66.1826
	13.4308	67.0522
	13.4475	75.7478
	13.4641	71.0174
	13.4808	66.087
	13.4975	68.5043
	13.5142	76.6174
	13.5309	68.113
	13.5475	68.113
	13.5642	68.6957
	13.5809	61.3565
	13.5976	66.2783
	13.6143	68.0174
	13.631	70.2435
	13.6476	62.7043
	13.6643	69.5652
	13.681	74.1043
	13.6977	71.113
	13.7144	71.2087
	13.7311	74.687
	13.7477	63.6696
	13.7644	69.3739
	13.7811	70.0522
	13.7978	70.1478
	13.8145	72.4609
	13.8312	70.1478
	13.8478	71.113
	13.8645	63.0957
	13.8812	65.5043
	13.8979	73.6261
	13.9146	65.8957
	13.9313	67.7304
	13.948	68.887
	13.9646	64.7304
	13.9813	70.8174
	13.998	65.9913
	14.0147	66.9565
	14.0314	68.113
	14.048	67.6348
	14.0647	69.7565
	14.0814	70.0522
	14.0981	71.2087
	14.1148	72.2696
	14.1315	70.7217
	14.1481	69.6609
	14.1648	71.4
	14.1815	65.1217
	14.1982	68.313
	14.2149	69.9478
	14.2316	76.1391
	14.2482	74.4
	14.2649	69.8522
	14.2816	69.7565
	14.2983	66.2783
	14.315	69.2783
	14.3317	62.7043
	14.3484	73.7217
	14.365	71.9826
	14.3817	72.3652
	14.3984	76.6174
	14.4151	69.9478
	14.4318	72.7565
	14.4485	71.2087
	14.4651	75.8435
	14.4818	69.5652
	14.4985	66.8609
	14.5152	69.0783
	14.5319	65.9913
	14.5485	71.2087
	14.5652	71.5913
	14.5819	72.6609
	14.5986	68.5043
	14.6153	77.8783
	14.632	68.113
	14.6486	70.9217
	14.6653	72.5565
	14.682	71.0174
	14.6987	72.7565
	14.7154	67.8261
	14.7321	70.9217
	14.7488	65.8
	14.7654	70.1478
	14.7821	69.4696
	14.7988	68.6957
	14.8155	69.0783
	14.8322	71.687
	14.8488	70.8174
	14.8655	68.887
	14.8822	62.8
	14.8989	72.2696
	14.9156	72.4609
	14.9323	70.1478
	14.9489	68.7913
	14.9656	66.2783
	14.9823	62.9913
	14.999	73.3304
	15.0157	70.6261
	15.0324	71.7913
	15.049	68.6
	15.0657	67.7304
	15.0824	69.8522
	15.0991	71.113
	15.1158	67.6348
	15.1325	72.4609
	15.1491	71.687
	15.1658	67.6348
	15.1825	66.3739
	15.1992	73.0435
	15.2159	74.4957
	15.2326	64.1565
	15.2492	70.3391
	15.2659	69.6609
	15.2826	65.8
	15.2993	74.7826
	15.316	69.5652
	15.3327	71.5913
	15.3493	74.2
	15.366	68.6
	15.3827	65.8957
	15.3994	77.487
	15.4161	69.0783
	15.4328	72.2696
	15.4495	79.9043
	15.4661	71.3043
	15.4828	72.3652
	15.4995	69.4696
	15.5162	68.113
	15.5329	76.1391
	15.5495	68.2087
	15.5662	68.9826
	15.5829	72.6609
	15.5996	71.4
	15.6163	74.2957
	15.633	68.887
	15.6496	75.4609
	15.6663	77.6783
	15.683	68.313
	15.6997	74.9739
	15.7164	73.1391
	15.7331	67.1478
	15.7498	71.0174
	15.7664	80.7739
	15.7831	71.0174
	15.7998	65.8957
	15.8165	67.6348
	15.8332	70.1478
	15.8499	71.3043
	15.8665	67.1478
	15.8832	63.1913
	15.8999	67.7304
	15.9166	69.6609
	15.9333	79.1304
	15.95	74.8783
	15.9666	69.2783
	15.9833	66.7652
	16	69.4696
	16.0167	72.7565
	16.0334	69.3739
	16.05	74.687
	16.0667	70.3391
	16.0834	77.3913
	16.1001	66.9565
	16.1168	72.2696
	16.1335	66.9565
	16.1501	73.2348
	16.1668	72.5565
	16.1835	73.3304
	16.2002	73.3304
	16.2169	66.9565
	16.2336	69.6609
	16.2502	66.4696
	16.2669	76.8087
	16.2836	75.3652
	16.3003	68.113
	16.317	70.6261
	16.3337	74.7826
	16.3503	75.8435
	16.367	74.2
	16.3837	75.2696
	16.4004	71.4
	16.4171	70.4348
	16.4338	71.7913
	16.4505	67.9217
	16.4671	67.8261
	16.4838	74.5913
	16.5005	70.2435
	16.5172	74.2957
	16.5339	71.4
	16.5505	76.4261
	16.5672	66.6696
	16.5839	68.4087
	16.6006	73.913
	16.6173	71.4
	16.634	71.4957
	16.6506	73.8174
	16.6673	68.6957
	16.684	74.8783
	16.7007	70.8174
	16.7174	70.4348
	16.7341	68.2087
	16.7507	75.2696
	16.7674	66.8609
	16.7841	72.6609
	16.8008	71.3043
	16.8175	76.2348
	16.8342	76.0348
	16.8509	68.313
	16.8675	75.3652
	16.8842	72.2696
	16.9009	64.6348
	16.9176	67.7304
	16.9343	75.4609
	16.951	69.3739
	16.9676	74.8783
	16.9843	73.5304
	17.001	71.113
	17.0177	74.4
	17.0344	72.0783
	17.051	68.6957
	17.0677	76.1391
	17.0844	73.3304
	17.1011	69.1826
	17.1178	71.887
	17.1345	70.5304
	17.1512	76.9043
	17.1678	74.4957
	17.1845	71.5913
	17.2012	71.3043
	17.2179	71.2087
	17.2346	72.0783
	17.2512	71.4
	17.2679	71.113
	17.2846	71.7913
	17.3013	71.2087
	17.318	75.8435
	17.3347	70.4348
	17.3513	74.0087
	17.368	69.5652
	17.3847	71.687
	17.4014	66.087
	17.4181	73.1391
	17.4348	70.5304
	17.4514	75.6522
	17.4681	71.887
	17.4848	72.0783
	17.5015	74.8783
	17.5182	77.2957
	17.5349	72.9478
	17.5515	72.2696
	17.5682	75.5565
	17.5849	70.7217
	17.6016	70.5304
	17.6183	68.113
	17.635	69.3739
	17.6516	67.6348
	17.6683	74.8783
	17.685	67.2435
	17.7017	70.9217
	17.7184	73.4261
	17.7351	71.0174
	17.7517	65.4087
	17.7684	70.2435
	17.7851	67.2435
	17.8018	69.4696
	17.8185	70.1478
	17.8352	65.9913
	17.8519	60.9652
	17.8685	66.2783
	17.8852	67.3391
	17.9019	72.9478
	17.9186	71.113
	17.9353	65.313
	17.952	69.4696
	17.9686	63.5739
	17.9853	66.7652
	18.002	65.7043
	18.0187	69.7565
	18.0354	67.9217
	18.052	67.4435
	18.0687	66.4696
	18.0854	69.9478
	18.1021	73.1391
	18.1188	70.0522
	18.1355	73.4261
	18.1521	67.7304
	18.1688	69.0783
	18.1855	71.4957
	18.2022	69.7565
	18.2189	74.4
	18.2356	73.4261
	18.2523	68.9826
	18.2689	70.9217
	18.2856	69.2783
	18.3023	68.7913
	18.319	72.7565
	18.3357	67.0522
	18.3524	71.4957
	18.369	67.2435
	18.3857	72.6609
	18.4024	69.1826
	18.4191	69.9478
	18.4358	65.8
	18.4524	69.5652
	18.4691	64.5391
	18.4858	68.0174
	18.5025	68.4087
	18.5192	69.1826
	18.5359	72.2696
	18.5525	67.1478
	18.5692	72.7565
	18.5859	63.8609
	18.6026	65.8
	18.6193	67.8261
	18.636	63.6696
	18.6526	69.4696
	18.6693	70.1478
	18.686	68.2087
	18.7027	65.1217
	18.7194	65.0261
	18.7361	67.7304
	18.7527	64.8348
	18.7694	73.1391
	18.7861	69.5652
	18.8028	72.1739
	18.8195	64.0609
	18.8362	64.6348
	18.8528	66.2783
	18.8695	72.9478
	18.8862	66.9565
	18.9029	65.4087
	18.9196	65.313
	18.9363	65.8
	18.953	68.4087
	18.9696	68.0174
	18.9863	71.113
	19.003	67.8261
	19.0197	69.5652
	19.0364	65.7043
	19.053	66.6696
	19.0697	67.5391
	19.0864	67.1478
	19.1031	66.9565
	19.1198	66.2783
	19.1365	68.2087
	19.1531	66.087
	19.1698	68.7913
	19.1865	68.2087
	19.2032	66.1826
	19.2199	72.3652
	19.2366	65.5043
	19.2533	68.2087
	19.2699	68.887
	19.2866	66.087
	19.3033	70.2435
	19.32	71.4957
	19.3367	70.7217
	19.3534	70.6261
	19.37	68.4087
	19.3867	63.1913
	19.4034	63.9652
	19.4201	65.313
	19.4368	68.6957
	19.4535	71.4957
	19.4701	67.3391
	19.4868	63.3826
	19.5035	69.6609
	19.5202	64.4435
	19.5369	67.6348
	19.5535	62.6087
	19.5702	63.0957
	19.5869	70.8174
	19.6036	65.2174
	19.6203	69.6609
	19.637	64.8348
	19.6536	65.8
	19.6703	63.9652
	19.687	70.2435
	19.7037	65.8
	19.7204	60.8696
	19.7371	65.9913
	19.7537	71.4
	19.7704	64.5391
	19.7871	64.2522
	19.8038	64.9304
	19.8205	64.2522
	19.8372	67.1478
	19.8538	64.5391
	19.8705	66.6696
	19.8872	63.7652
	19.9039	63.1913
	19.9206	65.2174
	19.9373	64.8348
	19.954	63.1913
	19.9706	66.2783
	19.9873	64.8348
	20.004	62.8957
	20.0207	63.287
	20.0374	67.7304
	20.054	64.9304
	20.0707	64.8348
	20.0874	67.0522
	20.1041	64.8348
	20.1208	59.2261
	20.1375	68.6
	20.1541	64.4435
	20.1708	68.887
	20.1875	60.8696
	20.2042	64.5391
	20.2209	68.313
	20.2376	67.1478
	20.2542	66.2783
	20.2709	64.2522
	20.2876	62.9913
	20.3043	56.9043
	20.321	59.0348
	20.3377	61.8348
	20.3544	62.513
	20.371	59.4174
	20.3877	70.9217
	20.4044	65.2174
	20.4211	68.313
	20.4378	68.887
	20.4545	65.8957
	20.4711	66.4696
	20.4878	58.7478
	20.5045	67.2435
	20.5212	60.1913
	20.5379	65.7043
	20.5545	61.8348
	20.5712	66.3739
	20.5879	63.1913
	20.6046	60.3826
	20.6213	65.5043
	20.638	59.9043
	20.6546	61.3565
	20.6713	66.8609
	20.688	57.7739
	20.7047	63.6696
	20.7214	60.8696
	20.7381	68.113
	20.7548	62.513
	20.7714	63.6696
	20.7881	62.7043
	20.8048	65.9913
	20.8215	64.8348
	20.8382	64.3478
	20.8548	61.9304
	20.8715	63.8609
	20.8882	56.6174
	20.9049	60.287
	20.9216	63.6696
	20.9383	67.9217
	20.9549	60.487
	20.9716	67.0522
	20.9883	65.5043
	21.005	66.087
	21.0217	65.4087
	21.0384	63.8609
	21.055	64.2522
	21.0717	59.8087
	21.0884	63.1913
	21.1051	66.7652
	21.1218	60.6783
	21.1385	58.9391
	21.1551	61.2522
	21.1718	61.5478
	21.1885	65.1217
	21.2052	60.6783
	21.2219	64.2522
	21.2386	60.5826
	21.2552	61.7391
	21.2719	62.6087
	21.2886	64.6348
	21.3053	65.7043
	21.322	56.1391
	21.3387	65.8957
	21.3553	58.6435
	21.372	64.2522
	21.3887	60.9652
	21.4054	58.4522
	21.4221	62.0261
	21.4388	62.513
	21.4555	61.1565
	21.4721	56.9043
	21.4888	61.8348
	21.5055	59.4174
	21.5222	63.9652
	21.5389	58.2609
	21.5555	62.513
	21.5722	66.087
	21.5889	60.6783
	21.6056	60.6783
	21.6223	58.8435
	21.639	65.7043
	21.6556	55.8435
	21.6723	62.8
	21.689	62.1217
	21.7057	60.1913
	21.7224	61.7391
	21.7391	59.8087
	21.7558	59.0348
	21.7724	61.1565
	21.7891	60.3826
	21.8058	61.1565
	21.8225	60.487
	21.8392	62.9913
	21.8559	58.9391
	21.8725	57.9739
	21.8892	59.9043
	21.9059	60
	21.9226	62.9913
	21.9393	57.487
	21.956	56.3304
	21.9726	60.5826
	21.9893	64.5391
	22.006	58.7478
	22.0227	65.9913
	22.0394	58.3565
	22.056	60.1913
	22.0727	61.8348
	22.0894	61.4522
	22.1061	57.8783
	22.1228	57.2
	22.1395	60.287
	22.1561	56.3304
	22.1728	57.2
	22.1895	60.9652
	22.2062	59.513
	22.2229	63.5739
	22.2396	65.0261
	22.2562	54.7826
	22.2729	59.3217
	22.2896	57.7739
	22.3063	60.487
	22.323	57.487
	22.3397	57.1043
	22.3563	55.0696
	22.373	56.2348
	22.3897	61.5478
	22.4064	58.7478
	22.4231	60.487
	22.4398	59.2261
	22.4565	58.9391
	22.4731	58.8435
	22.4898	57.8783
	22.5065	58.2609
	22.5232	57.2
	22.5399	59.9043
	22.5565	62.1217
	22.5732	53.0435
	22.5899	60
	22.6066	53.7217
	22.6233	55.6522
	22.64	57.3913
	22.6566	57.7739
	22.6733	58.5478
	22.69	52.3652
	22.7067	54.2
	22.7234	57.3913
	22.7401	58.9391
	22.7567	56.0348
	22.7734	58.7478
	22.7901	61.5478
	22.8068	55.0696
	22.8235	56.3304
	22.8402	55.3652
	22.8569	56.4261
	22.8735	54.8783
	22.8902	59.8087
	22.9069	54.9739
	22.9236	51.9826
	22.9403	60.7739
	22.957	63.287
	22.9736	53.913
	22.9903	59.3217
	23.007	55.8435
	23.0237	61.7391
	23.0404	53.2348
	23.057	53.4261
	23.0737	55.4609
	23.0904	53.6261
	23.1071	59.3217
	23.1238	57.2957
	23.1405	53.8174
	23.1572	61.5478
	23.1738	59.1304
	23.1905	57.3913
	23.2072	55.0696
	23.2239	57.8783
	23.2406	54.1043
	23.2572	57.487
	23.2739	54.4
	23.2906	55.6522
	23.3073	56.4261
	23.324	59.3217
	23.3407	52.4609
	23.3573	54.7826
	23.374	56.9043
	23.3907	50.5304
	23.4074	58.1652
	23.4241	61.0609
	23.4408	55.1652
	23.4574	59.713
	23.4741	57.7739
	23.4908	57.7739
	23.5075	56.2348
	23.5242	56.8087
	23.5409	53.913
	23.5575	47.2435
	23.5742	54.5913
	23.5909	54.2
	23.6076	55.6522
	23.6243	54.4957
	23.641	60.9652
	23.6576	57.3913
	23.6743	53.2348
	23.691	54.0087
	23.7077	56.1391
	23.7244	54.4
	23.7411	54.0087
	23.7577	56.9043
	23.7744	59.0348
	23.7911	56.4261
	23.8078	53.8174
	23.8245	61.4522
	23.8412	52.0783
	23.8579	55.8435
	23.8745	59.513
	23.8912	56.0348
	23.9079	56.6174
	23.9246	58.5478
	23.9413	48.887
	23.958	55.7478
	23.9746	55.2696
	23.9913	54.8783
	24.008	54.1043
	24.0247	50.8174
	24.0414	53.8174
	24.058	55.4609
	24.0747	57.487
	24.0914	54.7826
	24.1081	48.6
	24.1248	54.5913
	24.1415	55.1652
	24.1581	54.1043
	24.1748	55.2696
	24.1915	45.8957
	24.2082	60.8696
	24.2249	53.6261
	24.2416	54.4957
	24.2583	51.687
	24.2749	53.0435
	24.2916	55.3652
	24.3083	52.2696
	24.325	52.9478
	24.3417	58.3565
	24.3584	53.6261
	24.375	55.0696
	24.3917	49.5652
	24.4084	55.3652
	24.4251	51.0174
	24.4418	50.9217
	24.4584	52.2696
	24.4751	55.5565
	24.4918	51.687
	24.5085	56.713
	24.5252	49.8522
	24.5419	54.0087
	24.5585	54.0087
	24.5752	50.9217
	24.5919	51.4
	24.6086	54.4957
	24.6253	54.0087
	24.642	51.7913
	24.6586	47.1478
	24.6753	47.6348
	24.692	53.913
	24.7087	53.1391
	24.7254	50.1478
	24.7421	51.7913
	24.7587	53.1391
	24.7754	50.8174
	24.7921	52.4609
	24.8088	50.6261
	24.8255	52.9478
	24.8422	54.687
	24.8588	50.5304
	24.8755	53.5304
	24.8922	54.7826
	24.9089	52.8522
	24.9256	50.6261
	24.9423	53.4261
	24.959	53.913
	24.9756	51.687
	24.9923	48.4087
	25.009	50.8174
	25.0257	50.0522
	25.0424	51.113
	25.059	47.8261
	25.0757	51.7913
	25.0924	52.7565
	25.1091	51.4957
	25.1258	53.2348
	25.1425	50.2435
	25.1591	51.2087
	25.1758	52.7565
	25.1925	51.3043
	25.2092	50.3391
	25.2259	50.4348
	25.2426	43.6696
	25.2593	50.9217
	25.2759	52.8522
	25.2926	51.4
	25.3093	50.7217
	25.326	51.3043
	25.3427	52.0783
	25.3594	45.9913
	25.376	48.6957
	25.3927	50.0522
	25.4094	49.3739
	25.4261	46.7652
	25.4428	50.7217
	25.4595	51.887
	25.4761	55.3652
	25.4928	48.7913
	25.5095	49.7565
	25.5262	48.6
	25.5429	54.2
	25.5595	53.4261
	25.5762	47.8261
	25.5929	52.6609
	25.6096	46.9565
	25.6263	54.5913
	25.643	53.2348
	25.6596	52.7565
	25.6763	52.1739
	25.693	49.3739
	25.7097	53.913
	25.7264	47.3391
	25.7431	46.7652
	25.7597	46.2783
	25.7764	43.6696
	25.7931	50.5304
	25.8098	48.887
	25.8265	53.2348
	25.8432	43.7652
	25.8598	49.8522
	25.8765	51.687
	25.8932	46.8609
	25.9099	48.2087
	25.9266	52.9478
	25.9433	53.7217
	25.96	47.6348
	25.9766	44.1565
	25.9933	49.3739
	26.01	46.8609
	26.0267	50.7217
	26.0434	47.2435
	26.06	48.5043
	26.0767	52.7565
	26.0934	48.113
	26.1101	46.3739
	26.1268	48.2087
	26.1435	48.5043
	26.1601	47.7304
	26.1768	48.113
	26.1935	47.6348
	26.2102	53.913
	26.2269	44.0609
	26.2436	46.3739
	26.2602	46.087
	26.2769	46.9565
	26.2936	45.5043
	26.3103	46.9565
	26.327	53.5304
	26.3437	48.2087
	26.3604	45.8
	26.377	45.2174
	26.3937	49.9478
	26.4104	48.9826
	26.4271	45.6
	26.4438	47.0522
	26.4605	51.113
	26.4771	50.5304
	26.4938	48.9826
	26.5105	46.2783
	26.5272	49.4696
	26.5439	49.6609
	26.5605	51.687
	26.5772	46.3739
	26.5939	49.4696
	26.6106	47.1478
	26.6273	50.2435
	26.644	42.0261
	26.6606	49.2783
	26.6773	44.9304
	26.694	43.9652
	26.7107	45.2174
	26.7274	44.6348
	26.7441	47.5391
	26.7608	45.313
	26.7774	45.5043
	26.7941	46.8609
	26.8108	44.6348
	26.8275	40.7739
	26.8442	46.3739
	26.8608	40.0957
	26.8775	45.4087
	26.8942	42.4174
	26.9109	48.887
	26.9276	50.1478
	26.9443	43.8609
	26.9609	48.6
	26.9776	45.313
	26.9943	49.7565
	27.011	45.2174
	27.0277	44.5391
	27.0444	54.4
	27.061	45.1217
	27.0777	42.2261
	27.0944	43.1913
	27.1111	48.5043
	27.1278	43.3826
	27.1445	45.6
	27.1611	45.1217
	27.1778	47.6348
	27.1945	46.5739
	27.2112	45.2174
	27.2279	43.0957
	27.2446	42.1217
	27.2612	42.1217
	27.2779	47.3391
	27.2946	45.8
	27.3113	46.3739
	27.328	43.0957
	27.3447	44.6348
	27.3613	42.4174
	27.378	43.8609
	27.3947	49.4696
	27.4114	44.7304
	27.4281	45.8957
	27.4448	46.3739
	27.4615	41.9304
	27.4781	44.3478
	27.4948	43.0957
	27.5115	44.9304
	27.5282	46.2783
	27.5449	44.5391
	27.5615	46.4696
	27.5782	43.5739
	27.5949	38.7478
	27.6116	44.3478
	27.6283	45.4087
	27.645	43.3826
	27.6616	46.4696
	27.6783	45.4087
	27.695	42.8957
	27.7117	43.0957
	27.7284	40
	27.7451	45.8
	27.7618	43.0957
	27.7784	42.1217
	27.7951	46.7652
	27.8118	45.8
	27.8285	45.0261
	27.8452	43.4783
	27.8619	42.2261
	27.8785	42.8
	27.8952	43.1913
	27.9119	46.2783
	27.9286	43.0957
	27.9453	38.0696
	27.962	39.0348
	27.9786	43.9652
	27.9953	42.8957
	28.012	46.6696
	28.0287	41.3565
	28.0454	39.713
	28.062	44.4435
	28.0787	45.9913
	28.0954	41.4522
	28.1121	41.6435
	28.1288	40.487
	28.1455	45.7043
	28.1621	42.3217
	28.1788	42.0261
	28.1955	41.7391
	28.2122	44.1565
	28.2289	37.3913
	28.2456	39.9043
	28.2622	43.4783
	28.2789	37.487
	28.2956	39.1304
	28.3123	42.6087
	28.329	42.1217
	28.3457	42.6087
	28.3623	42.513
	28.379	46.5739
	28.3957	41.4522
	28.4124	42.3217
	28.4291	40.8696
	28.4458	40.8696
	28.4625	41.5478
	28.4791	38.7478
	28.4958	46.1826
	28.5125	39.3217
	28.5292	42.2261
	28.5459	45.8957
	28.5625	40.8696
	28.5792	40.1913
	28.5959	41.8348
	28.6126	43.9652
	28.6293	38.6435
	28.646	38.4522
	28.6626	40.487
	28.6793	41.9304
	28.696	38.7478
	28.7127	37.5826
	28.7294	40.8696
	28.7461	41.8348
	28.7627	43.4783
	28.7794	40.287
	28.7961	39.513
	28.8128	43.3826
	28.8295	45.2174
	28.8462	42.0261
	28.8629	40.6783
	28.8795	38.0696
	28.8962	42.7043
	28.9129	38.3565
	28.9296	35.3652
	28.9463	42.1217
	28.963	39.2261
	28.9796	38.8435
	28.9963	41.3565
	29.013	42.9913
	29.0297	41.7391
	29.0464	40.9652
	29.063	44.6348
	29.0797	41.6435
	29.0964	40.6783
	29.1131	41.7391
	29.1298	36.713
	29.1465	43.7652
	29.1632	44.1565
	29.1798	39.6174
	29.1965	39.9043
	29.2132	40.5826
	29.2299	39.713
	29.2466	43.1913
	29.2632	38.9391
	29.2799	35.7478
	29.2966	40.8696
	29.3133	39.1304
	29.33	40.9652
	29.3467	41.0609
	29.3633	41.6435
	29.38	35.2696
	29.3967	37.487
	29.4134	37.2957
	29.4301	41.1565
	29.4468	42.6087
	29.4634	40.7739
	29.4801	35.7478
	29.4968	37.2
	29.5135	41.1565
	29.5302	42.9913
	29.5469	37.7739
	29.5635	40.6783
	29.5802	40.287
	29.5969	40
	29.6136	33.2348
	29.6303	37.8783
	29.647	41.8348
	29.6636	39.713
	29.6803	38.7478
	29.697	40.8696
	29.7137	36.0348
	29.7304	42.7043
	29.7471	39.3217
	29.7637	39.9043
	29.7804	39.513
	29.7971	41.0609
	29.8138	36.6174
	29.8305	33.8174
	29.8472	37.1043
	29.8639	35.6522
	29.8805	39.513
	29.8972	37.487
	29.9139	36.9043
	29.9306	35.1652
	29.9473	37.7739
	29.964	36.9043
	29.9806	35.2696
	29.9973	38.3565
	30.014	31.5913
	30.0307	34.5913
	30.0474	36.9043
	30.064	38.3565
	30.0807	37.5826
	30.0974	36.9043
	30.1141	36.4261
	30.1308	34.2
	30.1475	39.3217
	30.1641	36.4261
	30.1808	37.7739
	30.1975	38.3565
	30.2142	41.2522
	30.2309	35.2696
	30.2476	37.1043
	30.2643	36.5217
	30.2809	37.2957
	30.2976	35.6522
	30.3143	38.4522
	30.331	36.6174
	30.3477	36.8087
	30.3644	34.2
	30.381	37.8783
	30.3977	38.6435
	30.4144	34.4
	30.4311	37.8783
	30.4478	36.0348
	30.4644	38.7478
	30.4811	37.8783
	30.4978	37.6783
	30.5145	42.1217
	30.5312	38.8435
	30.5479	38.2609
	30.5645	32.3652
	30.5812	36.713
	30.5979	41.0609
	30.6146	39.713
	30.6313	40.5826
	30.648	37.8783
	30.6646	41.5478
	30.6813	40
	30.698	38.9391
	30.7147	40.9652
	30.7314	38.7478
	30.7481	39.2261
	30.7647	38.1652
	30.7814	35.6522
	30.7981	38.4522
	30.8148	35.1652
	30.8315	35.6522
	30.8482	36.3304
	30.8648	35.7478
	30.8815	34.4957
	30.8982	34.9739
	30.9149	39.2261
	30.9316	39.1304
	30.9483	39.0348
	30.965	40.5826
	30.9816	34.9739
	30.9983	36.8087
	31.015	42.1217
	31.0317	37.2957
	31.0484	36.3304
	31.065	35.7478
	31.0817	36.9043
	31.0984	37.2957
	31.1151	33.3304
	31.1318	34.2957
	31.1485	34.7826
	31.1651	39.0348
	31.1818	42.0261
	31.1985	34.2957
	31.2152	36.713
	31.2319	38.4522
	31.2486	36.0348
	31.2653	41.4522
	31.2819	35.1652
	31.2986	34.8783
	31.3153	37.487
	31.332	38.2609
	31.3487	33.7217
	31.3654	38.8435
	31.382	35.6522
	31.3987	33.0435
	31.4154	34.2957
	31.4321	35.4609
	31.4488	36.713
	31.4655	38.4522
	31.4821	39.3217
	31.4988	32.9478
	31.5155	37.487
	31.5322	30.3391
	31.5489	34.7826
	31.5655	34.9739
	31.5822	34.687
	31.5989	36.4261
	31.6156	36.2348
	31.6323	36.6174
	31.649	33.4261
	31.6656	36.0348
	31.6823	35.6522
	31.699	37.5826
	31.7157	34.7826
	31.7324	34.2
	31.7491	35.6522
	31.7657	36.4261
	31.7824	35.5565
	31.7991	37.0087
	31.8158	38.3565
	31.8325	32.9478
	31.8492	34.9739
	31.8658	32.3652
	31.8825	36.5217
	31.8992	32.2696
	31.9159	39.513
	31.9326	38.5478
	31.9493	35.2696
	31.9659	38.5478
	31.9826	34.4
	31.9993	33.913
	32.016	35.6522
	32.0327	33.2348
	32.0494	35.4609
	32.066	40
	32.0827	34.5913
	32.0994	31.9826
	32.1161	28.0174
	32.1328	34.4
	32.1495	38.5478
	32.1661	29.2783
	32.1828	34.7826
	32.1995	33.5304
	32.2162	34.4957
	32.2329	36.1391
	32.2496	36.6174
	32.2662	37.9739
	32.2829	32.8522
	32.2996	30.3391
	32.3163	34.0087
	32.333	35.0696
	32.3497	36.6174
	32.3664	37.1043
	32.383	32.3652
	32.3997	33.913
	32.4164	35.9391
	32.4331	36.713
	32.4498	35.0696
	32.4665	35.6522
	32.4831	33.6261
	32.4998	33.5304
	32.5165	33.8174
	32.5332	34.687
	32.5499	34.7826
	32.5665	34.0087
	32.5832	38.0696
	32.5999	37.6783
	32.6166	36.9043
	32.6333	34.2957
	32.65	34.4
	32.6666	31.9826
	32.6833	37.9739
	32.7	35.2696
	32.7167	38.4522
	32.7334	29.2783
	32.7501	40.487
	32.7668	34.2957
	32.7834	32.1739
	32.8001	28.6
	32.8168	33.5304
	32.8335	30.9217
	32.8502	32.3652
	32.8668	34.4957
	32.8835	32.1739
	32.9002	33.2348
	32.9169	30.5304
	32.9336	31.113
	32.9503	31.687
	32.9669	34.1043
	32.9836	31.0174
	33.0003	32.2696
	33.017	33.2348
	33.0337	31.0174
	33.0504	29.4696
	33.067	32.1739
	33.0837	31.4957
	33.1004	32.1739
	33.1171	31.687
	33.1338	31.2087
	33.1505	32.0783
	33.1671	34.0087
	33.1838	30.2435
	33.2005	30.6261
	33.2172	34.0087
	33.2339	32.5565
	33.2506	34.1043
	33.2672	37.6783
	33.2839	34.687
	33.3006	32.2696
[truncated: 701 more rows]

## Sheet: Figure 4
	H2 and H2S consumption dyanamics in non-adapted Methylacidiphilum fumariolicum SolV cells
	Figure 4
	Time (min)	H2S (μM)	H2 (μM)
	0	-0.659259
	0.0166667	-1.23704
	0.0333667	-1.15556
	0.0500667	-0.985185
	0.0667333	-0.244444
	0.0834	-1.72593
	0.1001	-0.244444
	0.1168	-1.64444
	0.133467	-1.64444
	0.150133	0.577778
	0.166833	-0.162963
	0.183533	-0.822222
	0.2002	-0.162963
	0.216867	0.740741
	0.233567	-0.659259
	0.250267	-1.97778
	0.266933	-0.325926
	0.2836	-0.414815
	0.3003	-1.31852
	0.317	0
	0.333667	0.903704
	0.350333	-1.31852
	0.367033	-0.740741
	0.383733	0.985185
	0.4004	-0.325926
	0.417067	-0.740741
	0.433767	-2.14074
	0.450467	-0.496296
	0.467133	-1.23704
	0.4838	-1.06667
	0.5005	-1.4
	0.5172	-1.64444
	0.533867	-2.8
	0.550533	-0.496296
	0.567233	0
	0.583933	0
	0.6006	-0.659259
	0.617267	0.740741
	0.633967	-1.06667
	0.650667	-0.985185
	0.667333	-1.06667
	0.684	-2.8
	0.7007	-1.56296
	0.7174	-1.64444
	0.734067	0.496296
	0.750733	-1.72593
	0.767433	-1.06667
	0.784133	0
	0.8008	0.325926
	0.817467	-1.48148
	0.834167	-0.822222
	0.850867	-2.71852
	0.867533	-1.06667
	0.8842	-1.80741
	0.9009	0.162963
	0.9176	-0.414815
	0.934267	-1.31852
	0.950933	-0.0814815
	0.967633	-0.659259
	0.984333	0.496296
	1.001	-1.64444
	1.01767	-1.80741
	1.03437	0.577778
	1.05107	-0.903704
	1.06773	0.0814815
	1.0844	-1.48148
	1.1011	0.577778
	1.1178	-0.577778
	1.13447	-0.659259
	1.15113	-0.0814815
	1.16783	-0.496296
	1.18453	-1.31852
	1.2012	-2.05926
	1.21787	-1.80741
	1.23457	-0.740741
	1.25127	0.985185
	1.26793	-0.414815
	1.2846	-0.822222
	1.3013	0.244444
	1.318	-0.740741
	1.33467	-0.577778
	1.35133	-0.822222
	1.36803	-0.903704
	1.38473	0.414815
	1.4014	-1.23704
	1.41807	-1.72593
	1.43477	-2.22222
	1.45147	-1.15556
	1.46813	-0.822222
	1.4848	0.162963
	1.5015	-0.325926
	1.5182	0
	1.53487	-0.903704
	1.55153	-0.0814815
	1.56823	-0.659259
	1.58493	-0.0814815
	1.6016	-1.64444
	1.61827	-0.985185
	1.63497	0
	1.65167	1.31852
	1.66833	-0.903704
	1.685	-2.38519
	1.7017	-2.38519
	1.7184	-1.56296
	1.73507	-0.0814815
	1.75173	-0.244444
	1.76843	-1.06667
	1.78513	-0.740741
	1.8018	-0.244444
	1.81847	-0.740741
	1.83517	-0.162963
	1.85187	-0.325926
	1.86853	-1.4
	1.8852	-0.496296
	1.9019	0.0814815
	1.9186	-1.56296
	1.93527	-1.15556
	1.95193	-2.38519
	1.96863	0.325926
	1.98533	-0.659259
	2.002	-0.414815
	2.01867	-1.4
	2.03537	-1.23704
	2.05207	-0.985185
	2.06873	1.64444
	2.0854	-1.48148
	2.1021	-1.64444
	2.1188	0.822222
	2.13547	-0.162963
	2.15213	-1.31852
	2.16883	0.244444
	2.18553	0.162963
	2.2022	-1.15556
	2.21887	-1.23704
	2.23557	-1.15556
	2.25227	-1.56296
	2.26893	-0.414815
	2.2856	-0.162963
	2.3023	-2.38519
	2.319	-1.97778
	2.33567	0.985185
	2.35233	-1.56296
	2.36903	0
	2.38573	-0.244444
	2.4024	-0.577778
	2.41907	-1.31852
	2.43577	-1.48148
	2.45247	-1.31852
	2.46913	-0.903704
	2.4858	-0.985185
	2.5025	-0.903704
	2.5192	-0.985185
	2.53587	-0.740741
	2.55253	-3.28889
	2.56923	-0.822222
	2.58593	-0.740741
	2.6026	-0.325926
	2.61927	-0.822222
	2.63597	-0.0814815
	2.65267	0.0814815
	2.66933	-0.244444
	2.686	-1.80741
	2.7027	-1.48148
	2.7194	-0.162963
	2.73607	0.985185
	2.75273	-1.15556
	2.76943	0.985185
	2.78613	-2.38519
	2.8028	-1.64444
	2.81947	-2.05926
	2.83617	-1.56296
	2.85287	0.162963
	2.86953	-1.23704
	2.8862	-1.48148
	2.9029	-1.56296
	2.9196	-1.72593
	2.93627	-1.15556
	2.95293	0.577778
	2.96963	-2.88148
	2.98633	-0.162963
	3.003	1.15556
	3.01967	-1.15556
	3.03637	-0.903704
	3.05307	-1.48148
	3.06973	-1.15556
	3.0864	-0.162963
	3.1031	-0.659259
	3.1198	0.985185
	3.13647	-2.05926
	3.15313	-1.4
	3.16983	-0.659259
	3.18653	-1.72593
	3.2032	0.659259
	3.21987	-0.244444
	3.23657	-1.31852
	3.25327	-0.244444
	3.26993	-1.72593
	3.2866	-1.23704
	3.3033	-1.4
	3.32	-2.54815
	3.33667	-1.8963
	3.35333	-2.14074
	3.37003	-0.740741
	3.38673	-0.577778
	3.4034	0.659259
	3.42007	-0.659259
	3.43677	-1.48148
	3.45347	-0.577778
	3.47013	-1.4
	3.4868	-2.71852
	3.5035	-0.740741
	3.5202	-0.0814815
	3.53687	-1.06667
	3.55353	0.325926
	3.57023	-0.244444
	3.58693	-0.822222
	3.6036	-1.15556
	3.62027	0.496296
	3.63697	-0.414815
	3.65367	-2.14074
	3.67033	-1.56296
	3.687	-0.577778
	3.7037	0.414815
	3.7204	-0.740741
	3.73707	-1.31852
	3.75373	-0.496296
	3.77043	0.244444
	3.78713	-0.0814815
	3.8038	-0.496296
	3.82047	-1.15556
	3.83717	-0.0814815
	3.85387	-1.64444
	3.87053	0.162963
	3.8872	-0.0814815
	3.9039	-2.46667
	3.9206	-0.325926
	3.93727	-1.31852
	3.95393	1.15556
	3.97063	-0.985185
	3.98733	0
	4.004	-0.985185
	4.02067	-0.496296
	4.03737	-1.15556
	4.05407	0
	4.07073	-1.56296
	4.0874	0.244444
	4.1041	-0.414815
	4.1208	-1.15556
	4.13747	0.244444
	4.15413	-1.80741
	4.17083	-1.31852
	4.18753	-1.31852
	4.2042	-1.64444
	4.22087	-1.15556
	4.23757	-0.414815
	4.25427	-0.0814815
	4.27093	-1.97778
	4.2876	0.0814815
	4.3043	0.577778
	4.321	-0.414815
	4.33767	0.162963
	4.35433	-2.05926
	4.37103	-0.162963
	4.38773	-0.414815
	4.4044	0.414815
	4.42107	-1.97778
	4.43777	2.88148
	4.45447	-1.06667
	4.47113	-1.56296
	4.4878	-0.903704
	4.5045	0.577778
	4.5212	-0.740741
	4.53787	-1.8963
	4.55453	-1.48148
	4.57123	0.985185
	4.58793	-0.414815
	4.6046	-1.15556
	4.62127	-0.822222
	4.63797	-2.14074
	4.65467	0.496296
	4.67133	-0.162963
	4.688	-1.06667
	4.7047	-2.14074
	4.7214	-0.822222
	4.73807	-0.985185
	4.75473	-0.162963
	4.77143	-1.56296
	4.78813	-1.06667
	4.8048	-1.31852
	4.82147	-0.822222
	4.83817	-2.05926
	4.85487	-0.740741
	4.87153	1.15556
	4.8882	-0.740741
	4.9049	-2.22222
	4.9216	-1.48148
	4.93827	0
	4.95493	1.06667
	4.97163	-1.8963
	4.98833	-0.740741
	5.005	-1.64444
	5.02167	-1.31852
	5.03837	-0.496296
	5.05507	-0.577778
	5.07173	-0.162963
	5.0884	-0.740741
	5.1051	1.23704
	5.1218	-1.4
	5.13847	-1.80741
	5.15513	-0.822222
	5.17183	-1.06667
	5.18853	-0.740741
	5.2052	-0.985185
	5.22187	0.822222
	5.23857	0.822222
	5.25527	-0.496296
	5.27193	-0.162963
	5.2886	0.325926
	5.3053	-0.903704
	5.322	-1.56296
	5.33867	-0.903704
	5.35533	0.903704
	5.37203	-0.577778
	5.38873	-1.23704
	5.4054	-2.71852
	5.42207	-0.903704
	5.43877	0.162963
	5.45547	0.162963
	5.47213	-1.48148
	5.4888	-0.0814815
	5.5055	-2.46667
	5.5222	0.496296
	5.53887	-1.8963
	5.55553	-0.740741
	5.57223	-0.414815
	5.58893	-0.577778
	5.6056	-1.64444
	5.62227	-1.15556
	5.63897	-1.31852
	5.65567	-2.8
	5.67233	-0.985185
	5.689	-0.985185
	5.7057	-1.97778
	5.7224	-0.414815
	5.73907	-0.659259
	5.75573	-1.48148
	5.77243	-1.72593
	5.78913	-0.903704
	5.8058	0
	5.82247	-0.577778
	5.83917	0.903704
	5.85587	-0.0814815
	5.87253	-2.05926
	5.8892	-0.822222
	5.9059	-0.577778
	5.9226	0.0814815
	5.93927	-0.414815
	5.95593	-0.577778
	5.97263	-1.64444
	5.98933	-1.72593
	6.006	-2.96296
	6.02267	-1.06667
	6.03937	-0.577778
	6.05607	-2.46667
	6.07273	-1.23704
	6.0894	-1.72593
	6.1061	-1.4
	6.1228	-0.496296
	6.13947	-0.903704
	6.15613	-0.577778
	6.17283	-1.64444
	6.18953	-1.97778
	6.2062	-0.659259
	6.22287	-1.80741
	6.23957	-1.80741
	6.25627	-1.8963
	6.27293	0.577778
	6.2896	-0.0814815
	6.3063	-1.80741
	6.323	-1.56296
	6.33967	-2.3037
	6.35633	-1.23704
	6.37303	-1.31852
	6.38973	0.740741
	6.4064	-0.659259
	6.42307	0.740741
	6.43977	0
	6.45647	-1.15556
	6.47313	-0.325926
	6.4898	-1.15556
	6.5065	-2.71852
	6.5232	-0.985185
	6.53987	-1.8963
	6.55653	-0.577778
	6.57323	-0.244444
	6.58993	0.162963
	6.6066	-1.8963
	6.62327	-0.985185
	6.63997	1.4
	6.65667	-2.8
	6.67333	-1.31852
	6.69	-1.72593
	6.7067	-1.8963
	6.7234	-1.64444
	6.74007	-0.577778
	6.75673	-1.48148
	6.77343	-0.740741
	6.79013	0
	6.8068	-1.64444
	6.82347	-1.64444
	6.84017	-1.4
	6.85687	-1.56296
	6.87353	-1.4
	6.8902	-0.740741
	6.9069	1.23704
	6.9236	-0.985185
	6.94027	0.985185
	6.95693	-1.31852
	6.97363	-1.15556
	6.99033	-1.72593
	7.007	-0.162963
	7.02367	-2.88148
	7.04037	-0.244444
	7.05707	-0.985185
	7.07373	-2.63704
	7.0904	-2.14074
	7.1071	1.15556
	7.1238	-0.496296
	7.14047	-0.577778
	7.15713	-1.8963
	7.17383	-0.822222
	7.19053	-1.72593
	7.2072	-1.31852
	7.22387	-2.71852
	7.24057	-1.48148
	7.25727	-0.496296
	7.27393	-1.23704
	7.2906	-1.48148
	7.3073	0
	7.324	-0.659259
	7.34067	-1.23704
	7.35733	-1.06667
	7.37403	-1.31852
	7.39073	-1.64444
	7.4074	0.0814815
	7.42407	-1.23704
	7.44077	-0.325926
	7.45747	-0.496296
	7.47413	-1.80741
	7.4908	-1.8963
	7.5075	-0.577778
	7.5242	-0.577778
	7.54087	-0.659259
	7.55753	-0.985185
	7.57423	-0.577778
	7.59093	-1.15556
	7.6076	-1.23704
	7.62427	-0.325926
	7.64097	-2.05926
	7.65767	-0.822222
	7.67433	-2.46667
	7.691	0.822222
	7.7077	-0.740741
	7.7244	0.659259
	7.74107	1.72593
	7.75773	-0.162963
	7.77443	-1.64444
	7.79113	-0.244444
	7.8078	0.325926
	7.82447	-0.740741
	7.84117	-0.903704
	7.85787	0.244444
	7.87453	-0.244444
	7.8912	-2.96296
	7.9079	-0.903704
	7.9246	-2.3037
	7.94127	-1.72593
	7.95793	-0.496296
	7.97463	-0.496296
	7.99133	-0.244444
	8.008	-0.0814815
	8.02467	-1.23704
	8.04137	0.244444
	8.05807	-0.903704
	8.07473	-1.23704
	8.0914	-0.496296
	8.1081	-1.4
	8.1248	-0.903704
	8.14147	-1.4
	8.15813	-1.72593
	8.17483	-0.325926
	8.19153	-1.64444
	8.2082	-0.740741
	8.22487	-0.325926
	8.24157	-1.31852
	8.25827	-0.496296
	8.27493	-0.0814815
	8.2916	0.496296
	8.3083	-0.325926
	8.325	-1.23704
	8.34167	0.325926
	8.35833	-2.46667
	8.37503	-0.0814815
	8.39173	-0.325926
	8.4084	-0.659259
	8.42507	-1.97778
	8.44177	-0.822222
	8.45847	-0.903704
	8.47513	0
	8.4918	-1.8963
	8.5085	0.985185
	8.5252	-1.97778
	8.54187	-0.740741
	8.55853	-0.659259
	8.57523	-1.31852
	8.59193	-1.15556
	8.6086	-2.63704
	8.62527	-1.64444
	8.64197	-0.414815
	8.65867	-0.496296
	8.67533	-1.23704
	8.692	-0.162963
	8.7087	0.325926
	8.7254	-0.325926
	8.74207	-1.48148
	8.75873	0.577778
	8.77543	-1.15556
	8.79213	-0.162963
	8.8088	1.06667
	8.82547	-2.38519
	8.84217	-0.740741
	8.85887	-1.64444
	8.87553	-0.577778
	8.8922	-0.414815
	8.9089	0.822222
	8.9256	-0.0814815
	8.94227	-1.31852
	8.95893	-0.985185
	8.97563	0.0814815
	8.99233	-2.05926
	9.009	-1.80741
	9.02567	-0.414815
	9.04237	-1.15556
	9.05907	-1.23704
	9.07573	-0.740741
	9.0924	-1.97778
	9.1091	-0.162963
	9.1258	-1.15556
	9.14247	-0.985185
	9.15913	-0.659259
	9.17583	-1.06667
	9.19253	-0.659259
	9.2092	-0.0814815
	9.22587	0.325926
	9.24257	0
	9.25927	0.162963
	9.27593	-0.162963
	9.2926	-0.659259
	9.3093	-0.577778
	9.326	-1.48148
	9.34267	-0.325926
	9.35933	-0.659259
	9.37603	-1.48148
	9.39273	-0.0814815
	9.4094	-0.740741
	9.42607	-0.244444
	9.44277	-0.325926
	9.45947	-0.740741
	9.47613	-1.31852
	9.4928	-0.985185
	9.5095	0.162963
	9.5262	-1.72593
	9.54287	-2.38519
	9.55953	-1.06667
	9.57623	-1.23704
	9.59293	-0.822222
	9.6096	-1.06667
	9.62627	-1.48148
	9.64297	-2.05926
	9.65967	-0.903704
	9.67633	-1.4
	9.693	2.38519
	9.7097	-0.985185
	9.7264	-0.244444
	9.74307	-1.8963
	9.75973	0.0814815
	9.77643	-1.80741
	9.79313	-0.903704
	9.8098	-1.56296
	9.82647	-1.64444
	9.84317	-0.414815
	9.85987	-1.06667
	9.87653	0.162963
	9.8932	0.577778
	9.9099	0.577778
	9.9266	0.162963
	9.94327	-1.4
	9.95993	-1.15556
	9.97663	1.06667
	9.99333	-0.496296
	10.01	-1.06667
	10.0267	-0.822222
	10.0434	-0.162963
	10.0601	-1.4
	10.0767	-0.0814815
	10.0934	-0.414815
	10.1101	-0.659259
	10.1268	-2.38519
	10.1435	-2.05926
	10.1601	-0.244444
	10.1768	-0.659259
	10.1935	0.985185
	10.2102	-2.22222
	10.2269	-1.06667
	10.2436	-0.740741
	10.2603	-2.14074
	10.2769	-1.06667
	10.2936	-0.325926
	10.3103	-1.4
	10.327	-0.740741
	10.3437	0.325926
	10.3603	0.244444
	10.377	-1.48148
	10.3937	1.06667
	10.4104	-0.414815
	10.4271	-1.31852
	10.4438	1.48148
	10.4605	-0.0814815
	10.4771	-1.97778
	10.4938	-1.4
	10.5105	-2.63704
	10.5272	0.162963
	10.5439	-0.414815
	10.5605	-0.659259
	10.5772	-1.31852
	10.5939	-1.31852
	10.6106	-0.496296
	10.6273	-1.23704
	10.644	-2.38519
	10.6607	0.325926
	10.6773	-2.71852
	10.694	-0.903704
	10.7107	-0.325926
	10.7274	-0.985185
	10.7441	-0.162963
	10.7607	-0.325926
	10.7774	-0.659259
	10.7941	-2.14074
	10.8108	-0.903704
	10.8275	-1.23704
	10.8442	-2.3037
	10.8609	-0.659259
	10.8775	-2.22222
	10.8942	-1.15556
	10.9109	-1.23704
	10.9276	1.97778
	10.9443	-1.06667
	10.9609	-0.0814815
	10.9776	-2.71852
	10.9943	-1.64444
	11.011	-1.72593
	11.0277	-1.4
	11.0444	-2.22222
	11.0611	-0.822222
	11.0777	-0.985185
	11.0944	-1.8963
	11.1111	-1.8963
	11.1278	-1.06667
	11.1445	-0.577778
	11.1611	-0.903704
	11.1778	-1.8963
	11.1945	-0.244444
	11.2112	0.414815
	11.2279	-0.740741
	11.2446	-1.72593
	11.2613	-1.72593
	11.2779	0.659259
	11.2946	-1.06667
	11.3113	-1.97778
	11.328	1.23704
	11.3447	-1.15556
	11.3613	-0.496296
	11.378	-1.97778
	11.3947	-0.577778
	11.4114	0.496296
	11.4281	-1.15556
	11.4448	-0.162963
	11.4615	-0.0814815
	11.4781	-0.985185
	11.4948	-0.577778
	11.5115	-0.903704
	11.5282	-1.48148
	11.5449	-2.14074
	11.5615	-2.54815
	11.5782	-0.325926
	11.5949	-1.72593
	11.6116	-1.23704
	11.6283	-0.903704
	11.645	0.740741
	11.6617	-1.4
	11.6783	-2.22222
	11.695	-1.72593
	11.7117	-1.31852
	11.7284	1.23704
	11.7451	-1.15556
	11.7617	0.0814815
	11.7784	-0.822222
	11.7951	-2.22222
	11.8118	-0.740741
	11.8285	-0.244444
	11.8452	-0.903704
	11.8619	-0.577778
	11.8785	-0.577778
	11.8952	-0.162963
	11.9119	-0.659259
	11.9286	-1.80741
	11.9453	-1.48148
	11.9619	-1.48148
	11.9786	-1.56296
	11.9953	0.985185
	12.012	-2.38519
	12.0287	-0.822222
	12.0454	-1.56296
	12.0621	-0.822222
	12.0787	-1.80741
	12.0954	-0.822222
	12.1121	-0.162963
	12.1288	-1.31852
	12.1455	-2.63704
	12.1621	-0.162963
	12.1788	0
	12.1955	-1.64444
	12.2122	-1.15556
	12.2289	-1.97778
	12.2456	-2.3037
	12.2623	-1.80741
	12.2789	-0.822222
	12.2956	-1.64444
	12.3123	-1.15556
	12.329	0.244444
	12.3457	-1.31852
	12.3623	-1.72593
	12.379	-0.822222
	12.3957	-3.86667
	12.4124	-0.162963
	12.4291	-2.3037
	12.4458	-1.4
	12.4625	-2.05926
	12.4791	-1.80741
	12.4958	-1.64444
	12.5125	0.162963
	12.5292	0.903704
	12.5459	-2.05926
	12.5625	2.05926
	12.5792	-1.8963
	12.5959	0.244444
	12.6126	0.325926
	12.6293	-0.985185
	12.646	-1.56296
	12.6627	1.8963
	12.6793	-0.162963
	12.696	-1.64444
	12.7127	0.0814815
	12.7294	-0.903704
	12.7461	-0.822222
	12.7627	-1.56296
	12.7794	-1.8963
	12.7961	-1.4
	12.8128	-0.903704
	12.8295	-1.56296
	12.8462	-2.05926
	12.8629	-0.740741
	12.8795	0.0814815
	12.8962	-1.23704
	12.9129	-0.740741
	12.9296	-1.56296
	12.9463	-0.162963
	12.9629	-1.64444
	12.9796	0.985185
	12.9963	-0.0814815
	13.013	0.577778
	13.0297	-1.8963
	13.0464	-1.56296
	13.0631	-0.822222
	13.0797	-2.54815
	13.0964	-1.80741
	13.1131	-2.14074
	13.1298	-0.740741
	13.1465	-1.64444
	13.1631	-0.822222
	13.1798	-1.15556
	13.1965	-0.496296
	13.2132	-1.15556
	13.2299	1.15556
	13.2466	-1.23704
	13.2633	1.48148
	13.2799	-0.414815
	13.2966	-1.97778
	13.3133	-1.64444
	13.33	-0.659259
	13.3467	-1.64444
	13.3633	-2.63704
	13.38	-2.54815
	13.3967	-0.496296
	13.4134	-0.985185
	13.4301	1.06667
	13.4468	-0.325926
	13.4635	0.162963
	13.4801	-2.14074
	13.4968	-1.06667
	13.5135	-1.48148
	13.5302	-0.903704
	13.5469	-1.97778
	13.5635	-1.15556
	13.5802	-0.244444
	13.5969	0
	13.6136	-0.985185
	13.6303	-1.23704
	13.647	-2.22222
	13.6637	-2.05926
	13.6803	-1.15556
	13.697	-0.0814815
	13.7137	-2.96296
	13.7304	-0.244444
	13.7471	-1.06667
	13.7637	-2.14074
	13.7804	-1.48148
	13.7971	-0.162963
	13.8138	-1.56296
	13.8305	-2.22222
	13.8472	-3.7037
	13.8639	-0.414815
	13.8805	-0.577778
	13.8972	-0.244444
	13.9139	-0.414815
	13.9306	2.22222
	13.9473	1.8963
	13.9639	7.32593
	13.9806	4.28148
	13.9973	8.80741
	14.014	9.21481
	14.0307	8.97037
	14.0474	12.9185
	14.0641	12.3481
	14.0807	13.0889
	14.0974	11.437
	14.1141	15.1407
	14.1308	11.6074
	14.1475	12.0148
	14.1641	12.6741
	14.1808	13.0889
	14.1975	11.1111
	14.2142	13.1704
	14.2309	12.2667
	14.2476	12.3481
	14.2643	11.9333
	14.2809	14.4
	14.2976	11.1926
	14.3143	9.71111
	14.331	14.9778
	14.3477	13.6593
	14.3643	14.6519
	14.381	14.8963
	14.3977	16.8741
	14.4144	15.2296
	14.4311	15.1407
	14.4478	16.0519
	14.4645	13.4148
	14.4811	17.1185
	14.4978	13.0074
	14.5145	12.2667
	14.5312	13.1704
	14.5479	17.7778
	14.5645	15.2296
	14.5812	15.8815
	14.5979	15.8815
	14.6146	15.1407
	14.6313	14.0741
	14.648	14.7333
	14.6647	13.5778
	14.6813	15.3111
	14.698	13.2519
	14.7147	12.9185
	14.7314	14.1556
	14.7481	15.8
	14.7647	14.0741
	14.7814	12.0148
	14.7981	13.1704
	14.8148	14.3185
	14.8315	14.1556
	14.8482	17.1185
	14.8649	15.5556
	14.8815	17.4519
	14.8982	16.7926
	14.9149	13.2519
	14.9316	14.4889
	14.9483	16.9556
	14.9649	14.7333
	14.9816	17.5333
	14.9983	15.4741
	15.015	16.0519
	15.0317	17.6148
	15.0484	15.5556
	15.0651	14.7333
	15.0817	14.9778
	15.0984	16.6222
	15.1151	16.7111
	15.1318	15.2296
	15.1485	16.3778
	15.1651	15.3111
	15.1818	17.1185
	15.1985	15.8
	15.2152	15.8815
	15.2319	15.4741
	15.2486	16.1333
	15.2653	14.1556
	15.2819	16.3778
	15.2986	19.2593
	15.3153	15.0593
	15.332	15.1407
	15.3487	16.5407
	15.3653	17.4519
	15.382	18.437
	15.3987	17.7778
	15.4154	16.2148
	15.4321	17.2815
	15.4488	15.3926
	15.4655	17.2815
	15.4821	18.6
	15.4988	16.8741
	15.5155	16.9556
	15.5322	17.2
	15.5489	15.5556
	15.5655	14.4
	15.5822	16.0519
	15.5989	18.5185
	15.6156	16.4593
	15.6323	14.8963
	15.649	19.7556
	15.6657	13.2519
	15.6823	17.1185
	15.699	16.1333
	15.7157	15.637
	15.7324	13.6593
	15.7491	16.2963
	15.7657	15.9704
	15.7824	15.2296
	15.7991	20.163
	15.8158	16.6222
	15.8325	16.7926
	15.8492	16.3778
	15.8659	20.2444
	15.8825	17.7778
	15.8992	15.9704
	15.9159	19.2593
	15.9326	19.1778
	15.9493	16.9556
	15.9659	17.2815
	15.9826	14.4
	15.9993	16.7926
	16.016	16.9556
	16.0327	17.7778
	16.0494	20.0815
	16.0661	19.0148
	16.0827	17.1185
	16.0994	14.6519
	16.1161	17.4519
	16.1328	16.9556
	16.1495	20.4963
	16.1661	17.4519
	16.1828	16.3778
	16.1995	15.7185
	16.2162	18.2741
	16.2329	22.637
	16.2496	17.2815
	16.2663	16.4593
	16.2829	17.1185
	16.2996	19.3407
	16.3163	16.7926
	16.333	16.6222
	16.3497	16.9556
	16.3663	19.3407
	16.383	18.9333
	16.3997	20.4148
	16.4164	16.0519
	16.4331	17.2
	16.4498	17.2
	16.4665	15.4741
	16.4831	17.1185
	16.4998	18.0222
	16.5165	19.2593
	16.5332	19.9185
	16.5499	18.8444
	16.5665	19.1778
	16.5832	15.8815
	16.5999	17.6148
	16.6166	18.1037
	16.6333	21.4
	16.65	17.9407
	16.6667	17.1185
	16.6833	18.0222
	16.7	18.8444
	16.7167	18.5185
	16.7334	16.6222
	16.7501	16.8741
	16.7667	18.6
	16.7834	15.7185
	16.8001	18.6815
	16.8168	19.1778
	16.8335	19.9185
	16.8502	17.363
	16.8669	19.9185
	16.8835	16.2148
	16.9002	19.0963
	16.9169	18.1926
	16.9336	15.5556
	16.9503	17.037
	16.9669	16.5407
	16.9836	17.6963
	17.0003	17.4519
	17.017	18.3556
	17.0337	17.6148
	17.0504	17.363
	17.0671	17.1185
	17.0837	21.4815
	17.1004	19.1778
	17.1171	17.037
	17.1338	21.4
	17.1505	17.6148
	17.1671	18.6815
	17.1838	16.1333
	17.2005	15.3926
	17.2172	18.5185
	17.2339	17.363
	17.2506	18.6815
	17.2673	17.363
	17.2839	19.4222
	17.3006	15.2296
	17.3173	18.5185
	17.334	19.0148
	17.3507	16.6222
	17.3673	16.2963
	17.384	18.763
	17.4007	14.8148
	17.4174	18.1037
	17.4341	18.6815
	17.4508	14.7333
	17.4675	15.8
	17.4841	17.2
	17.5008	17.363
	17.5175	17.1185
	17.5342	17.5333
	17.5509	14.8148
	17.5675	18.437
	17.5842	17.6148
	17.6009	16.0519
	17.6176	16.0519
	17.6343	18.763
	17.651	18.8444
	17.6677	15.8815
	17.6843	16.0519
	17.701	19.4222
	17.7177	18.2741
	17.7344	18.1037
	17.7511	19.4222
	17.7677	16.0519
	17.7844	18.6
	17.8011	14.9778
	17.8178	18.2741
	17.8345	21.0667
	17.8512	18.3556
	17.8679	18.2741
	17.8845	17.2
	17.9012	15.1407
	17.9179	17.6148
	17.9346	13.9926
	17.9513	19.2593
	17.9679	18.1037
	17.9846	16.7111
	18.0013	15.4741
	18.018	19.1778
	18.0347	18.5185
	18.0514	17.2815
	18.0681	20.0815
	18.0847	18.437
	18.1014	17.6963
	18.1181	17.8593
	18.1348	15.8815
	18.1515	17.2
	18.1681	19.5852
	18.1848	16.9556
	18.2015	16.4593
	18.2182	13.8296
	18.2349	15.637
	18.2516	16.7926
	18.2683	19.0148
	18.2849	18.1037
	18.3016	15.7185
	18.3183	19.2593
	18.335	16.4593
	18.3517	19.6741
	18.3683	19.7556
	18.385	15.637
	18.4017	19.6741
	18.4184	18.437
	18.4351	17.1185
	18.4518	21.8963
	18.4685	17.5333
	18.4851	15.8815
	18.5018	16.8741
	18.5185	17.1185
	18.5352	16.0519
	18.5519	18.5185
	18.5685	20.8222
	18.5852	18.2741
	18.6019	15.3926
	18.6186	20.9037
	18.6353	18.6815
	18.652	20.2444
	18.6687	15.8
	18.6853	19.4222
	18.702	15.7185
	18.7187	18.6815
	18.7354	18.8444
	18.7521	19.1778
	18.7687	17.6148
	18.7854	17.8593
	18.8021	18.6
	18.8188	15.8815
	18.8355	18.6815
	18.8522	15.4741
	18.8689	16.2148
	18.8855	17.4519
	18.9022	19.5037
	18.9189	16.6222
	18.9356	18.3556
	18.9523	17.9407
	18.9689	21.0667
	18.9856	18.8444
	19.0023	15.637
	19.019	18.1037
	19.0357	19.1778
	19.0524	18.437
	19.0691	17.2
	19.0857	16.2148
	19.1024	17.2815
	19.1191	20.0815
	19.1358	19.5037
	19.1525	17.8593
	19.1691	19.837
	19.1858	21.7259
	19.2025	19.5852
	19.2192	16.7926
	19.2359	17.363
	19.2526	16.6222
	19.2693	19.2593
	19.2859	19.0963
	19.3026	17.6963
	19.3193	17.4519
	19.336	18.6
	19.3527	19.837
	19.3693	20.9852
	19.386	18.6815
	19.4027	17.5333
	19.4194	17.6963
	19.4361	15.5556
	19.4528	20.2444
	19.4695	22.8815
	19.4861	19.1778
	19.5028	19.837
	19.5195	18.1926
	19.5362	19.1778
	19.5529	17.1185
	19.5695	17.8593
	19.5862	19.837
	19.6029	19.837
	19.6196	20.2444
	19.6363	18.8444
	19.653	19.3407
	19.6697	19.9185
	19.6863	20
	19.703	15.8
	19.7197	19.7556
	19.7364	16.0519
	19.7531	19.0148
	19.7697	16.5407
	19.7864	19.0148
	19.8031	17.037
	19.8198	22.2222
	19.8365	16.9556
	19.8532	19.1778
	19.8699	21.7259
	19.8865	19.3407
	19.9032	19.7556
	19.9199	20.8222
	19.9366	18.9333
	19.9533	21.1556
	19.9699	16.3778
	19.9866	20.2444
	20.0033	18.437
	20.02	16.2963
	20.0367	18.1926
	20.0534	21.8074
	20.0701	17.7778
	20.0867	18.9333
	20.1034	19.9185
	20.1201	21.237
	20.1368	23.4593
	20.1535	18.2741
	20.1701	20.6593
	20.1868	17.2
	20.2035	16.5407
	20.2202	17.5333
	20.2369	17.7778
	20.2536	19.7556
	20.2703	19.5852
	20.2869	18.8444
	20.3036	19.0963
	20.3203	16.2148
	20.337	18.8444
	20.3537	20.2444
	20.3703	18.0222
	20.387	21.563
	20.4037	18.0222
	20.4204	19.3407
	20.4371	18.6
	20.4538	18.0222
	20.4705	18.2741
	20.4871	20.8222
	20.5038	17.5333
	20.5205	18.5185
	20.5372	19.3407
	20.5539	18.5185
	20.5705	18.1037
	20.5872	19.3407
	20.6039	19.5852
	20.6206	18.437
	20.6373	20.4148
	20.654	17.6963
	20.6707	18.0222
	20.6873	18.6
	20.704	18.8444
	20.7207	16.8741
	20.7374	17.363
	20.7541	17.6148
	20.7707	20.163
	20.7874	19.0148
	20.8041	21.0667
	20.8208	18.1037
	20.8375	15.9704
	20.8542	18.0222
	20.8709	17.5333
	20.8875	16.7111
	20.9042	18.1037
	20.9209	18.763
	20.9376	18.9333
	20.9543	20.163
	20.9709	21.4
	20.9876	18.3556
	21.0043	18.6815
	21.021	16.8741
	21.0377	17.6963
	21.0544	18.9333
	21.0711	17.6148
	21.0877	18.437
	21.1044	17.363
	21.1211	17.037
	21.1378	21.563
	21.1545	19.7556
	21.1711	17.4519
	21.1878	19.3407
	21.2045	19.0148
	21.2212	19.1778
	21.2379	21.8074
	21.2546	17.363
	21.2713	16.2148
	21.2879	17.6148
	21.3046	17.5333
	21.3213	15.0593
	21.338	16.2148
	21.3547	20.9852
	21.3713	15.8
	21.388	20.4963
	21.4047	21.0667
	21.4214	19.4222
	21.4381	17.5333
	21.4548	18.437
	21.4715	17.6148
	21.4881	18.6
	21.5048	20.9037
	21.5215	21.8074
	21.5382	20.7407
	21.5549	14.8148
	21.5715	17.363
	21.5882	18.6
	21.6049	20.7407
	21.6216	19.837
	21.6383	22.3852
	21.655	16.8741
	21.6717	18.5185
	21.6883	17.363
	21.705	18.8444
	21.7217	20.5778
	21.7384	18.3556
	21.7551	20.9037
	21.7717	19.1778
	21.7884	19.837
	21.8051	18.1926
	21.8218	22.637
	21.8385	14.9778
	21.8552	16.6222
	21.8719	18.8444
	21.8885	18.3556
	21.9052	18.437
	21.9219	20.8222
	21.9386	23.3778
	21.9553	19.5037
	21.9719	18.9333
	21.9886	19.0963
	22.0053	19.7556
	22.022	20.9037
	22.0387	19.5852
	22.0554	16.5407
	22.0721	19.7556
	22.0887	18.9333
	22.1054	19.1778
	22.1221	17.037
	22.1388	18.8444
	22.1555	17.1185
	22.1721	19.5037
	22.1888	18.6
	22.2055	19.2593
	22.2222	20.2444
	22.2389	19.1778
	22.2556	17.2
	22.2723	20.9852
	22.2889	18.6
	22.3056	20.3259
	22.3223	20.4963
	22.339	19.5037
	22.3557	19.1778
	22.3723	17.8593
	22.389	20.3259
	22.4057	17.363
	22.4224	20.0815
	22.4391	18.763
	22.4558	17.2815
	22.4725	18.3556
	22.4891	18.8444
	22.5058	15.8
	22.5225	20.6593
	22.5392	18.5185
	22.5559	19.4222
	22.5725	16.3778
	22.5892	17.9407
	22.6059	17.1185
	22.6226	18.437
	22.6393	21.1556
	22.656	18.3556
	22.6727	18.437
	22.6893	21.0667
	22.706	21.3185
	22.7227	18.2741
	22.7394	21.4
	22.7561	20
	22.7727	19.2593
	22.7894	19.7556
	22.8061	17.8593
	22.8228	22.0593
	22.8395	20.0815
	22.8562	17.9407
	22.8729	20.4148
	22.8895	21.8963
	22.9062	21.0667
	22.9229	19.5852
	22.9396	17.6148
	22.9563	17.5333
	22.9729	18.763
	22.9896	22.2222
	23.0063	18.1037
	23.023	19.5037
	23.0397	17.6148
	23.0564	19.1778
	23.0731	18.3556
	23.0897	20.2444
	23.1064	18.9333
	23.1231	18.6
	23.1398	19.0963
	23.1565	17.1185
	23.1731	18.2741
	23.1898	20.0815
	23.2065	18.5185
	23.2232	15.8815
	23.2399	19.837
	23.2566	18.5185
	23.2733	17.1185
	23.2899	22.1407
	23.3066	19.6741
	23.3233	19.3407
	23.34	19.2593
	23.3567	20.7407
	23.3733	19.5852
	23.39	19.5852
	23.4067	18.3556
	23.4234	17.5333
	23.4401	20
	23.4568	18.2741
	23.4735	18.1926
	23.4901	17.037
	23.5068	19.6741
	23.5235	20.2444
	23.5402	15.9704
	23.5569	20.7407
	23.5735	20.0815
	23.5902	19.0963
	23.6069	21.0667
	23.6236	19.0963
	23.6403	16.4593
	23.657	17.4519
	23.6737	18.2741
	23.6903	17.2
	23.707	19.837
	23.7237	19.837
	23.7404	16.7111
	23.7571	17.8593
	23.7737	18.763
	23.7904	17.6963
	23.8071	20.9037
	23.8238	18.763
	23.8405	18.6815
	23.8572	18.763
	23.8739	19.2593
	23.8905	19.6741
	23.9072	17.037
	23.9239	18.6815
	23.9406	16.7926
	23.9573	16.0519
	23.9739	17.4519
	23.9906	18.8444
	24.0073	18.8444
	24.024	17.6963
	24.0407	23.3778
	24.0574	18.1037
	24.0741	20.2444
	24.0907	18.1037
	24.1074	16.6222
	24.1241	19.0148
	24.1408	19.2593
	24.1575	19.1778
	24.1741	23.2889
	24.1908	17.5333
	24.2075	19.5037
	24.2242	19.4222
	24.2409	17.6963
	24.2576	19.5852
	24.2743	22.5481
	24.2909	18.763
	24.3076	18.6
	24.3243	17.7778
	24.341	20.4963
	24.3577	19.3407
	24.3743	19.837
	24.391	20.2444
	24.4077	20.163
	24.4244	20.8222
	24.4411	19.7556
	24.4578	17.1185
	24.4745	17.6963
	24.4911	18.2741
	24.5078	19.0148
	24.5245	16.4593
	24.5412	17.2
	24.5579	19.9185
	24.5745	22.3037
	24.5912	18.2741
	24.6079	21.4
	24.6246	18.6815
	24.6413	16.4593
	24.658	24.1185
	24.6747	19.3407
	24.6913	18.5185
	24.708	20
	24.7247	18.3556
	24.7414	17.6148
	24.7581	16.5407
	24.7747	21.4815
	24.7914	18.2741
	24.8081	19.9185
	24.8248	20.4148
	24.8415	17.8593
	24.8582	20.9037
	24.8749	19.5037
	24.8915	17.2815
	24.9082	17.2
	24.9249	21.3185
	24.9416	20.0815
	24.9583	16.4593
	24.9749	18.2741
	24.9916	19.7556
	25.0083	19.5037
	25.025	21.8074
	25.0417	20.6593
	25.0584	19.3407
	25.0751	18.1926
	25.0917	17.6148
	25.1084	19.5852
	25.1251	17.6963
	25.1418	17.9407
	25.1585	21.237
	25.1751	21.237
	25.1918	18.437
	25.2085	19.5852
	25.2252	15.5556
	25.2419	20.163
	25.2586	19.9185
	25.2753	18.2741
	25.2919	20.4148
	25.3086	17.6148
	25.3253	17.1185
	25.342	16.2963
	25.3587	16.7926
	25.3753	13.4148
	25.392	19.0148
	25.4087	16.2963
	25.4254	19.5037
	25.4421	17.2815
	25.4588	19.0963
	25.4755	19.0148
	25.4921	19.2593
	25.5088	17.5333
	25.5255	16.9556
	25.5422	19.1778
	25.5589	16.7111
	25.5755	20.3259
	25.5922	17.8593
	25.6089	18.6815
	25.6256	19.1778
	25.6423	20.2444
	25.659	19.5852
	25.6757	17.8593
	25.6923	20.4963
	25.709	20.4963
	25.7257	19.5852
	25.7424	20.6593
	25.7591	19.1778
	25.7757	18.3556
	25.7924	18.5185
	25.8091	19.4222
	25.8258	18.9333
	25.8425	15.9704
	25.8592	20.4148
	25.8759	20.7407
	25.8925	20.163
	25.9092	19.1778
	25.9259	21.1556
	25.9426	20.9037
	25.9593	15.9704
	25.9759	19.0148
	25.9926	20.7407
	26.0093	20.2444
	26.026	18.3556
	26.0427	19.3407
	26.0594	22.3037
	26.0761	19.7556
	26.0927	18.763
	26.1094	19.5037
	26.1261	17.2815
	26.1428	15.8
	26.1595	18.0222
	26.1761	15.7185
	26.1928	19.6741
	26.2095	18.1037
	26.2262	16.4593
	26.2429	17.9407
	26.2596	16.8741
	26.2763	17.5333
	26.2929	17.5333
	26.3096	20.6593
	26.3263	19.5037
	26.343	21.1556
	26.3597	17.363
	26.3763	21.4
	26.393	17.7778
	26.4097	19.5037
	26.4264	18.0222
	26.4431	17.4519
	26.4598	20.3259
	26.4765	20.4963
	26.4931	19.1778
	26.5098	19.2593
	26.5265	20
	26.5432	17.9407
	26.5599	19.0963
	26.5765	18.6815
	26.5932	20.163
	26.6099	18.2741
	26.6266	19.0963
	26.6433	18.5185
	26.66	18.1037
	26.6767	19.6741
	26.6933	18.1926
	26.71	20.4148
	26.7267	18.6
	26.7434	18.437
	26.7601	20.8222
	26.7767	17.5333
	26.7934	18.6
	26.8101	20.163
	26.8268	23.0444
	26.8435	20.3259
	26.8602	15.0593
	26.8769	19.6741
	26.8935	18.8444
	26.9102	17.7778
	26.9269	20.4963
	26.9436	18.5185
	26.9603	16.7111
	26.9769	19.5852
	26.9936	18.763
	27.0103	18.1926
	27.027	19.2593
	27.0437	19.5852
	27.0604	18.3556
	27.0771	21.8963
	27.0937	22.3852
	27.1104	20.6593
	27.1271	19.837
	27.1438	19.5852
	27.1605	15.0593
	27.1771	15.2296
	27.1938	23.9481
	27.2105	16.4593
	27.2272	17.6148
	27.2439	20.8222
	27.2606	17.5333
	27.2773	20.163
	27.2939	20.2444
	27.3106	21.4
	27.3273	21.8963
	27.344	19.9185
	27.3607	18.2741
	27.3773	17.363
	27.394	20.0815
	27.4107	20.5778
	27.4274	20.9037
	27.4441	15.8815
	27.4608	22.4667
	27.4775	19.3407
	27.4941	19.9185
	27.5108	18.0222
	27.5275	22.3037
	27.5442	21.0667
	27.5609	16.6222
	27.5775	17.4519
	27.5942	17.363
	27.6109	17.5333
	27.6276	19.2593
	27.6443	18.1926
	27.661	19.2593
	27.6777	19.4222
	27.6943	21.1556
	27.711	23.7852
	27.7277	18.9333
	27.7444	16.0519
	27.7611	18.3556
	27.7777	18.9333
	27.7944	18.8444
	27.8111	18.5185
	27.8278	18.5185
	27.8445	18.1926
	27.8612	19.5037
	27.8779	19.0148
	27.8945	18.763
	27.9112	20.6593
	27.9279	19.5037
	27.9446	20.4148
	27.9613	19.0148
	27.9779	19.9185
	27.9946	20.4963
	28.0113	16.4593
	28.028	18.9333
	28.0447	17.2815
	28.0614	21.4815
	28.0781	19.4222
	28.0947	20.5778
	28.1114	19.9185
	28.1281	17.5333
	28.1448	18.1037
	28.1615	17.6963
	28.1781	19.7556
	28.1948	18.1926
	28.2115	18.3556
	28.2282	20.8222
	28.2449	18.6
	28.2616	19.2593
	28.2783	19.3407
	28.2949	15.1407
	28.3116	17.1185
	28.3283	18.763
	28.345	16.4593
	28.3617	17.363
	28.3783	21.8963
	28.395	19.3407
	28.4117	18.5185
	28.4284	18.6
	28.4451	20
	28.4618	18.8444
	28.4785	17.5333
	28.4951	17.037
	28.5118	15.0593
	28.5285	20.7407
	28.5452	16.7926
	28.5619	20.4148
	28.5785	18.1037
	28.5952	18.763
	28.6119	19.0148
	28.6286	18.9333
	28.6453	21.8074
	28.662	14.237
	28.6787	17.5333
	28.6953	18.6815
	28.712	20.9037
	28.7287	20.163
	28.7454	16.3778
	28.7621	18.9333
	28.7787	17.6963
	28.7954	23.0444
	28.8121	17.2
	28.8288	19.0963
	28.8455	20.6593
	28.8622	17.8593
	28.8789	16.7926
	28.8955	19.4222
	28.9122	19.837
	28.9289	17.363
	28.9456	19.1778
	28.9623	16.4593
	28.9789	25.4296
	28.9956	18.8444
	29.0123	22.963
	29.029	19.1778
	29.0457	19.3407
	29.0624	19.6741
	29.0791	17.2815
	29.0957	22.1407
	29.1124	18.1037
	29.1291	19.2593
	29.1458	15.1407
	29.1625	18.437
	29.1791	18.1037
	29.1958	21.1556
	29.2125	16.9556
	29.2292	20.9037
	29.2459	16.7111
	29.2626	18.6
	29.2793	22.0593
	29.2959	20.3259
	29.3126	19.837
	29.3293	21.237
	29.346	17.6963
	29.3627	20.0815
	29.3793	17.037
	29.396	18.1037
	29.4127	20.163
	29.4294	20.4148
	29.4461	15.8
	29.4628	19.5037
	29.4795	20.4963
	29.4961	19.5852
	29.5128	18.6815
	29.5295	19.0963
	29.5462	19.6741
	29.5629	18.763
	29.5795	19.1778
	29.5962	16.9556
	29.6129	20.2444
	29.6296	16.2148
	29.6463	16.6222
	29.663	18.6
	29.6797	16.9556
	29.6963	18.2741
	29.713	16.0519
	29.7297	16.9556
	29.7464	17.7778
	29.7631	16.7111
	29.7797	20.4963
	29.7964	19.4222
	29.8131	16.2963
	29.8298	20.9037
	29.8465	19.3407
	29.8632	13.9111
	29.8799	17.363
	29.8965	19.9185
	29.9132	20.9852
	29.9299	17.7778
	29.9466	18.0222
	29.9633	20.4963
	29.9799	24.1185
	29.9966	18.6815
	30.0133	17.5333
	30.03	18.5185
	30.0467	18.3556
	30.0634	18.9333
	30.0801	20.6593
	30.0967	17.4519
	30.1134	20.4963
	30.1301	17.2
	30.1468	17.1185
	30.1635	17.363
	30.1801	21.3185
	30.1968	19.5852
	30.2135	18.5185
	30.2302	16.7111
	30.2469	20.2444
	30.2636	19.1778
	30.2803	18.2741
	30.2969	19.5852
	30.3136	20.0815
	30.3303	18.2741
	30.347	16.3778
	30.3637	17.363
	30.3803	20
	30.397	23.7852
	30.4137	20.163
	30.4304	22.637
	30.4471	17.5333
	30.4638	20.9037
	30.4805	20.9037
	30.4971	18.9333
	30.5138	19.5037
	30.5305	18.8444
	30.5472	14.6519
	30.5639	20
	30.5805	19.5852
	30.5972	19.7556
	30.6139	17.5333
	30.6306	18.5185
	30.6473	16.0519
	30.664	16.9556
	30.6807	16.8741
	30.6973	17.6963
	30.714	18.3556
	30.7307	17.5333
	30.7474	15.5556
	30.7641	17.5333
	30.7807	18.8444
	30.7974	19.4222
	30.8141	19.1778
	30.8308	19.3407
	30.8475	18.1037
	30.8642	18.1926
	30.8809	20.3259
	30.8975	21.4815
	30.9142	17.2815
	30.9309	18.0222
	30.9476	15.4741
	30.9643	20.163
	30.9809	19.9185
	30.9976	21.237
	31.0143	17.8593
	31.031	17.363
	31.0477	19.2593
	31.0644	18.2741
	31.0811	20.4963
	31.0977	17.9407
	31.1144	16.7926
	31.1311	19.6741
	31.1478	19.5852
	31.1645	19.5037
	31.1811	19.3407
	31.1978	19.1778
	31.2145	19.3407
	31.2312	18.3556
	31.2479	20.4148
	31.2646	19.5037
	31.2813	20.5778
	31.2979	19.0148
	31.3146	16.8741
	31.3313	18.763
	31.348	18.3556
	31.3647	18.1926
	31.3813	19.6741
	31.398	19.837
	31.4147	21.7259
	31.4314	18.9333
	31.4481	18.6
	31.4648	19.7556
	31.4815	18.8444
	31.4981	20.9852
	31.5148	20.4148
	31.5315	22.3037
	31.5482	17.9407
	31.5649	17.2815
	31.5815	19.837
	31.5982	16.4593
	31.6149	17.1185
	31.6316	20.0815
	31.6483	22.2222
	31.665	21.9778
	31.6817	17.4519
	31.6983	18.9333
	31.715	19.4222
	31.7317	21.1556
	31.7484	16.7111
	31.7651	19.6741
	31.7817	18.2741
	31.7984	20.9037
	31.8151	18.9333
	31.8318	19.5037
	31.8485	18.1037
	31.8652	18.6815
	31.8819	20.163
	31.8985	20.7407
	31.9152	19.5852
	31.9319	18.2741
	31.9486	20.5778
	31.9653	16.6222
	31.9819	20
	31.9986	17.2815
	32.0153	19.6741
	32.032	16.7926
	32.0487	18.2741
	32.0654	17.037
	32.0821	20.2444
	32.0987	17.8593
	32.1154	20.4148
	32.1321	18.2741
	32.1488	22.637
	32.1655	20.9852
	32.1821	17.7778
	32.1988	17.363
	32.2155	20.3259
	32.2322	18.763
	32.2489	19.5852
	32.2656	23.4593
	32.2823	17.2
	32.2989	18.0222
	32.3156	21.7259
	32.3323	16.9556
	32.349	16.9556
	32.3657	17.7778
	32.3823	15.3926
	32.399	18.437
	32.4157	19.2593
	32.4324	15.637
	32.4491	21.3185
	32.4658	20.3259
	32.4825	18.8444
	32.4991	20.9037
	32.5158	18.1926
	32.5325	16.9556
	32.5492	18.763
	32.5659	18.5185
	32.5825	20.9037
	32.5992	21.7259
	32.6159	16.9556
	32.6326	18.6
	32.6493	19.0148
	32.666	18.437
	32.6827	19.6741
	32.6993	19.3407
	32.716	19.0148
	32.7327	23.2889
	32.7494	17.4519
	32.7661	19.0148
	32.7827	20.8222
	32.7994	19.4222
	32.8161	21.7259
	32.8328	20.7407
	32.8495	17.4519
	32.8662	20.8222
	32.8829	15.1407
	32.8995	21.563
	32.9162	20.9037
	32.9329	22.2222
	32.9496	20.0815
	32.9663	17.7778
	32.9829	16.4593
	32.9996	19.9185
	33.0163	16.7111
	33.033	18.763
	33.0497	19.4222
	33.0664	19.4222
	33.0831	19.4222
	33.0997	17.6963
	33.1164	18.5185
	33.1331	18.1037
	33.1498	18.6
	33.1665	19.2593
	33.1831	17.6963
	33.1998	17.363
	33.2165	20.0815
	33.2332	18.6
	33.2499	19.5037
	33.2666	22.0593
	33.2833	18.3556
	33.2999	21.8074
[truncated: 9,093 more rows]

## Sheet: Figure 5a
	H2S oxidation by M. fumariolicum SolV cells measured through gas chromatography
	Figure 5a
	Time (min)	μM H2S (incubation bottle 1)	μM H2S (incubation bottle 2)	μM H2S (incubation bottle 3)	μM H2S (Michaelis-Menten fit)
	0.895	3.25356
	5.874	3.31444
	10.871	3.44517
	15.837	3.43818
	20.79	3.41393
	25.834	3.42978
	30.796	3.35741
	35.79	3.16562
	40.894	2.93207
	45.751	2.70914
	50.95	2.33964
	55.827	1.97339
	60.861	1.67581
	65.794	1.41646
	70.786	1.09204
	75.787	0.770475
	80.899	0.583842
	85.846	0.429016
	90.821	0.271082
	95.87	0.198271
	100.722	0.141786
	105.728	0.100261
	110.881	0.067714
	115.753	0.04722
	120.841	0.032145
	125.786	0.02078
	130.743	0.015992
	135.807	0.007513
	140.842	0.004053
	145.827	0.000459
	1.77		3.33719
	6.918		3.34966
	11.808		3.46405
	16.788		3.47915
	21.784		3.45877
	26.806		3.43868
	31.641		3.57274
	36.799		3.18542
	41.806		2.9678
	46.858		2.59928
	51.897		2.31807
	56.835		1.97751
	61.713		1.76245
	66.801		1.27303
	71.799		0.97544
	76.782		0.697144
	81.794		0.513693
	86.797		0.367703
	91.85		0.233468
	96.799		0.167739
	101.666		0.124139
	106.791		0.081851
	111.807		0.060359
	116.804		0.038657
	121.799		0.023839
	126.848		0.015502
	131.851		0.010857
	136.755		0.00716
	141.84		0.000904
	146.874		-0.00225
	3.84			3.25754
	8.83			3.43558
	13.882			3.39364
	18.785			3.43351
	23.749			3.462
	28.746			3.46566
	33.333			3.47946
	38.906			3.11986
	43.875			2.79756
	48.844			2.543
	53.797			2.23842
	58.801			1.8866
	63.784			1.54578
	68.682			1.23364
	73.813			0.938549
	78.847			0.662307
	83.795			0.494374
	88.774			0.35371
	93.828			0.225747
	98.753			0.161216
	103.806			0.114061
	108.792			0.077489
	113.836			0.053665
	118.647			0.036516
	123.782			0.023649
	128.859			0.015252
	133.782			0.008354
	138.837			0.005673
	143.796			0.000888
	148.827			-0.0018
	25.0167				4
	25.0333				3.99889
	25.05				3.99778
	25.0667				3.99667
	25.0833				3.99556
	25.1				3.99444
	25.1167				3.99333
	25.1333				3.99222
	25.15				3.99111
	25.1667				3.99
	25.1833				3.98889
	25.2				3.98778
	25.2167				3.98667
	25.2333				3.98556
	25.25				3.98445
	25.2667				3.98334
	25.2833				3.98223
	25.3				3.98111
	25.3167				3.98
	25.3333				3.97889
	25.35				3.97778
	25.3667				3.97667
	25.3833				3.97556
	25.4				3.97445
	25.4167				3.97334
	25.4333				3.97223
	25.45				3.97112
	25.4667				3.97001
	25.4833				3.9689
	25.5				3.96779
	25.5167				3.96668
	25.5333				3.96557
	25.55				3.96446
	25.5667				3.96334
	25.5833				3.96224
	25.6				3.96113
	25.6167				3.96001
	25.6333				3.9589
	25.65				3.95779
	25.6667				3.95668
	25.6833				3.95557
	25.7				3.95446
	25.7167				3.95335
	25.7333				3.95224
	25.75				3.95113
	25.7667				3.95002
	25.7833				3.94891
	25.8				3.9478
	25.8167				3.94669
	25.8333				3.94558
	25.85				3.94447
	25.8667				3.94336
	25.8833				3.94225
	25.9				3.94114
	25.9167				3.94003
	25.9333				3.93892
	25.95				3.93781
	25.9667				3.9367
	25.9833				3.93559
	26				3.93448
	26.0167				3.93337
	26.0333				3.93226
	26.05				3.93115
	26.0667				3.93004
	26.0833				3.92894
	26.1				3.92783
	26.1167				3.92672
	26.1333				3.92561
	26.15				3.9245
	26.1667				3.92339
	26.1833				3.92228
	26.2				3.92117
	26.2167				3.92006
	26.2333				3.91895
	26.25				3.91784
	26.2667				3.91673
	26.2833				3.91562
	26.3				3.91451
	26.3167				3.9134
	26.3333				3.91229
	26.35				3.91118
	26.3667				3.91007
	26.3833				3.90897
	26.4				3.90786
	26.4167				3.90675
	26.4333				3.90564
	26.45				3.90453
	26.4667				3.90342
	26.4833				3.90231
	26.5				3.9012
	26.5167				3.90009
	26.5333				3.89898
	26.55				3.89787
	26.5667				3.89677
	26.5833				3.89566
	26.6				3.89455
	26.6167				3.89344
	26.6333				3.89233
	26.65				3.89122
	26.6667				3.89011
	26.6833				3.889
	26.7				3.88789
	26.7167				3.88679
	26.7333				3.88568
	26.75				3.88457
	26.7667				3.88346
	26.7833				3.88235
	26.8				3.88124
	26.8167				3.88013
	26.8333				3.87903
	26.85				3.87792
	26.8667				3.87681
	26.8833				3.8757
	26.9				3.87459
	26.9167				3.87348
	26.9333				3.87237
	26.95				3.87127
	26.9667				3.87016
	26.9833				3.86905
	27				3.86794
	27.0167				3.86683
	27.0333				3.86572
	27.05				3.86462
	27.0667				3.86351
	27.0833				3.8624
	27.1				3.86129
	27.1167				3.86018
	27.1333				3.85908
	27.15				3.85797
	27.1667				3.85686
	27.1833				3.85575
	27.2				3.85464
	27.2167				3.85353
	27.2333				3.85243
	27.25				3.85132
	27.2667				3.85021
	27.2833				3.8491
	27.3				3.848
	27.3167				3.84689
	27.3333				3.84578
	27.35				3.84467
	27.3667				3.84356
	27.3833				3.84246
	27.4				3.84135
	27.4167				3.84024
	27.4333				3.83913
	27.45				3.83803
	27.4667				3.83692
	27.4833				3.83581
	27.5				3.8347
	27.5167				3.83359
	27.5333				3.83249
	27.55				3.83138
	27.5667				3.83027
	27.5833				3.82917
	27.6				3.82806
	27.6167				3.82695
	27.6333				3.82584
	27.65				3.82474
	27.6667				3.82363
	27.6833				3.82252
	27.7				3.82141
	27.7167				3.82031
	27.7333				3.8192
	27.75				3.81809
	27.7667				3.81698
	27.7833				3.81588
	27.8				3.81477
	27.8167				3.81366
	27.8333				3.81256
	27.85				3.81145
	27.8667				3.81034
	27.8833				3.80924
	27.9				3.80813
	27.9167				3.80702
	27.9333				3.80591
	27.95				3.80481
	27.9667				3.8037
	27.9833				3.80259
	28				3.80149
	28.0167				3.80038
	28.0333				3.79927
	28.05				3.79817
	28.0667				3.79706
	28.0833				3.79595
	28.1				3.79485
	28.1167				3.79374
	28.1333				3.79263
	28.15				3.79153
	28.1667				3.79042
	28.1833				3.78931
	28.2				3.78821
	28.2167				3.7871
	28.2333				3.78599
	28.25				3.78489
	28.2667				3.78378
	28.2833				3.78267
	28.3				3.78157
	28.3167				3.78046
	28.3333				3.77935
	28.35				3.77825
	28.3667				3.77714
	28.3833				3.77604
	28.4				3.77493
	28.4167				3.77382
	28.4333				3.77272
	28.45				3.77161
	28.4667				3.7705
	28.4833				3.7694
	28.5				3.76829
	28.5167				3.76719
	28.5333				3.76608
	28.55				3.76497
	28.5667				3.76387
	28.5833				3.76276
	28.6				3.76166
	28.6167				3.76055
	28.6333				3.75944
	28.65				3.75834
	28.6667				3.75723
	28.6833				3.75613
	28.7				3.75502
	28.7167				3.75392
	28.7333				3.75281
	28.75				3.7517
	28.7667				3.7506
	28.7833				3.74949
	28.8				3.74839
	28.8167				3.74728
	28.8333				3.74618
	28.85				3.74507
	28.8667				3.74397
	28.8833				3.74286
	28.9				3.74175
	28.9167				3.74065
	28.9333				3.73954
	28.95				3.73844
	28.9667				3.73733
	28.9833				3.73623
	29				3.73512
	29.0167				3.73402
	29.0333				3.73291
	29.05				3.73181
	29.0667				3.7307
	29.0833				3.7296
	29.1				3.72849
	29.1167				3.72738
	29.1333				3.72628
	29.15				3.72518
	29.1667				3.72407
	29.1833				3.72296
	29.2				3.72186
	29.2167				3.72075
	29.2333				3.71965
	29.25				3.71854
	29.2667				3.71744
	29.2833				3.71633
	29.3				3.71523
	29.3167				3.71413
	29.3333				3.71302
	29.35				3.71191
	29.3667				3.71081
	29.3833				3.70971
	29.4				3.7086
	29.4167				3.7075
	29.4333				3.70639
	29.45				3.70529
	29.4667				3.70418
	29.4833				3.70308
	29.5				3.70197
	29.5167				3.70087
	29.5333				3.69976
	29.55				3.69866
	29.5667				3.69756
	29.5833				3.69645
	29.6				3.69535
	29.6167				3.69424
	29.6333				3.69314
	29.65				3.69203
	29.6667				3.69093
	29.6833				3.68982
	29.7				3.68872
	29.7167				3.68762
	29.7333				3.68651
	29.75				3.68541
	29.7667				3.6843
	29.7833				3.6832
	29.8				3.6821
	29.8167				3.68099
	29.8333				3.67989
	29.85				3.67878
	29.8667				3.67768
	29.8833				3.67658
	29.9				3.67547
	29.9167				3.67437
	29.9333				3.67326
	29.95				3.67216
	29.9667				3.67106
	29.9833				3.66995
	30				3.66885
	30.0167				3.66775
	30.0333				3.66664
	30.05				3.66554
	30.0667				3.66443
	30.0833				3.66333
	30.1				3.66223
	30.1167				3.66112
	30.1333				3.66002
	30.15				3.65892
	30.1667				3.65781
	30.1833				3.65671
	30.2				3.65561
	30.2167				3.6545
	30.2333				3.6534
	30.25				3.6523
	30.2667				3.65119
	30.2833				3.65009
	30.3				3.64899
	30.3167				3.64788
	30.3333				3.64678
	30.35				3.64568
	30.3667				3.64457
	30.3833				3.64347
	30.4				3.64237
	30.4167				3.64126
	30.4333				3.64016
	30.45				3.63906
	30.4667				3.63795
	30.4833				3.63685
	30.5				3.63575
	30.5167				3.63465
	30.5333				3.63354
	30.55				3.63244
	30.5667				3.63134
	30.5833				3.63023
	30.6				3.62913
	30.6167				3.62803
	30.6333				3.62693
	30.65				3.62582
	30.6667				3.62472
	30.6833				3.62362
	30.7				3.62252
	30.7167				3.62141
	30.7333				3.62031
	30.75				3.61921
	30.7667				3.6181
	30.7833				3.617
	30.8				3.6159
	30.8167				3.6148
	30.8333				3.6137
	30.85				3.61259
	30.8667				3.61149
	30.8833				3.61039
	30.9				3.60929
	30.9167				3.60818
	30.9333				3.60708
	30.95				3.60598
	30.9667				3.60488
	30.9833				3.60378
	31				3.60267
	31.0167				3.60157
	31.0333				3.60047
	31.05				3.59937
	31.0667				3.59827
	31.0833				3.59716
	31.1				3.59606
	31.1167				3.59496
	31.1333				3.59386
	31.15				3.59275
	31.1667				3.59165
	31.1833				3.59055
	31.2				3.58945
	31.2167				3.58835
	31.2333				3.58725
	31.25				3.58614
	31.2667				3.58504
	31.2833				3.58394
	31.3				3.58284
	31.3167				3.58174
	31.3333				3.58064
	31.35				3.57953
	31.3667				3.57843
	31.3833				3.57733
	31.4				3.57623
	31.4167				3.57513
	31.4333				3.57403
	31.45				3.57293
	31.4667				3.57182
	31.4833				3.57072
	31.5				3.56962
	31.5167				3.56852
	31.5333				3.56742
	31.55				3.56632
	31.5667				3.56522
	31.5833				3.56412
	31.6				3.56302
	31.6167				3.56191
	31.6333				3.56081
	31.65				3.55971
	31.6667				3.55861
	31.6833				3.55751
	31.7				3.55641
	31.7167				3.55531
	31.7333				3.55421
	31.75				3.55311
	31.7667				3.552
	31.7833				3.5509
	31.8				3.5498
	31.8167				3.5487
	31.8333				3.5476
	31.85				3.5465
	31.8667				3.5454
	31.8833				3.5443
	31.9				3.5432
	31.9167				3.5421
	31.9333				3.541
	31.95				3.5399
	31.9667				3.5388
	31.9833				3.5377
	32				3.5366
	32.0167				3.5355
	32.0333				3.53439
	32.05				3.53329
	32.0667				3.53219
	32.0833				3.53109
	32.1				3.52999
	32.1167				3.52889
	32.1333				3.52779
	32.15				3.52669
	32.1667				3.52559
	32.1833				3.52449
	32.2				3.52339
	32.2167				3.52229
	32.2333				3.52119
	32.25				3.52009
	32.2667				3.51899
	32.2833				3.51789
	32.3				3.51679
	32.3167				3.51569
	32.3333				3.51459
	32.35				3.51349
	32.3667				3.51239
	32.3833				3.51129
	32.4				3.51019
	32.4167				3.50909
	32.4333				3.50799
	32.45				3.50689
	32.4667				3.50579
	32.4833				3.50469
	32.5				3.50359
	32.5167				3.5025
	32.5333				3.5014
	32.55				3.5003
	32.5667				3.4992
	32.5833				3.4981
	32.6				3.497
	32.6167				3.4959
	32.6333				3.4948
	32.65				3.4937
	32.6667				3.4926
	32.6833				3.4915
	32.7				3.4904
	32.7167				3.4893
	32.7333				3.4882
	32.75				3.48711
	32.7667				3.48601
	32.7833				3.48491
	32.8				3.48381
	32.8167				3.48271
	32.8333				3.48161
	32.85				3.48051
	32.8667				3.47941
	32.8833				3.47831
	32.9				3.47721
	32.9167				3.47612
	32.9333				3.47502
	32.95				3.47392
	32.9667				3.47282
	32.9833				3.47172
	33				3.47062
	33.0167				3.46952
	33.0333				3.46842
	33.05				3.46733
	33.0667				3.46623
	33.0833				3.46513
	33.1				3.46403
	33.1167				3.46293
	33.1333				3.46183
	33.15				3.46073
	33.1667				3.45964
	33.1833				3.45854
	33.2				3.45744
	33.2167				3.45634
	33.2333				3.45524
	33.25				3.45414
	33.2667				3.45304
	33.2833				3.45195
	33.3				3.45085
	33.3167				3.44975
	33.3333				3.44865
	33.35				3.44755
	33.3667				3.44646
	33.3833				3.44536
	33.4				3.44426
	33.4167				3.44316
	33.4333				3.44206
	33.45				3.44097
	33.4667				3.43987
	33.4833				3.43877
	33.5				3.43767
	33.5167				3.43657
	33.5333				3.43548
	33.55				3.43438
	33.5667				3.43328
	33.5833				3.43218
	33.6				3.43109
	33.6167				3.42999
	33.6333				3.42889
	33.65				3.42779
	33.6667				3.4267
	33.6833				3.4256
	33.7				3.4245
	33.7167				3.4234
	33.7333				3.42231
	33.75				3.42121
	33.7667				3.42011
	33.7833				3.41901
	33.8				3.41792
	33.8167				3.41682
	33.8333				3.41572
	33.85				3.41463
	33.8667				3.41353
	33.8833				3.41243
	33.9				3.41133
	33.9167				3.41024
	33.9333				3.40914
	33.95				3.40804
	33.9667				3.40694
	33.9833				3.40585
	34				3.40475
	34.0167				3.40366
	34.0333				3.40256
	34.05				3.40146
	34.0667				3.40036
	34.0833				3.39927
	34.1				3.39817
	34.1167				3.39707
	34.1333				3.39598
	34.15				3.39488
	34.1667				3.39378
	34.1833				3.39269
	34.2				3.39159
	34.2167				3.39049
	34.2333				3.3894
	34.25				3.3883
	34.2667				3.3872
	34.2833				3.38611
	34.3				3.38501
	34.3167				3.38392
	34.3333				3.38282
	34.35				3.38172
	34.3667				3.38063
	34.3833				3.37953
	34.4				3.37843
	34.4167				3.37734
	34.4333				3.37624
	34.45				3.37515
	34.4667				3.37405
	34.4833				3.37295
	34.5				3.37186
	34.5167				3.37076
	34.5333				3.36967
	34.55				3.36857
	34.5667				3.36747
	34.5833				3.36638
	34.6				3.36528
	34.6167				3.36419
	34.6333				3.36309
	34.65				3.36199
	34.6667				3.3609
	34.6833				3.3598
	34.7				3.35871
	34.7167				3.35761
	34.7333				3.35652
	34.75				3.35542
	34.7667				3.35432
	34.7833				3.35323
	34.8				3.35214
	34.8167				3.35104
	34.8333				3.34994
	34.85				3.34885
	34.8667				3.34775
	34.8833				3.34666
	34.9				3.34556
	34.9167				3.34447
	34.9333				3.34337
	34.95				3.34228
	34.9667				3.34118
	34.9833				3.34009
	35				3.33899
	35.0167				3.3379
	35.0333				3.3368
	35.05				3.33571
	35.0667				3.33461
	35.0833				3.33352
	35.1				3.33242
	35.1167				3.33133
	35.1333				3.33023
	35.15				3.32914
	35.1667				3.32804
	35.1833				3.32695
	35.2				3.32585
	35.2167				3.32476
	35.2333				3.32366
	35.25				3.32257
	35.2667				3.32147
	35.2833				3.32038
	35.3				3.31928
	35.3167				3.31819
	35.3333				3.3171
	35.35				3.316
	35.3667				3.31491
	35.3833				3.31381
	35.4				3.31272
	35.4167				3.31162
	35.4333				3.31053
	35.45				3.30944
	35.4667				3.30834
	35.4833				3.30725
	35.5				3.30615
	35.5167				3.30506
	35.5333				3.30396
	35.55				3.30287
	35.5667				3.30178
	35.5833				3.30068
	35.6				3.29959
	35.6167				3.2985
	35.6333				3.2974
	35.65				3.29631
	35.6667				3.29521
	35.6833				3.29412
	35.7				3.29303
	35.7167				3.29193
	35.7333				3.29084
	35.75				3.28974
	35.7667				3.28865
	35.7833				3.28756
	35.8				3.28647
	35.8167				3.28537
	35.8333				3.28428
	35.85				3.28318
	35.8667				3.28209
	35.8833				3.281
	35.9				3.2799
	35.9167				3.27881
	35.9333				3.27772
	35.95				3.27662
	35.9667				3.27553
	35.9833				3.27444
	36				3.27334
	36.0167				3.27225
	36.0333				3.27116
	36.05				3.27007
	36.0667				3.26897
	36.0833				3.26788
	36.1				3.26679
	36.1167				3.26569
	36.1333				3.2646
	36.15				3.26351
	36.1667				3.26241
	36.1833				3.26132
	36.2				3.26023
	36.2167				3.25914
	36.2333				3.25804
	36.25				3.25695
	36.2667				3.25586
	36.2833				3.25477
	36.3				3.25367
	36.3167				3.25258
	36.3333				3.25149
	36.35				3.2504
	36.3667				3.2493
	36.3833				3.24821
	36.4				3.24712
	36.4167				3.24603
	36.4333				3.24493
	36.45				3.24384
	36.4667				3.24275
	36.4833				3.24166
	36.5				3.24057
	36.5167				3.23947
	36.5333				3.23838
	36.55				3.23729
	36.5667				3.2362
	36.5833				3.2351
	36.6				3.23401
	36.6167				3.23292
	36.6333				3.23183
	36.65				3.23074
	36.6667				3.22965
	36.6833				3.22855
	36.7				3.22746
	36.7167				3.22637
	36.7333				3.22528
	36.75				3.22419
	36.7667				3.22309
	36.7833				3.222
	36.8				3.22091
	36.8167				3.21982
	36.8333				3.21873
	36.85				3.21764
	36.8667				3.21654
	36.8833				3.21545
	36.9				3.21436
	36.9167				3.21327
	36.9333				3.21218
	36.95				3.21109
	36.9667				3.21
	36.9833				3.20891
	37				3.20782
	37.0167				3.20672
	37.0333				3.20563
	37.05				3.20454
	37.0667				3.20345
	37.0833				3.20236
	37.1				3.20127
	37.1167				3.20018
	37.1333				3.19909
	37.15				3.198
	37.1667				3.19691
	37.1833				3.19581
	37.2				3.19472
	37.2167				3.19363
	37.2333				3.19254
	37.25				3.19145
	37.2667				3.19036
	37.2833				3.18927
	37.3				3.18818
	37.3167				3.18709
	37.3333				3.186
	37.35				3.18491
	37.3667				3.18382
	37.3833				3.18273
	37.4				3.18164
	37.4167				3.18055
	37.4333				3.17946
	37.45				3.17836
	37.4667				3.17727
	37.4833				3.17618
	37.5				3.17509
	37.5167				3.17401
	37.5333				3.17292
	37.55				3.17182
	37.5667				3.17073
	37.5833				3.16964
	37.6				3.16855
	37.6167				3.16746
	37.6333				3.16637
	37.65				3.16528
	37.6667				3.16419
	37.6833				3.1631
	37.7				3.16201
	37.7167				3.16093
	37.7333				3.15984
	37.75				3.15875
	37.7667				3.15766
	37.7833				3.15657
	37.8				3.15548
	37.8167				3.15439
	37.8333				3.1533
	37.85				3.15221
	37.8667				3.15112
	37.8833				3.15003
	37.9				3.14894
	37.9167				3.14785
	37.9333				3.14676
	37.95				3.14567
	37.9667				3.14458
	37.9833				3.1435
	38				3.14241
	38.0167				3.14132
	38.0333				3.14023
	38.05				3.13914
	38.0667				3.13805
	38.0833				3.13696
	38.1				3.13587
	38.1167				3.13478
	38.1333				3.13369
	38.15				3.1326
	38.1667				3.13152
	38.1833				3.13043
	38.2				3.12934
	38.2167				3.12825
	38.2333				3.12716
	38.25				3.12607
	38.2667				3.12498
	38.2833				3.1239
	38.3				3.12281
	38.3167				3.12172
	38.3333				3.12063
	38.35				3.11954
	38.3667				3.11845
	38.3833				3.11737
	38.4				3.11628
	38.4167				3.11519
	38.4333				3.1141
	38.45				3.11301
	38.4667				3.11192
	38.4833				3.11084
	38.5				3.10975
	38.5167				3.10866
	38.5333				3.10757
	38.55				3.10648
	38.5667				3.1054
	38.5833				3.10431
	38.6				3.10322
	38.6167				3.10213
	38.6333				3.10105
	38.65				3.09996
	38.6667				3.09887
	38.6833				3.09778
	38.7				3.09669
	38.7167				3.09561
	38.7333				3.09452
	38.75				3.09343
	38.7667				3.09234
	38.7833				3.09126
	38.8				3.09017
	38.8167				3.08908
	38.8333				3.08799
	38.85				3.08691
	38.8667				3.08582
	38.8833				3.08473
	38.9				3.08365
	38.9167				3.08256
	38.9333				3.08147
	38.95				3.08038
	38.9667				3.0793
	38.9833				3.07821
	39				3.07712
	39.0167				3.07604
	39.0333				3.07495
	39.05				3.07386
	39.0667				3.07278
	39.0833				3.07169
	39.1				3.0706
	39.1167				3.06951
	39.1333				3.06843
	39.15				3.06734
	39.1667				3.06625
	39.1833				3.06517
	39.2				3.06408
	39.2167				3.06299
	39.2333				3.06191
	39.25				3.06082
	39.2667				3.05974
	39.2833				3.05865
	39.3				3.05756
	39.3167				3.05648
	39.3333				3.05539
	39.35				3.0543
	39.3667				3.05322
	39.3833				3.05213
	39.4				3.05105
	39.4167				3.04996
	39.4333				3.04887
	39.45				3.04779
	39.4667				3.0467
	39.4833				3.04562
	39.5				3.04453
	39.5167				3.04344
	39.5333				3.04236
	39.55				3.04127
	39.5667				3.04019
	39.5833				3.0391
	39.6				3.03802
	39.6167				3.03693
	39.6333				3.03584
	39.65				3.03476
	39.6667				3.03367
	39.6833				3.03259
	39.7				3.0315
	39.7167				3.03042
	39.7333				3.02933
	39.75				3.02825
	39.7667				3.02716
	39.7833				3.02608
	39.8				3.02499
	39.8167				3.0239
	39.8333				3.02282
	39.85				3.02173
	39.8667				3.02065
	39.8833				3.01956
	39.9				3.01848
	39.9167				3.01739
	39.9333				3.01631
	39.95				3.01522
	39.9667				3.01414
	39.9833				3.01305
	40				3.01197
	40.0167				3.01089
	40.0333				3.0098
	40.05				3.00872
	40.0667				3.00763
	40.0833				3.00655
	40.1				3.00546
	40.1167				3.00438
	40.1333				3.00329
	40.15				3.00221
	40.1667				3.00112
	40.1833				3.00004
	40.2				2.99896
	40.2167				2.99787
	40.2333				2.99679
	40.25				2.9957
	40.2667				2.99462
	40.2833				2.99353
	40.3				2.99245
	40.3167				2.99137
	40.3333				2.99028
	40.35				2.9892
	40.3667				2.98811
	40.3833				2.98703
	40.4				2.98595
	40.4167				2.98486
	40.4333				2.98378
	40.45				2.9827
	40.4667				2.98161
	40.4833				2.98053
	40.5				2.97944
	40.5167				2.97836
	40.5333				2.97728
	40.55				2.97619
	40.5667				2.97511
	40.5833				2.97403
	40.6				2.97294
	40.6167				2.97186
	40.6333				2.97078
	40.65				2.96969
	40.6667				2.96861
	40.6833				2.96753
	40.7				2.96644
	40.7167				2.96536
	40.7333				2.96428
	40.75				2.96319
	40.7667				2.96211
	40.7833				2.96103
	40.8				2.95994
	40.8167				2.95886
	40.8333				2.95778
	40.85				2.9567
	40.8667				2.95561
	40.8833				2.95453
	40.9				2.95345
	40.9167				2.95236
	40.9333				2.95128
	40.95				2.9502
	40.9667				2.94912
	40.9833				2.94803
	41				2.94695
	41.0167				2.94587
	41.0333				2.94479
	41.05				2.9437
	41.0667				2.94262
	41.0833				2.94154
	41.1				2.94046
	41.1167				2.93938
	41.1333				2.93829
	41.15				2.93721
	41.1667				2.93613
	41.1833				2.93505
	41.2				2.93397
	41.2167				2.93288
	41.2333				2.9318
	41.25				2.93072
	41.2667				2.92964
	41.2833				2.92855
	41.3				2.92747
	41.3167				2.92639
	41.3333				2.92531
	41.35				2.92423
	41.3667				2.92315
	41.3833				2.92206
	41.4				2.92098
	41.4167				2.9199
	41.4333				2.91882
	41.45				2.91774
	41.4667				2.91666
	41.4833				2.91558
	41.5				2.9145
	41.5167				2.91341
	41.5333				2.91233
	41.55				2.91125
	41.5667				2.91017
	41.5833				2.90909
	41.6				2.90801
	41.6167				2.90693
	41.6333				2.90585
	41.65				2.90476
	41.6667				2.90368
	41.6833				2.9026
	41.7				2.90152
	41.7167				2.90044
	41.7333				2.89936
	41.75				2.89828
	41.7667				2.8972
	41.7833				2.89612
	41.8				2.89504
	41.8167				2.89396
	41.8333				2.89288
	41.85				2.8918
	41.8667				2.89072
	41.8833				2.88964
	41.9				2.88856
	41.9167				2.88747
	41.9333				2.88639
	41.95				2.88531
	41.9667				2.88423
	41.9833				2.88315
	42				2.88207
	42.0167				2.88099
	42.0333				2.87991
	42.05				2.87883
	42.0667				2.87775
	42.0833				2.87667
	42.1				2.87559
	42.1167				2.87451
	42.1333				2.87343
	42.15				2.87236
	42.1667				2.87127
	42.1833				2.87019
	42.2				2.86912
	42.2167				2.86804
	42.2333				2.86696
	42.25				2.86588
	42.2667				2.8648
	42.2833				2.86372
	42.3				2.86264
	42.3167				2.86156
	42.3333				2.86048
	42.35				2.8594
	42.3667				2.85832
	42.3833				2.85724
	42.4				2.85616
	42.4167				2.85508
	42.4333				2.854
	42.45				2.85293
	42.4667				2.85185
	42.4833				2.85077
	42.5				2.84969
	42.5167				2.84861
	42.5333				2.84753
	42.55				2.84645
	42.5667				2.84537
	42.5833				2.84429
	42.6				2.84322
	42.6167				2.84214
	42.6333				2.84106
	42.65				2.83998
	42.6667				2.8389
	42.6833				2.83782
	42.7				2.83675
	42.7167				2.83567
	42.7333				2.83459
	42.75				2.83351
	42.7667				2.83243
	42.7833				2.83135
	42.8				2.83028
	42.8167				2.8292
	42.8333				2.82812
	42.85				2.82704
	42.8667				2.82596
	42.8833				2.82489
	42.9				2.82381
	42.9167				2.82273
	42.9333				2.82165
	42.95				2.82057
	42.9667				2.8195
	42.9833				2.81842
	43				2.81734
	43.0167				2.81626
	43.0333				2.81519
	43.05				2.81411
	43.0667				2.81303
	43.0833				2.81195
	43.1				2.81088
	43.1167				2.8098
	43.1333				2.80872
	43.15				2.80764
	43.1667				2.80657
	43.1833				2.80549
	43.2				2.80441
	43.2167				2.80334
	43.2333				2.80226
	43.25				2.80118
	43.2667				2.8001
	43.2833				2.79903
	43.3				2.79795
	43.3167				2.79688
	43.3333				2.7958
	43.35				2.79472
	43.3667				2.79364
	43.3833				2.79257
	43.4				2.79149
	43.4167				2.79041
	43.4333				2.78934
	43.45				2.78826
	43.4667				2.78719
	43.4833				2.78611
	43.5				2.78503
	43.5167				2.78396
	43.5333				2.78288
	43.55				2.7818
	43.5667				2.78073
	43.5833				2.77965
	43.6				2.77858
	43.6167				2.7775
	43.6333				2.77642
	43.65				2.77535
	43.6667				2.77427
	43.6833				2.77319
	43.7				2.77212
	43.7167				2.77104
	43.7333				2.76997
	43.75				2.76889
	43.7667				2.76782
	43.7833				2.76674
	43.8				2.76566
	43.8167				2.76459
	43.8333				2.76351
	43.85				2.76244
	43.8667				2.76136
	43.8833				2.76029
	43.9				2.75921
	43.9167				2.75814
	43.9333				2.75706
	43.95				2.75599
	43.9667				2.75491
	43.9833				2.75384
	44				2.75276
	44.0167				2.75169
	44.0333				2.75061
	44.05				2.74954
	44.0667				2.74846
	44.0833				2.74739
	44.1				2.74631
	44.1167				2.74524
	44.1333				2.74416
	44.15				2.74309
	44.1667				2.74201
	44.1833				2.74094
	44.2				2.73986
	44.2167				2.73879
	44.2333				2.73772
	44.25				2.73664
	44.2667				2.73557
	44.2833				2.73449
	44.3				2.73342
	44.3167				2.73234
	44.3333				2.73127
	44.35				2.7302
	44.3667				2.72912
	44.3833				2.72805
	44.4				2.72697
	44.4167				2.7259
	44.4333				2.72482
	44.45				2.72375
	44.4667				2.72268
	44.4833				2.7216
	44.5				2.72053
	44.5167				2.71945
	44.5333				2.71838
	44.55				2.71731
	44.5667				2.71624
	44.5833				2.71516
	44.6				2.71409
	44.6167				2.71301
	44.6333				2.71194
	44.65				2.71087
	44.6667				2.70979
	44.6833				2.70872
	44.7				2.70765
	44.7167				2.70657
	44.7333				2.7055
	44.75				2.70443
	44.7667				2.70336
	44.7833				2.70228
	44.8				2.70121
	44.8167				2.70014
	44.8333				2.69906
	44.85				2.69799
	44.8667				2.69692
	44.8833				2.69584
	44.9				2.69477
	44.9167				2.6937
	44.9333				2.69263
	44.95				2.69156
	44.9667				2.69048
	44.9833				2.68941
	45				2.68834
	45.0167				2.68727
	45.0333				2.68619
	45.05				2.68512
	45.0667				2.68405
	45.0833				2.68298
	45.1				2.6819
	45.1167				2.68083
	45.1333				2.67976
	45.15				2.67869
	45.1667				2.67762
	45.1833				2.67654
	45.2				2.67547
	45.2167				2.6744
	45.2333				2.67333
	45.25				2.67226
	45.2667				2.67118
	45.2833				2.67011
	45.3				2.66904
	45.3167				2.66797
	45.3333				2.6669
	45.35				2.66583
	45.3667				2.66476
	45.3833				2.66369
	45.4				2.66261
	45.4167				2.66154
	45.4333				2.66047
	45.45				2.6594
	45.4667				2.65833
	45.4833				2.65726
	45.5				2.65619
	45.5167				2.65512
	45.5333				2.65404
	45.55				2.65297
	45.5667				2.6519
	45.5833				2.65083
	45.6				2.64976
	45.6167				2.64869
	45.6333				2.64762
	45.65				2.64655
	45.6667				2.64548
	45.6833				2.64441
	45.7				2.64334
	45.7167				2.64227
	45.7333				2.6412
	45.75				2.64013
	45.7667				2.63906
	45.7833				2.63799
	45.8				2.63692
	45.8167				2.63585
	45.8333				2.63478
	45.85				2.63371
	45.8667				2.63264
	45.8833				2.63157
	45.9				2.6305
	45.9167				2.62943
	45.9333				2.62836
	45.95				2.62729
	45.9667				2.62622
	45.9833				2.62515
	46				2.62408
	46.0167				2.62301
	46.0333				2.62194
	46.05				2.62087
	46.0667				2.6198
	46.0833				2.61873
	46.1				2.61766
	46.1167				2.61659
	46.1333				2.61552
	46.15				2.61445
	46.1667				2.61338
	46.1833				2.61232
	46.2				2.61125
	46.2167				2.61018
	46.2333				2.60911
	46.25				2.60804
	46.2667				2.60697
	46.2833				2.6059
	46.3				2.60483
	46.3167				2.60376
	46.3333				2.6027
	46.35				2.60163
	46.3667				2.60056
	46.3833				2.59949
	46.4				2.59842
	46.4167				2.59735
	46.4333				2.59628
	46.45				2.59522
	46.4667				2.59415
	46.4833				2.59308
	46.5				2.59201
	46.5167				2.59094
	46.5333				2.58988
	46.55				2.58881
	46.5667				2.58774
	46.5833				2.58667
	46.6				2.5856
	46.6167				2.58454
	46.6333				2.58347
	46.65				2.5824
	46.6667				2.58133
	46.6833				2.58026
	46.7				2.5792
	46.7167				2.57813
	46.7333				2.57706
	46.75				2.57599
	46.7667				2.57493
	46.7833				2.57386
	46.8				2.57279
	46.8167				2.57172
	46.8333				2.57066
	46.85				2.56959
	46.8667				2.56852
	46.8833				2.56746
	46.9				2.56639
	46.9167				2.56532
	46.9333				2.56426
	46.95				2.56319
	46.9667				2.56212
	46.9833				2.56106
	47				2.55999
	47.0167				2.55892
	47.0333				2.55786
	47.05				2.55679
	47.0667				2.55572
	47.0833				2.55466
	47.1				2.55359
	47.1167				2.55252
	47.1333				2.55146
	47.15				2.55039
	47.1667				2.54932
	47.1833				2.54826
	47.2				2.54719
	47.2167				2.54613
	47.2333				2.54506
	47.25				2.54399
	47.2667				2.54293
	47.2833				2.54186
	47.3				2.5408
	47.3167				2.53973
	47.3333				2.53866
	47.35				2.5376
	47.3667				2.53653
	47.3833				2.53547
	47.4				2.5344
	47.4167				2.53334
	47.4333				2.53227
	47.45				2.53121
	47.4667				2.53014
	47.4833				2.52908
	47.5				2.52801
	47.5167				2.52694
	47.5333				2.52588
	47.55				2.52481
	47.5667				2.52375
	47.5833				2.52269
	47.6				2.52162
	47.6167				2.52055
	47.6333				2.51949
	47.65				2.51843
	47.6667				2.51736
	47.6833				2.5163
	47.7				2.51523
	47.7167				2.51417
	47.7333				2.5131
	47.75				2.51204
	47.7667				2.51097
	47.7833				2.50991
	47.8				2.50884
	47.8167				2.50778
	47.8333				2.50672
	47.85				2.50565
	47.8667				2.50459
	47.8833				2.50352
	47.9				2.50246
	47.9167				2.5014
	47.9333				2.50033
	47.95				2.49927
	47.9667				2.49821
	47.9833				2.49714
	48				2.49608
	48.0167				2.49501
	48.0333				2.49395
	48.05				2.49289
	48.0667				2.49182
	48.0833				2.49076
	48.1				2.4897
	48.1167				2.48863
	48.1333				2.48757
	48.15				2.48651
	48.1667				2.48544
	48.1833				2.48438
	48.2				2.48332
	48.2167				2.48225
	48.2333				2.48119
	48.25				2.48013
	48.2667				2.47906
	48.2833				2.478
	48.3				2.47694
	48.3167				2.47588
	48.3333				2.47481
	48.35				2.47375
	48.3667				2.47269
	48.3833				2.47163
	48.4				2.47056
	48.4167				2.4695
	48.4333				2.46844
	48.45				2.46738
	48.4667				2.46631
	48.4833				2.46525
	48.5				2.46419
	48.5167				2.46313
	48.5333				2.46207
	48.55				2.46101
	48.5667				2.45994
	48.5833				2.45888
	48.6				2.45782
	48.6167				2.45676
	48.6333				2.4557
	48.65				2.45463
	48.6667				2.45357
	48.6833				2.45251
	48.7				2.45145
	48.7167				2.45039
	48.7333				2.44933
	48.75				2.44827
	48.7667				2.4472
	48.7833				2.44614
	48.8				2.44508
	48.8167				2.44402
	48.8333				2.44296
	48.85				2.4419
	48.8667				2.44084
	48.8833				2.43978
	48.9				2.43872
	48.9167				2.43765
	48.9333				2.43659
	48.95				2.43553
	48.9667				2.43447
	48.9833				2.43341
	49				2.43235
	49.0167				2.43129
	49.0333				2.43023
	49.05				2.42917
	49.0667				2.42811
	49.0833				2.42705
	49.1				2.42599
	49.1167				2.42493
	49.1333				2.42387
	49.15				2.42281
	49.1667				2.42175
	49.1833				2.42069
	49.2				2.41963
	49.2167				2.41857
	49.2333				2.41751
	49.25				2.41645
	49.2667				2.41539
	49.2833				2.41433
	49.3				2.41327
	49.3167				2.41221
	49.3333				2.41115
	49.35				2.41009
	49.3667				2.40903
	49.3833				2.40797
	49.4				2.40692
	49.4167				2.40586
	49.4333				2.4048
	49.45				2.40374
	49.4667				2.40268
	49.4833				2.40162
	49.5				2.40056
	49.5167				2.3995
	49.5333				2.39844
	49.55				2.39738
	49.5667				2.39633
	49.5833				2.39527
	49.6				2.39421
	49.6167				2.39315
	49.6333				2.39209
	49.65				2.39103
	49.6667				2.38998
	49.6833				2.38892
	49.7				2.38786
	49.7167				2.3868
	49.7333				2.38574
	49.75				2.38468
	49.7667				2.38363
	49.7833				2.38257
	49.8				2.38151
	49.8167				2.38045
	49.8333				2.37939
	49.85				2.37834
	49.8667				2.37728
	49.8833				2.37622
	49.9				2.37516
	49.9167				2.37411
	49.9333				2.37305
	49.95				2.37199
	49.9667				2.37093
	49.9833				2.36988
	50				2.36882
	50.0167				2.36776
	50.0333				2.36671
	50.05				2.36565
	50.0667				2.36459
	50.0833				2.36353
	50.1				2.36248
	50.1167				2.36142
	50.1333				2.36036
	50.15				2.35931
	50.1667				2.35825
	50.1833				2.35719
	50.2				2.35614
	50.2167				2.35508
	50.2333				2.35402
	50.25				2.35297
	50.2667				2.35191
	50.2833				2.35086
	50.3				2.3498
	50.3167				2.34874
	50.3333				2.34769
	50.35				2.34663
	50.3667				2.34557
	50.3833				2.34452
	50.4				2.34346
	50.4167				2.34241
	50.4333				2.34135
	50.45				2.34029
	50.4667				2.33924
	50.4833				2.33818
	50.5				2.33713
	50.5167				2.33607
	50.5333				2.33502
	50.55				2.33396
	50.5667				2.33291
	50.5833				2.33185
	50.6				2.3308
	50.6167				2.32974
	50.6333				2.32869
	50.65				2.32763
	50.6667				2.32658
	50.6833				2.32552
	50.7				2.32447
	50.7167				2.32341
	50.7333				2.32236
	50.75				2.3213
	50.7667				2.32025
	50.7833				2.31919
	50.8				2.31814
	50.8167				2.31708
	50.8333				2.31603
	50.85				2.31498
	50.8667				2.31392
	50.8833				2.31287
	50.9				2.31181
	50.9167				2.31076
	50.9333				2.3097
	50.95				2.30865
	50.9667				2.3076
	50.9833				2.30654
	51				2.30549
	51.0167				2.30443
	51.0333				2.30338
	51.05				2.30233
	51.0667				2.30127
	51.0833				2.30022
	51.1				2.29917
	51.1167				2.29811
	51.1333				2.29706
	51.15				2.29601
	51.1667				2.29495
	51.1833				2.2939
	51.2				2.29285
	51.2167				2.2918
	51.2333				2.29074
	51.25				2.28969
	51.2667				2.28864
	51.2833				2.28758
	51.3				2.28653
	51.3167				2.28548
	51.3333				2.28443
	51.35				2.28337
	51.3667				2.28232
	51.3833				2.28127
	51.4				2.28022
	51.4167				2.27916
	51.4333				2.27811
	51.45				2.27706
	51.4667				2.27601
	51.4833				2.27495
	51.5				2.2739
	51.5167				2.27285
	51.5333				2.2718
	51.55				2.27075
	51.5667				2.2697
	51.5833				2.26864
	51.6				2.26759
	51.6167				2.26654
	51.6333				2.26549
	51.65				2.26444
	51.6667				2.26338
	51.6833				2.26233
	51.7				2.26128
	51.7167				2.26023
	51.7333				2.25918
	51.75				2.25813
	51.7667				2.25708
	51.7833				2.25603
	51.8				2.25498
	51.8167				2.25393
	51.8333				2.25287
	51.85				2.25182
	51.8667				2.25077
	51.8833				2.24972
	51.9				2.24867
	51.9167				2.24762
	51.9333				2.24657
	51.95				2.24552
	51.9667				2.24447
	51.9833				2.24342
	52				2.24237
	52.0167				2.24132
	52.0333				2.24027
	52.05				2.23922
	52.0667				2.23817
	52.0833				2.23712
	52.1				2.23607
	52.1167				2.23502
	52.1333				2.23397
	52.15				2.23292
	52.1667				2.23187
	52.1833				2.23082
	52.2				2.22977
	52.2167				2.22872
	52.2333				2.22767
	52.25				2.22662
	52.2667				2.22558
	52.2833				2.22453
	52.3				2.22348
	52.3167				2.22243
	52.3333				2.22138
	52.35				2.22033
	52.3667				2.21928
	52.3833				2.21823
	52.4				2.21718
	52.4167				2.21613
	52.4333				2.21509
	52.45				2.21404
	52.4667				2.21299
	52.4833				2.21194
	52.5				2.21089
	52.5167				2.20984
	52.5333				2.2088
	52.55				2.20775
	52.5667				2.2067
	52.5833				2.20565
	52.6				2.2046
	52.6167				2.20356
	52.6333				2.20251
	52.65				2.20146
	52.6667				2.20041
	52.6833				2.19936
	52.7				2.19832
	52.7167				2.19727
	52.7333				2.19622
	52.75				2.19517
	52.7667				2.19413
	52.7833				2.19308
	52.8				2.19203
	52.8167				2.19099
	52.8333				2.18994
	52.85				2.18889
	52.8667				2.18784
	52.8833				2.1868
	52.9				2.18575
	52.9167				2.18471
	52.9333				2.18366
	52.95				2.18261
	52.9667				2.18156
	52.9833				2.18052
	53				2.17947
	53.0167				2.17842
	53.0333				2.17738
	53.05				2.17633
	53.0667				2.17529
	53.0833				2.17424
	53.1				2.1732
	53.1167				2.17215
	53.1333				2.1711
	53.15				2.17006
	53.1667				2.16901
	53.1833				2.16797
	53.2				2.16692
	53.2167				2.16587
	53.2333				2.16483
	53.25				2.16378
	53.2667				2.16274
	53.2833				2.16169
	53.3				2.16065
	53.3167				2.1596
	53.3333				2.15856
	53.35				2.15751
	53.3667				2.15647
	53.3833				2.15542
	53.4				2.15438
	53.4167				2.15333
	53.4333				2.15229
	53.45				2.15124
	53.4667				2.1502
	53.4833				2.14915
	53.5				2.14811
	53.5167				2.14707
	53.5333				2.14602
	53.55				2.14498
	53.5667				2.14393
	53.5833				2.14289
	53.6				2.14184
	53.6167				2.1408
	53.6333				2.13976
	53.65				2.13871
	53.6667				2.13767
	53.6833				2.13662
	53.7				2.13558
	53.7167				2.13454
	53.7333				2.13349
	53.75				2.13245
	53.7667				2.13141
	53.7833				2.13036
	53.8				2.12932
	53.8167				2.12828
	53.8333				2.12723
	53.85				2.12619
	53.8667				2.12515
	53.8833				2.1241
	53.9				2.12306
	53.9167				2.12202
	53.9333				2.12098
	53.95				2.11993
	53.9667				2.11889
	53.9833				2.11785
	54				2.1168
	54.0167				2.11576
	54.0333				2.11472
	54.05				2.11368
	54.0667				2.11264
	54.0833				2.11159
	54.1				2.11055
	54.1167				2.10951
	54.1333				2.10847
	54.15				2.10743
	54.1667				2.10638
	54.1833				2.10534
	54.2				2.1043
	54.2167				2.10326
	54.2333				2.10222
	54.25				2.10118
	54.2667				2.10013
	54.2833				2.09909
	54.3				2.09805
	54.3167				2.09701
	54.3333				2.09597
	54.35				2.09493
	54.3667				2.09389
	54.3833				2.09285
	54.4				2.09181
	54.4167				2.09077
	54.4333				2.08973
	54.45				2.08868
	54.4667				2.08764
	54.4833				2.0866
	54.5				2.08556
	54.5167				2.08452
	54.5333				2.08348
	54.55				2.08244
	54.5667				2.0814
	54.5833				2.08036
	54.6				2.07932
	54.6167				2.07828
	54.6333				2.07724
	54.65				2.0762
	54.6667				2.07516
	54.6833				2.07412
	54.7				2.07308
	54.7167				2.07204
	54.7333				2.071
	54.75				2.06996
	54.7667				2.06893
	54.7833				2.06789
	54.8				2.06685
	54.8167				2.06581
	54.8333				2.06477
	54.85				2.06373
	54.8667				2.06269
	54.8833				2.06165
	54.9				2.06061
	54.9167				2.05957
	54.9333				2.05854
	54.95				2.0575
	54.9667				2.05646
	54.9833				2.05542
	55				2.05438
	55.0167				2.05334
	55.0333				2.05231
	55.05				2.05127
	55.0667				2.05023
	55.0833				2.04919
	55.1				2.04815
	55.1167				2.04711
	55.1333				2.04608
	55.15				2.04504
	55.1667				2.044
	55.1833				2.04296
	55.2				2.04193
	55.2167				2.04089
	55.2333				2.03985
	55.25				2.03882
	55.2667				2.03778
	55.2833				2.03674
	55.3				2.0357
	55.3167				2.03467
	55.3333				2.03363
	55.35				2.03259
	55.3667				2.03156
	55.3833				2.03052
	55.4				2.02948
	55.4167				2.02845
	55.4333				2.02741
	55.45				2.02637
	55.4667				2.02534
	55.4833				2.0243
	55.5				2.02326
	55.5167				2.02223
	55.5333				2.02119
	55.55				2.02016
	55.5667				2.01912
	55.5833				2.01808
	55.6				2.01705
	55.6167				2.01601
	55.6333				2.01498
	55.65				2.01394
	55.6667				2.01291
	55.6833				2.01187
	55.7				2.01084
	55.7167				2.0098
	55.7333				2.00876
	55.75				2.00773
	55.7667				2.0067
	55.7833				2.00566
	55.8				2.00462
	55.8167				2.00359
	55.8333				2.00256
	55.85				2.00152
	55.8667				2.00049
	55.8833				1.99945
	55.9				1.99842
	55.9167				1.99738
	55.9333				1.99635
	55.95				1.99531
	55.9667				1.99428
	55.9833				1.99325
	56				1.99221
	56.0167				1.99118
	56.0333				1.99015
	56.05				1.98911
	56.0667				1.98808
	56.0833				1.98704
	56.1				1.98601
	56.1167				1.98498
	56.1333				1.98394
	56.15				1.98291
	56.1667				1.98188
	56.1833				1.98084
	56.2				1.97981
	56.2167				1.97878
	56.2333				1.97774
	56.25				1.97671
	56.2667				1.97568
	56.2833				1.97465
	56.3				1.97361
	56.3167				1.97258
	56.3333				1.97155
	56.35				1.97052
	56.3667				1.96948
	56.3833				1.96845
	56.4				1.96742
	56.4167				1.96639
	56.4333				1.96535
	56.45				1.96432
	56.4667				1.96329
	56.4833				1.96226
	56.5				1.96123
	56.5167				1.96019
	56.5333				1.95916
	56.55				1.95813
	56.5667				1.9571
	56.5833				1.95607
	56.6				1.95504
	56.6167				1.95401
	56.6333				1.95298
	56.65				1.95195
	56.6667				1.95091
	56.6833				1.94988
	56.7				1.94885
	56.7167				1.94782
	56.7333				1.94679
	56.75				1.94576
	56.7667				1.94473
	56.7833				1.9437
[truncated: 5,593 more rows]

## Sheet: Figure 5b
	H2S respiration by M. fumariolicum SolV cells measured through a fiber-optic oxygen sensor spot in the MIMS chamber
	Figure 5b
	Time (min)	μM O2	μM O2 (Michaelis-Menten fit)
	3.33333e-05	0.93264
	0.0167	0.92742
	0.0333667	0.92916
	0.0500333	0.92916
	0.0667	0.92394
	0.0833667	0.92568
	0.100033	0.92916
	0.1167	0.92916
	0.133367	0.92742
	0.150033	0.92568
	0.1667	0.92394
	0.183367	0.92394
	0.200033	0.91872
	0.2167	0.91176
	0.233367	0.9135
	0.250033	0.91176
	0.2667	0.9135
	0.283367	0.91002
	0.300033	0.91176
	0.3167	0.9048
	0.333367	0.90306
	0.350033	0.91002
	0.3667	0.90132
	0.383367	0.90828
	0.400033	0.8961
	0.4167	0.90132
	0.433367	0.90132
	0.450033	0.90132
	0.4667	0.89262
	0.483367	0.89088
	0.500033	0.89262
	0.5167	0.89088
	0.533367	0.8961
	0.550033	0.8874
	0.5667	0.88566
	0.583367	0.87696
	0.600033	0.88218
	0.6167	0.88218
	0.633367	0.8787
	0.650033	0.8787
	0.6667	0.8787
	0.683367	0.87
	0.700033	0.87522
	0.7167	0.86304
	0.733367	0.86478
	0.750033	0.8613
	0.7667	0.86652
	0.783367	0.85608
	0.800033	0.85782
	0.8167	0.84564
	0.833367	0.84738
	0.850033	0.85434
	0.8667	0.8526
	0.883367	0.84738
	0.900033	0.8439
	0.9167	0.83346
	0.933367	0.83346
	0.950033	0.84564
	0.9667	0.83172
	0.983367	0.83172
	1.00003	0.82824
	1.0167	0.8178
	1.03337	0.81432
	1.05003	0.81954
	1.0667	0.82128
	1.08337	0.81606
	1.10003	0.80388
	1.1167	0.80388
	1.13337	0.81258
	1.15003	0.8091
	1.1667	0.80736
	1.18337	0.80388
	1.20003	0.8004
	1.2167	0.79692
	1.23337	0.7917
	1.25003	0.78648
	1.2667	0.78822
	1.28337	0.78822
	1.30003	0.78474
	1.3167	0.77952
	1.33337	0.77604
	1.35003	0.77778
	1.3667	0.77256
	1.38337	0.77082
	1.40003	0.77082
	1.4167	0.76734
	1.43337	0.76038
	1.45003	0.76908
	1.4667	0.7569
	1.48337	0.7569
	1.50003	0.75342
	1.5167	0.75516
	1.53337	0.74298
	1.55003	0.74994
	1.5667	0.74646
	1.58337	0.7482
	1.60003	0.74124
	1.6167	0.7395
	1.63337	0.7395
	1.65003	0.73254
	1.6667	0.7308
	1.68337	0.73428
	1.70003	0.72558
	1.7167	0.72732
	1.73337	0.72384
	1.75003	0.71862
	1.7667	0.72036
	1.78337	0.71862
	1.80003	0.71166
	1.8167	0.70818
	1.83337	0.71514
	1.85003	0.70992
	1.8667	0.70296
	1.88337	0.70818
	1.90003	0.69948
	1.9167	0.70122
	1.93337	0.70296
	1.95003	0.69426
	1.9667	0.69948
	1.98337	0.69252
	2.00003	0.696
	2.0167	0.696
	2.03337	0.69252
	2.05003	0.6873
	2.0667	0.68382
	2.08337	0.6873
	2.10003	0.68208
	2.1167	0.67338
	2.13337	0.67686
	2.15003	0.67164
	2.1667	0.67338
	2.18337	0.66816
	2.20003	0.66294
	2.2167	0.6612
	2.23337	0.65076
	2.25003	0.6525
	2.2667	0.65772
	2.28337	0.64902
	2.30003	0.6525
	2.3167	0.6525
	2.33337	0.63858
	2.35003	0.64032
	2.3667	0.64554
	2.38337	0.63162
	2.40003	0.63162
	2.4167	0.62814
	2.43337	0.6351
	2.45003	0.62814
	2.4667	0.6264
	2.48337	0.61944
	2.50003	0.61944
	2.5167	0.61422
	2.53337	0.61248
	2.55003	0.62118
	2.5667	0.61596
	2.58337	0.61074
	2.60003	0.61074
	2.6167	0.60552
	2.63337	0.59856
	2.65003	0.58812
	2.6667	0.59682
	2.68337	0.58812
	2.70003	0.58986
	2.7167	0.59334
	2.73337	0.58116
	2.75003	0.57942
	2.7667	0.57768
	2.78337	0.57768
	2.80003	0.57594
	2.8167	0.57072
	2.83337	0.57768
	2.85003	0.56724
	2.8667	0.5655
	2.88337	0.56202
	2.90003	0.56202
	2.9167	0.56028
	2.93337	0.55506
	2.95003	0.55158
	2.9667	0.55332
	2.98337	0.5481
	3.00003	0.5481
	3.0167	0.54462
	3.03337	0.54462
	3.05003	0.5481
	3.06687	0.54114
	3.08337	0.53766
	3.10003	0.53592
	3.1167	0.53766
	3.13337	0.53244
	3.15003	0.52896
	3.1667	0.5307
	3.18337	0.52722
	3.20003	0.52722
	3.2167	0.52026
	3.23337	0.51504
	3.25003	0.522
	3.2667	0.51678
	3.28337	0.51504
	3.30003	0.50982
	3.3167	0.5133
	3.33337	0.51156
	3.35003	0.5133
	3.3667	0.4959
	3.38337	0.4959
	3.40003	0.4959
	3.4167	0.4959
	3.43337	0.49416
	3.45003	0.4872
	3.4667	0.48546
	3.48337	0.48372
	3.50003	0.48372
	3.5167	0.48024
	3.53337	0.48198
	3.55003	0.48198
	3.5667	0.4785
	3.58337	0.48024
	3.60003	0.47328
	3.6167	0.4698
	3.63337	0.46632
	3.65003	0.46806
	3.6667	0.46632
	3.68337	0.46284
	3.70003	0.4611
	3.7167	0.46284
	3.73337	0.4611
	3.75003	0.45762
	3.7667	0.45414
	3.78337	0.44544
	3.80003	0.45066
	3.8167	0.44196
	3.83337	0.44544
	3.85003	0.44022
	3.8667	0.44022
	3.88337	0.435
	3.90003	0.44022
	3.9167	0.43674
	3.93337	0.42978
	3.95003	0.42804
	3.9667	0.43152
	3.98337	0.42978
	4.00003	0.41934
	4.0167	0.43152
	4.03337	0.42456
	4.05003	0.4176
	4.0667	0.41586
	4.08337	0.42108
	4.10003	0.41412
	4.1167	0.41412
	4.13337	0.40716
	4.15003	0.41064
	4.1667	0.40716
	4.18337	0.39498
	4.20003	0.39846
	4.2167	0.40368
	4.23337	0.4002
	4.25003	0.39672
	4.2667	0.39324
	4.28337	0.38976
	4.30003	0.38802
	4.3167	0.38628
	4.33337	0.38454
	4.35003	0.37758
	4.3667	0.3828
	4.38337	0.37758
	4.40003	0.37584
	4.4167	0.37236
	4.43337	0.36888
	4.45003	0.36366
	4.4667	0.36888
	4.48337	0.36366
	4.50003	0.36366
	4.5167	0.36366
	4.53337	0.35844
	4.55003	0.36018
	4.5667	0.36018
	4.58337	0.35844
	4.60003	0.35322
	4.6167	0.35148
	4.63337	0.35322
	4.65003	0.34626
	4.6667	0.34452
	4.68337	0.34974
	4.70003	0.34104
	4.7167	0.34452
	4.73337	0.33756
	4.75003	0.3393
	4.7667	0.33234
	4.78337	0.33582
	4.80003	0.32886
	4.8167	0.33234
	4.83337	0.32538
	4.85003	0.32364
	4.8667	0.32016
	4.88337	0.3219
	4.90003	0.32016
	4.9167	0.32364
	4.93337	0.31494
	4.95003	0.31146
	4.9667	0.3045
	4.98337	0.3132
	5.00003	0.3132
	5.0167	0.30276
	5.03337	0.30624
	5.05003	0.30624
	5.0667	0.30102
	5.08337	0.30624
	5.10003	0.30102
	5.1167	0.29928
	5.13337	0.29928
	5.15003	0.29406
	5.1667	0.29406
	5.18337	0.2871
	5.20003	0.29406
	5.2167	0.28884
	5.23337	0.28188
	5.25003	0.28362
	5.2667	0.28362
	5.28337	0.2784
	5.30003	0.28014
	5.3167	0.27666
	5.33337	0.27666
	5.35003	0.27666
	5.3667	0.27318
	5.38337	0.27318
	5.40003	0.27144
	5.4167	0.2697
	5.43337	0.27144
	5.45003	0.26796
	5.4667	0.26448
	5.48337	0.261
	5.50003	0.25926
	5.5167	0.261
	5.53337	0.261
	5.55003	0.25056
	5.5667	0.24882
	5.58337	0.25056
	5.60003	0.24882
	5.6167	0.24882
	5.63337	0.2436
	5.65003	0.2436
	5.6667	0.24012
	5.68337	0.2436
	5.70003	0.23142
	5.7167	0.23316
	5.73337	0.23316
	5.75003	0.23664
	5.7667	0.23316
	5.78337	0.22272
	5.80003	0.22446
	5.8167	0.22272
	5.83337	0.22794
	5.85003	0.21924
	5.8667	0.21924
	5.88337	0.2175
	5.90003	0.21924
	5.9167	0.21054
	5.93337	0.21054
	5.95003	0.20706
	5.9667	0.20532
	5.98337	0.2088
	6.00003	0.2001
	6.0167	0.2001
	6.03337	0.19488
	6.05003	0.2001
	6.0667	0.1914
	6.08337	0.18792
	6.10003	0.19314
	6.1167	0.18618
	6.13337	0.18618
	6.15003	0.18096
	6.1667	0.17922
	6.18337	0.17748
	6.20003	0.17574
	6.2167	0.17574
	6.23337	0.17748
	6.25003	0.17922
	6.2667	0.17574
	6.28337	0.17226
	6.30003	0.17226
	6.3167	0.17052
	6.33337	0.16878
	6.35003	0.17052
	6.3667	0.16182
	6.38337	0.1653
	6.40003	0.1566
	6.4167	0.16182
	6.43337	0.15486
	6.45003	0.15834
	6.4667	0.1566
	6.48337	0.15312
	6.50003	0.15486
	6.5167	0.15486
	6.53337	0.15312
	6.55003	0.14964
	6.5667	0.14616
	6.58337	0.1479
	6.60003	0.14268
	6.6167	0.14442
	6.63337	0.1392
	6.65003	0.14268
	6.6667	0.13398
	6.68337	0.14094
	6.70003	0.13746
	6.7167	0.13746
	6.73337	0.1305
	6.75003	0.13398
	6.7667	0.13224
	6.78337	0.1305
	6.80003	0.12702
	6.8167	0.12702
	6.83337	0.12876
	6.85003	0.12354
	6.8667	0.12354
	6.88337	0.12702
	6.90003	0.1218
	6.9167	0.11658
	6.93337	0.12702
	6.95003	0.1218
	6.9667	0.11832
	6.98337	0.11658
	7.00003	0.11136
	7.0167	0.11484
	7.03337	0.11136
	7.05003	0.1131
	7.0667	0.1044
	7.08337	0.10788
	7.10003	0.1131
	7.1167	0.10266
	7.13337	0.10614
	7.15003	0.10788
	7.1667	0.10788
	7.18337	0.10092
	7.20003	0.10962
	7.2167	0.10266
	7.23337	0.09744
	7.25003	0.0957
	7.2667	0.10092
	7.28337	0.10092
	7.30003	0.09222
	7.3167	0.09744
	7.33337	0.10266
	7.35003	0.09222
	7.3667	0.09396
	7.38337	0.09222
	7.40003	0.087
	7.4167	0.087
	7.43337	0.08526
	7.45003	0.087
	7.4667	0.08178
	7.48337	0.08352
	7.50003	0.087
	7.5167	0.08352
	7.53337	0.08526
	7.55003	0.087
	7.5667	0.08526
	7.58337	0.08004
	7.60003	0.07656
	7.6167	0.08178
	7.63337	0.07656
	7.65003	0.08178
	7.6667	0.08004
	7.68337	0.07134
	7.70003	0.0696
	7.7167	0.07656
	7.73337	0.06786
	7.75003	0.07482
	7.7667	0.06786
	7.78337	0.07308
	7.80003	0.06786
	7.8167	0.07308
	7.83337	0.07308
	7.85003	0.06786
	7.8667	0.0696
	7.88337	0.05742
	7.90003	0.0609
	7.9167	0.0609
	7.93337	0.05916
	7.95003	0.06264
	7.9667	0.06612
	7.98337	0.05742
	8.00003	0.05742
	8.0167	0.05394
	8.03337	0.0522
	8.05003	0.0522
	8.0667	0.05046
	8.08337	0.05742
	8.10003	0.0522
	8.1167	0.05568
	8.13337	0.05046
	8.15003	0.04698
	8.1667	0.04176
	8.18337	0.05046
	8.20003	0.05046
	8.2167	0.0435
	8.23337	0.05046
	8.25003	0.04524
	8.2667	0.04176
	8.28337	0.03828
	8.30003	0.0435
	8.3167	0.04176
	8.33337	0.04176
	8.35003	0.04002
	8.3667	0.03654
	8.38337	0.04524
	8.40003	0.0348
	8.4167	0.03654
	8.43337	0.0348
	8.45003	0.03654
	8.4667	0.0348
	8.48337	0.03654
	8.50003	0.03306
	8.5167	0.0348
	8.53337	0.0348
	8.55003	0.03132
	8.5667	0.02958
	8.58337	0.0261
	8.60003	0.02958
	8.6167	0.03132
	8.63337	0.02958
	8.65003	0.03132
	8.6667	0.02784
	8.68337	0.02958
	8.70003	0.02784
	8.7167	0.02436
	8.73337	0.02784
	8.75003	0.02784
	8.7667	0.0261
	8.78337	0.01914
	8.80003	0.02088
	8.8167	0.0261
	8.83337	0.01914
	8.85003	0.02262
	8.8667	0.01566
	8.88337	0.02436
	8.90003	0.01914
	8.9167	0.01566
	8.93337	0.01914
	8.95003	0.01914
	8.9667	0.02436
	8.98337	0.02088
	9.00003	0.01914
	9.0167	0.01566
	9.03337	0.01392
	9.05003	0.01044
	9.0667	0.01392
	9.08337	0.01392
	9.10003	0.02088
	9.1167	0.02088
	9.13337	0.0174
	9.15003	0.0087
	9.1667	0.01044
	9.18337	0.01914
	9.20003	0.01392
	9.2167	0.01218
	9.23337	0.0087
	9.25003	0.0087
	9.2667	0.01218
	9.28337	0.01044
	9.30003	0.01044
	9.3167	0.00696
	9.33337	0.0087
	9.35003	0.01392
	9.3667	0.01566
	9.38337	0.01218
	9.40003	0.01392
	9.4167	0.01566
	9.43337	0.0087
	9.45003	0.00696
	9.4667	0.01218
	9.48337	0.01392
	9.50003	0.00696
	9.5167	0.01392
	9.53337	0.00696
	9.55003	0.01218
	9.5667	0.01218
	9.58337	0.00348
	9.60003	0.00522
	9.6167	0.00696
	9.63337	0.01218
	9.65003	0.00348
	9.6667	0.01392
	9.68337	0.01044
	9.70003	0.01392
	9.7167	0.01566
	9.73337	0.01044
	9.75003	0.00522
	9.7667	0.00696
	9.78337	0.00696
	9.80003	0.01044
	9.8167	0.01392
	9.83337	0.01566
	9.85003	0.01044
	9.8667	0.01218
	9.88337	0.0087
	9.90003	0
	9.9167	0.00348
	9.93337	0.00522
	9.95003	0
	9.9667	0.01218
	9.98337	0.00522
	10	0.01566
	10.0167	0.00522
	10.0334	0.01218
	10.05	0.0087
	10.0667	0.00174
	10.0834	0.00348
	10.1	0
	10.1167	0.0087
	10.1334	0
	10.15	0.00174
	10.1667	0.01218
	10.1834	0.00174
	10.2	0.00696
	10.2167	0.00174
	10.2334	0.00174
	10.25	0.00348
	10.2667	0.0087
	10.2834	0.00522
	10.3	0.00174
	10.3167	0.01044
	10.3334	0
	10.35	0.00348
	10.3667	0.01044
	10.3834	0.00348
	10.4	0
	10.4167	0.0087
	10.4334	0.01218
	10.45	-0.00174
	10.4667	-0.00174
	10.4834	0.00522
	10.5	0.0087
	10.5167	0.00696
	10.5334	-0.00348
	10.55	0.00696
	10.5667	-0.00174
	10.5834	0.00522
	10.6	0
	10.6167	-0.00174
	10.6334	-0.00174
	10.65	0.00348
	10.6667	-0.00348
	10.6834	0.00522
	10.7	-0.00174
	10.7167	0
	10.7334	0.00522
	10.75	0.00174
	10.7667	-0.00696
	10.7834	-0.00522
	10.8	0.00174
	10.8167	-0.00174
	10.8334	-0.00348
	10.85	0
	10.8667	0.00348
	10.8834	-0.00348
	10.9	-0.00174
	10.9167	0.00522
	10.9334	-0.00348
	10.95	0
	10.9667	0.00348
	10.9834	0.00522
	11	0.00522
	11.0167	0.00348
	11.0334	0
	11.05	-0.00174
	11.0667	-0.00522
	11.0834	0.00522
	11.1	0.00522
	11.1167	0
	11.1334	0.00348
	11.15	0.00174
	11.1667	0.00174
	11.1834	-0.00174
	11.2	0.00174
	11.2167	0.00174
	11.2334	-0.00174
	11.25	0.00174
	11.2667	0
	11.2834	-0.00174
	11.3	0.00174
	11.3167	0.00522
	11.3334	-0.00348
	11.35	0.00348
	11.3667	-0.00348
	11.3834	0.00174
	11.4	0.00522
	11.4167	0
	11.4334	0.00522
	11.45	0.00348
	11.4667	0.00348
	11.4834	-0.00174
	11.5	-0.00348
	11.5167	-0.00348
	11.5334	0.00522
	11.55	-0.00522
	11.5667	0.00174
	11.5834	0.00174
	11.6	0.00522
	11.6167	-0.00174
	11.6334	0.00174
	11.65	0.00522
	11.6667	0.00348
	11.6834	-0.00522
	11.7	0.00348
	11.7167	0
	11.7334	0.00348
	11.75	0.00348
	11.7667	0.00174
	11.7834	0.00522
	11.8	0.00348
	11.8167	0.0087
	11.8334	0.00174
	11.85	0.00174
	11.8667	0.00174
	11.8834	0.00522
	11.9	-0.00174
	11.9167	-0.00522
	11.9334	0.00348
	11.95	0
	11.9667	0.00348
	11.9834	0.00696
	12	0.00174
	12.0167	-0.00174
	12.0334	-0.00348
	12.05	-0.00522
	12.0667	-0.00174
	12.0834	0.00174
	12.1	-0.00348
	12.1167	0.00174
	12.1334	-0.00522
	12.15	-0.00522
	12.1667	0
	12.1834	-0.00348
	12.2	-0.00696
	12.2167	-0.00174
	12.2334	-0.00522
	12.25	0
	12.2667	-0.00348
	12.2834	-0.00174
	12.3	0
	12.3167	0.00348
	12.3334	0
	12.35	0
	12.3667	-0.00348
	12.3834	-0.00174
	12.4	0.00696
	12.4167	0.00696
	12.4334	-0.00522
	12.45	-0.00696
	12.4667	-0.00522
	12.4834	0
	12.5	0
	12.5167	0.00522
	12.5334	-0.00348
	12.55	0.00522
	12.5667	0.00348
	12.5834	0.00348
	12.6	0
	12.6167	0.00174
	12.6334	0.00348
	12.65	-0.00174
	12.6667	0.00174
	12.6834	0.00696
	12.7	0.00522
	12.7167	0.00522
	12.7334	0.00174
	12.75	0.00174
	12.7667	0.00348
	12.7834	0.00522
	12.8	-0.00696
	12.8167	0.00174
	12.8334	0.00174
	12.85	-0.00522
	12.8667	0.00174
	12.8834	-0.00174
	12.9	0.00348
	12.9167	-0.00348
	12.9334	-0.00522
	12.95	0
	12.9667	0
	12.9834	0
	6.66667e-05		1
	0.0167333		0.997588
	0.0334		0.995176
	0.0500667		0.992765
	0.0667333		0.990355
	0.0834		0.987946
	0.100067		0.985537
	0.116733		0.983129
	0.1334		0.980722
	0.150067		0.978315
	0.166733		0.97591
	0.1834		0.973505
	0.200067		0.971101
	0.216733		0.968697
	0.2334		0.966294
	0.250067		0.963892
	0.266733		0.961491
	0.2834		0.959091
	0.300067		0.956691
	0.316733		0.954292
	0.3334		0.951894
	0.350067		0.949496
	0.366733		0.9471
	0.3834		0.944704
	0.400067		0.942309
	0.416733		0.939915
	0.4334		0.937521
	0.450067		0.935128
	0.466733		0.932736
	0.4834		0.930345
	0.500067		0.927955
	0.516733		0.925566
	0.5334		0.923177
	0.550067		0.920789
	0.566733		0.918402
	0.5834		0.916016
	0.600067		0.91363
	0.616733		0.911246
	0.6334		0.908862
	0.650067		0.906479
	0.666733		0.904097
	0.6834		0.901716
	0.700067		0.899335
	0.716733		0.896956
	0.7334		0.894577
	0.750067		0.892199
	0.766733		0.889822
	0.7834		0.887446
	0.800067		0.885071
	0.816733		0.882696
	0.8334		0.880323
	0.850067		0.87795
	0.866733		0.875578
	0.8834		0.873207
	0.900067		0.870837
	0.916733		0.868468
	0.9334		0.8661
	0.950067		0.863733
	0.966733		0.861366
	0.9834		0.859001
	1.00007		0.856636
	1.01673		0.854272
	1.0334		0.851909
	1.05007		0.849548
	1.06673		0.847187
	1.0834		0.844827
	1.10007		0.842468
	1.11673		0.840109
	1.1334		0.837752
	1.15007		0.835396
	1.16673		0.833041
	1.1834		0.830686
	1.20007		0.828333
	1.21673		0.825981
	1.2334		0.823629
	1.25007		0.821279
	1.26673		0.818929
	1.2834		0.816581
	1.30007		0.814233
	1.31673		0.811887
	1.3334		0.809541
	1.35007		0.807197
	1.36673		0.804853
	1.3834		0.802511
	1.40007		0.800169
	1.41673		0.797829
	1.4334		0.795489
	1.45007		0.793151
	1.46673		0.790813
	1.4834		0.788477
	1.50007		0.786141
	1.51673		0.783807
	1.5334		0.781474
	1.55007		0.779142
	1.56673		0.776811
	1.5834		0.774481
	1.60007		0.772152
	1.61673		0.769824
	1.6334		0.767497
	1.65007		0.765171
	1.66673		0.762846
	1.6834		0.760523
	1.70007		0.7582
	1.71673		0.755879
	1.7334		0.753559
	1.75007		0.75124
	1.76673		0.748922
	1.7834		0.746605
	1.80007		0.744289
	1.81673		0.741974
	1.8334		0.739661
	1.85007		0.737348
	1.86673		0.735037
	1.8834		0.732727
	1.90007		0.730418
	1.91673		0.728111
	1.9334		0.725804
	1.95007		0.723499
	1.96673		0.721195
	1.9834		0.718892
	2.00007		0.71659
	2.01673		0.714289
	2.0334		0.71199
	2.05007		0.709692
	2.06673		0.707395
	2.0834		0.705099
	2.10007		0.702805
	2.11673		0.700512
	2.1334		0.69822
	2.15007		0.695929
	2.16673		0.69364
	2.1834		0.691352
	2.20007		0.689065
	2.21673		0.686779
	2.2334		0.684495
	2.25007		0.682212
	2.26673		0.67993
	2.2834		0.67765
	2.30007		0.67537
	2.31673		0.673093
	2.3334		0.670816
	2.35007		0.668541
	2.36673		0.666267
	2.3834		0.663995
	2.40007		0.661723
	2.41673		0.659454
	2.4334		0.657185
	2.45007		0.654918
	2.46673		0.652652
	2.4834		0.650388
	2.50007		0.648125
	2.51673		0.645864
	2.5334		0.643604
	2.55007		0.641345
	2.56673		0.639088
	2.5834		0.636832
	2.60007		0.634578
	2.61673		0.632325
	2.6334		0.630073
	2.65007		0.627823
	2.66673		0.625574
	2.6834		0.623327
	2.70007		0.621082
	2.71673		0.618838
	2.7334		0.616595
	2.75007		0.614354
	2.76673		0.612114
	2.7834		0.609876
	2.80007		0.607639
	2.81673		0.605404
	2.8334		0.603171
	2.85007		0.600939
	2.86673		0.598709
	2.8834		0.59648
	2.90007		0.594253
	2.91673		0.592027
	2.9334		0.589803
	2.95007		0.58758
	2.96673		0.585359
	2.9834		0.58314
	3.00007		0.580923
	3.01673		0.578707
	3.0334		0.576492
	3.05007		0.57428
	3.06673		0.572069
	3.0834		0.569859
	3.10007		0.567652
	3.11673		0.565446
	3.1334		0.563242
	3.15007		0.561039
	3.16673		0.558838
	3.1834		0.556639
	3.20007		0.554442
	3.21673		0.552246
	3.2334		0.550052
	3.25007		0.54786
	3.26673		0.54567
	3.2834		0.543481
	3.30007		0.541295
	3.31673		0.53911
	3.3334		0.536927
	3.35007		0.534746
	3.36673		0.532566
	3.3834		0.530389
	3.40007		0.528213
	3.41673		0.526039
	3.4334		0.523867
	3.45007		0.521697
	3.46673		0.519529
	3.4834		0.517363
	3.50007		0.515198
	3.51673		0.513036
	3.5334		0.510875
	3.55007		0.508717
	3.56673		0.50656
	3.5834		0.504406
	3.60007		0.502253
	3.61673		0.500103
	3.6334		0.497954
	3.65007		0.495808
	3.66673		0.493663
	3.6834		0.491521
	3.70007		0.48938
	3.71673		0.487242
	3.7334		0.485106
	3.75007		0.482972
	3.76673		0.48084
	3.7834		0.47871
	3.80007		0.476582
	3.81673		0.474457
	3.8334		0.472333
	3.85007		0.470212
	3.86673		0.468093
	3.8834		0.465976
	3.90007		0.463861
	3.91673		0.461749
	3.9334		0.459639
	3.95007		0.457531
	3.96673		0.455425
	3.9834		0.453322
	4.00007		0.451221
	4.01673		0.449122
	4.0334		0.447025
	4.05007		0.444931
	4.06673		0.442839
	4.0834		0.44075
	4.10007		0.438663
	4.11673		0.436578
	4.1334		0.434496
	4.15007		0.432416
	4.16673		0.430339
	4.1834		0.428264
	4.20007		0.426191
	4.21673		0.424121
	4.2334		0.422054
	4.25007		0.419989
	4.26673		0.417926
	4.2834		0.415866
	4.30007		0.413809
	4.31673		0.411754
	4.3334		0.409702
	4.35007		0.407652
	4.36673		0.405605
	4.3834		0.403561
	4.40007		0.401519
	4.41673		0.39948
	4.4334		0.397444
	4.45007		0.39541
	4.46673		0.393379
	4.4834		0.391351
	4.50007		0.389326
	4.51673		0.387303
	4.5334		0.385283
	4.55007		0.383266
	4.56673		0.381252
	4.5834		0.37924
	4.60007		0.377232
	4.61673		0.375226
	4.6334		0.373223
	4.65007		0.371224
	4.66673		0.369227
	4.6834		0.367233
	4.70007		0.365242
	4.71673		0.363254
	4.7334		0.361269
	4.75007		0.359287
	4.76673		0.357308
	4.7834		0.355332
	4.80007		0.353359
	4.81673		0.35139
	4.8334		0.349423
	4.85007		0.34746
	4.86673		0.3455
	4.8834		0.343543
	4.90007		0.341589
	4.91673		0.339638
	4.9334		0.337691
	4.95007		0.335747
	4.96673		0.333806
	4.9834		0.331869
	5.00007		0.329935
	5.01673		0.328004
	5.0334		0.326077
	5.05007		0.324153
	5.06673		0.322232
	5.0834		0.320315
	5.10007		0.318401
	5.11673		0.316491
	5.1334		0.314585
	5.15007		0.312682
	5.16673		0.310782
	5.1834		0.308886
	5.20007		0.306994
	5.21673		0.305105
	5.2334		0.30322
	5.25007		0.301339
	5.26673		0.299461
	5.2834		0.297587
	5.30007		0.295717
	5.31673		0.293851
	5.3334		0.291988
	5.35007		0.290129
	5.36673		0.288274
	5.3834		0.286423
	5.40007		0.284576
	5.41673		0.282733
	5.4334		0.280894
	5.45007		0.279058
	5.46673		0.277227
	5.4834		0.2754
	5.50007		0.273577
	5.51673		0.271758
	5.5334		0.269943
	5.55007		0.268132
	5.56673		0.266325
	5.5834		0.264523
	5.60007		0.262724
	5.61673		0.26093
	5.6334		0.259141
	5.65007		0.257355
	5.66673		0.255574
	5.6834		0.253797
	5.70007		0.252025
	5.71673		0.250257
	5.7334		0.248494
	5.75007		0.246735
	5.76673		0.24498
	5.7834		0.24323
	5.80007		0.241485
	5.81673		0.239744
	5.8334		0.238008
	5.85007		0.236276
	5.86673		0.234549
	5.8834		0.232827
	5.90007		0.23111
	5.91673		0.229397
	5.9334		0.22769
	5.95007		0.225987
	5.96673		0.224289
	5.9834		0.222596
	6.00007		0.220907
	6.01673		0.219224
	6.0334		0.217546
	6.05007		0.215873
	6.06673		0.214204
	6.0834		0.212541
	6.10007		0.210884
	6.11673		0.209231
	6.1334		0.207583
	6.15007		0.205941
	6.16673		0.204304
	6.1834		0.202672
	6.20007		0.201045
	6.21673		0.199424
	6.2334		0.197809
	6.25007		0.196198
	6.26673		0.194593
	6.2834		0.192994
	6.30007		0.1914
	6.31673		0.189812
	6.3334		0.188229
	6.35007		0.186652
	6.36673		0.185081
	6.3834		0.183515
	6.40007		0.181955
	6.41673		0.180401
	6.4334		0.178853
	6.45007		0.17731
	6.46673		0.175774
	6.4834		0.174243
	6.50007		0.172718
	6.51673		0.171199
	6.5334		0.169686
	6.55007		0.168179
	6.56673		0.166679
	6.5834		0.165184
	6.60007		0.163696
	6.61673		0.162213
	6.6334		0.160737
	6.65007		0.159267
	6.66673		0.157804
	6.6834		0.156347
	6.70007		0.154896
	6.71673		0.153451
	6.7334		0.152013
	6.75007		0.150582
	6.76673		0.149157
	6.7834		0.147738
	6.80007		0.146326
	6.81673		0.144921
	6.8334		0.143522
	6.85007		0.14213
	6.86673		0.140745
	6.8834		0.139366
	6.90007		0.137994
	6.91673		0.136629
	6.9334		0.135271
	6.95007		0.133919
	6.96673		0.132575
	6.9834		0.131237
	7.00007		0.129907
	7.01673		0.128583
	7.0334		0.127267
	7.05007		0.125957
	7.06673		0.124655
	7.0834		0.12336
	7.10007		0.122071
	7.11673		0.12079
	7.1334		0.119517
	7.15007		0.11825
	7.16673		0.116991
	7.1834		0.115739
	7.20007		0.114495
	7.21673		0.113257
	7.2334		0.112028
	7.25007		0.110805
	7.26673		0.10959
	7.2834		0.108383
	7.30007		0.107183
	7.31673		0.10599
	7.3334		0.104805
	7.35007		0.103628
	7.36673		0.102458
	7.3834		0.101296
	7.40007		0.100142
	7.41673		0.0989951
	7.4334		0.097856
	7.45007		0.0967246
	7.46673		0.095601
	7.4834		0.0944851
	7.50007		0.093377
	7.51673		0.0922767
	7.5334		0.0911842
	7.55007		0.0900995
	7.56673		0.0890227
	7.5834		0.0879538
	7.60007		0.0868927
	7.61673		0.0858396
	7.6334		0.0847943
	7.65007		0.083757
	7.66673		0.0827276
	7.6834		0.0817062
	7.70007		0.0806927
	7.71673		0.0796872
	7.7334		0.0786897
	7.75007		0.0777002
	7.76673		0.0767187
	7.7834		0.0757452
	7.80007		0.0747797
	7.81673		0.0738222
	7.8334		0.0728728
	7.85007		0.0719314
	7.86673		0.070998
	7.8834		0.0700727
	7.90007		0.0691554
	7.91673		0.0682461
	7.9334		0.0673449
	7.95007		0.0664517
	7.96673		0.0655665
	7.9834		0.0646894
	8.00007		0.0638203
	8.01673		0.0629592
	8.0334		0.0621062
	8.05007		0.0612611
	8.06673		0.060424
	8.0834		0.059595
	8.10007		0.0587739
	8.11673		0.0579607
	8.1334		0.0571556
	8.15007		0.0563583
	8.16673		0.055569
	8.1834		0.0547877
	8.20007		0.0540142
	8.21673		0.0532486
	8.2334		0.0524908
	8.25007		0.0517409
	8.26673		0.0509988
	8.2834		0.0502645
	8.30007		0.049538
	8.31673		0.0488193
	8.3334		0.0481083
	8.35007		0.047405
	8.36673		0.0467094
	8.3834		0.0460214
	8.40007		0.045341
	8.41673		0.0446683
	8.4334		0.0440031
	8.45007		0.0433455
	8.46673		0.0426953
	8.4834		0.0420527
	8.50007		0.0414174
	8.51673		0.0407896
	8.5334		0.0401692
	8.55007		0.039556
	8.56673		0.0389502
	8.5834		0.0383516
	8.60007		0.0377603
	8.61673		0.0371761
	8.6334		0.0365991
	8.65007		0.0360292
	8.66673		0.0354663
	8.6834		0.0349105
	8.70007		0.0343616
	8.71673		0.0338197
	8.7334		0.0332846
	8.75007		0.0327564
	8.76673		0.032235
	8.7834		0.0317203
	8.80007		0.0312123
	8.81673		0.030711
	8.8334		0.0302162
	8.85007		0.0297281
	8.86673		0.0292464
	8.8834		0.0287712
	8.90007		0.0283024
	8.91673		0.0278399
	8.9334		0.0273838
	8.95007		0.0269339
	8.96673		0.0264902
	8.9834		0.0260526
	9.00007		0.0256212
	9.01673		0.0251958
	9.0334		0.0247763
	9.05007		0.0243628
	9.06673		0.0239552
	9.0834		0.0235534
	9.10007		0.0231574
	9.11673		0.0227671
	9.1334		0.0223824
	9.15007		0.0220034
	9.16673		0.0216299
	9.1834		0.0212618
	9.20007		0.0208993
	9.21673		0.0205421
	9.2334		0.0201902
	9.25007		0.0198436
	9.26673		0.0195022
	9.2834		0.0191659
	9.30007		0.0188348
	9.31673		0.0185087
	9.3334		0.0181876
	9.35007		0.0178714
	9.36673		0.0175601
	9.3834		0.0172536
	9.40007		0.0169519
	9.41673		0.0166549
	9.4334		0.0163625
	9.45007		0.0160747
	9.46673		0.0157915
	9.4834		0.0155128
	9.50007		0.0152384
	9.51673		0.0149685
	9.5334		0.0147029
	9.55007		0.0144415
	9.56673		0.0141844
	9.5834		0.0139314
	9.60007		0.0136825
	9.61673		0.0134377
	9.6334		0.0131968
	9.65007		0.0129599
	9.66673		0.0127269
	9.6834		0.0124978
	9.70007		0.0122724
	9.71673		0.0120508
	9.7334		0.0118328
	9.75007		0.0116185
	9.76673		0.0114078
	9.7834		0.0112006
	9.80007		0.0109968
	9.81673		0.0107966
	9.8334		0.0105997
	9.85007		0.0104061
	9.86673		0.0102159
	9.8834		0.0100288
	9.90007		0.00984501
	9.91673		0.00966433
	9.9334		0.00948675
	9.95007		0.00931223
	9.96673		0.00914072
	9.9834		0.00897218
	10.0001		0.00880655
	10.0167		0.0086438
	10.0334		0.00848389
	10.0501		0.00832676
	10.0667		0.00817238
	10.0834		0.00802071
	10.1001		0.00787169
	10.1167		0.0077253
	10.1334		0.00758149
	10.1501		0.00744022
	10.1667		0.00730145
	10.1834		0.00716514
	10.2001		0.00703124
	10.2167		0.00689974
	10.2334		0.00677057
	10.2501		0.00664371
	10.2667		0.00651912
	10.2834		0.00639677
	10.3001		0.00627661
	10.3167		0.00615861
	10.3334		0.00604273
	10.3501		0.00592895
	10.3667		0.00581722
	10.3834		0.00570751
	10.4001		0.00559979
	10.4167		0.00549402
	10.4334		0.00539018
	10.4501		0.00528823
	10.4667		0.00518813
	10.4834		0.00508986
	10.5001		0.00499339
	10.5167		0.00489868
	10.5334		0.00480571
	10.5501		0.00471445
	10.5667		0.00462486
	10.5834		0.00453692
	10.6001		0.0044506
	10.6167		0.00436587
	10.6334		0.0042827
	10.6501		0.00420108
	10.6667		0.00412096
	10.6834		0.00404233
	10.7001		0.00396515
	10.7167		0.00388941
	10.7334		0.00381508
	10.7501		0.00374213
	10.7667		0.00367053
	10.7834		0.00360028
	10.8001		0.00353133
	10.8167		0.00346367
	10.8334		0.00339728
	10.8501		0.00333213
	10.8667		0.00326819
	10.8834		0.00320546
	10.9001		0.00314391
	10.9167		0.00308351
	10.9334		0.00302424
	10.9501		0.0029661
	10.9667		0.00290904
	10.9834		0.00285306
	11.0001		0.00279814
	11.0167		0.00274425
	11.0334		0.00269139
	11.0501		0.00263952
	11.0667		0.00258863
	11.0834		0.0025387
	11.1001		0.00248972
	11.1167		0.00244167
	11.1334		0.00239453
	11.1501		0.00234829
	11.1667		0.00230292
	11.1834		0.00225842
	11.2001		0.00221476
	11.2167		0.00217193
	11.2334		0.00212992
	11.2501		0.00208871
	11.2667		0.00204829
	11.2834		0.00200863
	11.3001		0.00196974
	11.3167		0.00193158
	11.3334		0.00189416
	11.3501		0.00185745
	11.3667		0.00182144
	11.3834		0.00178612
	11.4001		0.00175148
	11.4167		0.0017175
	11.4334		0.00168417
	11.4501		0.00165148
	11.4667		0.00161942
	11.4834		0.00158797
	11.5001		0.00155713
	11.5167		0.00152688
	11.5334		0.00149721
	11.5501		0.00146811
	11.5667		0.00143958
	11.5834		0.00141159
	11.6001		0.00138414
	11.6167		0.00135721
	11.6334		0.00133081
	11.6501		0.00130491
	11.6667		0.00127952
	11.6834		0.00125461
	11.7001		0.00123019
	11.7167		0.00120623
	11.7334		0.00118274
	11.7501		0.0011597
	11.7667		0.00113711
	11.7834		0.00111496
	11.8001		0.00109323
	11.8167		0.00107192
	11.8334		0.00105102
	11.8501		0.00103053
	11.8667		0.00101044
	11.8834		0.000990733
	11.9001		0.000971409
	11.9167		0.000952459
	11.9334		0.000933877
	11.9501		0.000915654
	11.9667		0.000897785
	11.9834		0.000880262
	12.0001		0.000863079
	12.0167		0.00084623
	12.0334		0.000829707
	12.0501		0.000813506
	12.0667		0.000797618
	12.0834		0.00078204
	12.1001		0.000766763
	12.1167		0.000751784
	12.1334		0.000737096
	12.1501		0.000722693
	12.1667		0.00070857
	12.1834		0.000694722
	12.2001		0.000681143
	12.2167		0.000667828
	12.2334		0.000654772
	12.2501		0.000641971
	12.2667		0.000629418
	12.2834		0.00061711
	12.3001		0.000605041
	12.3167		0.000593208
	12.3334		0.000581604
	12.3501		0.000570227
	12.3667		0.000559072
	12.3834		0.000548134
	12.4001		0.000537409
	12.4167		0.000526893
	12.4334		0.000516582
	12.4501		0.000506472
	12.4667		0.00049656
	12.4834		0.00048684
	12.5001		0.00047731
	12.5167		0.000467967
	12.5334		0.000458805
	12.5501		0.000449822
	12.5667		0.000441015
	12.5834		0.000432379
	12.6001		0.000423912
	12.6167		0.00041561
	12.6334		0.000407471
	12.6501		0.00039949
	12.6667		0.000391665
	12.6834		0.000383993
	12.7001		0.000376471
	12.7167		0.000369096
	12.7334		0.000361865
	12.7501		0.000354775
	12.7667		0.000347824
	12.7834		0.000341009
	12.8001		0.000334327
	12.8167		0.000327775
	12.8334		0.000321352
	12.8501		0.000315054
	12.8667		0.000308879
	12.8834		0.000302825
	12.9001		0.00029689
	12.9167		0.00029107
	12.9334		0.000285365
	12.9501		0.000279771
	12.9667		0.000274286
	12.9834		0.000268909
	13.0001		0.000263637
	13.0167		0.000258468
	13.0334		0.000253401
	13.0501		0.000248432
	13.0667		0.000243561
	13.0834		0.000238785
	13.1001		0.000234102
	13.1167		0.000229512
	13.1334		0.000225011
	13.1501		0.000220598
	13.1667		0.000216272
	13.1834		0.00021203
	13.2001		0.000207871
	13.2167		0.000203794
	13.2334		0.000199797
	13.2501		0.000195878
	13.2667		0.000192036
	13.2834		0.000188269
	13.3001		0.000184576
	13.3167		0.000180955
	13.3334		0.000177405
	13.3501		0.000173925
	13.3667		0.000170512
	13.3834		0.000167167
	13.4001		0.000163887
	13.4167		0.000160672
	13.4334		0.00015752
	13.4501		0.000154429
	13.4667		0.000151399
	13.4834		0.000148428
	13.5001		0.000145516
	13.5167		0.00014266
	13.5334		0.000139861
	13.5501		0.000137116
	13.5667		0.000134426
	13.5834		0.000131788
	13.6001		0.000129201
	13.6167		0.000126666
	13.6334		0.00012418
	13.6501		0.000121743
	13.6667		0.000119354
	13.6834		0.000117011
	13.7001		0.000114715
	13.7167		0.000112463
	13.7334		0.000110256
	13.7501		0.000108092
	13.7667		0.00010597
	13.7834		0.00010389
	13.8001		0.000101851
	13.8167		9.98519e-05
	13.8334		9.78919e-05
	13.8501		9.59704e-05
	13.8667		9.40865e-05
	13.8834		9.22397e-05
	13.9001		9.0429e-05
	13.9167		8.86539e-05
	13.9334		8.69135e-05
	13.9501		8.52074e-05
	13.9667		8.35347e-05

## Sheet: Supplementary Figure 3
	Increase in 13C-biomass and dryweight of M. fumariolicum SolV cells grown in a fed-batch bioreactor with 13CO2 as carbon source and H2S as sole energy source.
	Supplementary Figure 3
	Time (days)	13C-biomass (%)	Dryweight (g/L)
	0.0451389	0.43	0.113111
	0.246528	2.14	0.107778
	0.743056	4.19	0.0955556
	1.75347	6.24	0.0933333
	2.23264	7.94	0.0984444
	2.77431	10.64	0.107778
	3.21181	13.94	0.122222
	3.85764	16.29	0.126667
	4.92014	18.59	0.135556
	5.78819	21.54	0.146667
	6.83681	38.94	0.24

[truncated: 5 more sheets: Supplementary Figure 4, Supplementary Figure 5, Supplementary Figure 6, Supplementary Figure 7, Supplementary Figure 8]
